# Supplementary material for: Proton-driven alternating access in a spinster lipid transporter
Source: Nat Commun. 2022 Sep 2;13:5161. doi: 10.1038/s41467-022-32759-2 (PMC9440201; doi:10.1038/s41467-022-32759-2)
Supplement: Supplementary file 4 — Source Data [file 41467_2022_32759_MOESM4_ESM.xlsx]

## Sheet: S57-K427 (ND)
S57-K427 (ND)
r	pH 3.5	pH 3.8	pH 4.3	pH 4.7	pH 5.0	pH 5.5	pH 5.9	pH 7.5	pH 9.0									pH	(P2+P3)%	±Error
5	7.7084e-25	7.83977e-25	9.47195e-25	1.06371e-24	1.14218e-24	1.2538e-24	1.2736e-24	1.39326e-24	1.43853e-24									3.5	0.66766	0.01955
5.1	1.18705e-24	1.20728e-24	1.45862e-24	1.63804e-24	1.75888e-24	1.93078e-24	1.96127e-24	2.14553e-24	2.21525e-24									3.8	0.68075	0.0203
5.2	1.8246e-24	1.8557e-24	2.24204e-24	2.51782e-24	2.70357e-24	2.96778e-24	3.01465e-24	3.29788e-24	3.40504e-24									4.3	0.729	0.01978
5.3	2.79939e-24	2.8471e-24	3.43984e-24	3.86297e-24	4.14795e-24	4.55332e-24	4.62522e-24	5.05977e-24	5.22418e-24									4.7	0.77433	0.02021
5.4	4.28702e-24	4.36008e-24	5.26782e-24	5.91579e-24	6.35221e-24	6.97301e-24	7.08312e-24	7.74858e-24	8.00037e-24									5	0.81633	0.02111
5.5	6.55305e-24	6.66473e-24	8.05227e-24	9.04276e-24	9.70986e-24	1.06588e-23	1.08271e-23	1.18443e-23	1.22292e-23									5.5	0.87203	0.02203
5.6	9.99832e-24	1.01687e-23	1.22858e-23	1.3797e-23	1.48148e-23	1.62627e-23	1.65195e-23	1.80715e-23	1.86587e-23									5.84	0.89849	0.02214
5.7	1.52267e-23	1.54862e-23	1.87104e-23	2.10119e-23	2.25619e-23	2.47669e-23	2.5158e-23	2.75216e-23	2.84159e-23									7.5	0.90932	0.02142
5.8	2.31464e-23	2.35408e-23	2.84418e-23	3.19404e-23	3.42967e-23	3.76485e-23	3.8243e-23	4.18359e-23	4.31954e-23									9	0.92382	0.02161
5.9	3.512e-23	3.57185e-23	4.31548e-23	4.84632e-23	5.20384e-23	5.7124e-23	5.80261e-23	6.34777e-23	6.55404e-23
6	5.31891e-23	5.40955e-23	6.53578e-23	7.33972e-23	7.88119e-23	8.6514e-23	8.78802e-23	9.61367e-23	9.92605e-23
6.1	8.04055e-23	8.17759e-23	9.88009e-23	1.10954e-22	1.19139e-22	1.30783e-22	1.32848e-22	1.45329e-22	1.50052e-22
6.2	1.21324e-22	1.23391e-22	1.4908e-22	1.67418e-22	1.79769e-22	1.97338e-22	2.00454e-22	2.19287e-22	2.26412e-22
6.3	1.82726e-22	1.85841e-22	2.24531e-22	2.5215e-22	2.70751e-22	2.97212e-22	3.01905e-22	3.30269e-22	3.41001e-22
6.4	2.74696e-22	2.79378e-22	3.37542e-22	3.79062e-22	4.07026e-22	4.46804e-22	4.5386e-22	4.96501e-22	5.12634e-22
6.5	4.12193e-22	4.19218e-22	5.06496e-22	5.68798e-22	6.10759e-22	6.70448e-22	6.81035e-22	7.45019e-22	7.69228e-22
6.6	6.17368e-22	6.2789e-22	7.58611e-22	8.51926e-22	9.14774e-22	1.00417e-21	1.02003e-21	1.11586e-21	1.15212e-21
6.7	9.22962e-22	9.38692e-22	1.13412e-21	1.27362e-21	1.36758e-21	1.50123e-21	1.52494e-21	1.66821e-21	1.72242e-21
6.8	1.37727e-21	1.40074e-21	1.69237e-21	1.90054e-21	2.04075e-21	2.24019e-21	2.27556e-21	2.48935e-21	2.57024e-21
6.9	2.0514e-21	2.08637e-21	2.52073e-21	2.8308e-21	3.03963e-21	3.33669e-21	3.38938e-21	3.70781e-21	3.8283e-21
7	3.04985e-21	3.10183e-21	3.7476e-21	4.20859e-21	4.51906e-21	4.9607e-21	5.03904e-21	5.51246e-21	5.69158e-21
7.1	4.52587e-21	4.60301e-21	5.56131e-21	6.24539e-21	6.70613e-21	7.36151e-21	7.47775e-21	8.1803e-21	8.44611e-21
7.2	6.70381e-21	6.81806e-21	8.23753e-21	9.2508e-21	9.93325e-21	1.0904e-20	1.10762e-20	1.21168e-20	1.25105e-20
7.3	9.91146e-21	1.00804e-20	1.2179e-20	1.36771e-20	1.46861e-20	1.61214e-20	1.63759e-20	1.79145e-20	1.84966e-20
7.4	1.46268e-20	1.48761e-20	1.79731e-20	2.0184e-20	2.1673e-20	2.3791e-20	2.41667e-20	2.64372e-20	2.72963e-20
7.5	2.15455e-20	2.19127e-20	2.64747e-20	2.97313e-20	3.19246e-20	3.50446e-20	3.5598e-20	3.89424e-20	4.02079e-20
7.6	3.16782e-20	3.22181e-20	3.89256e-20	4.37137e-20	4.69385e-20	5.15258e-20	5.23394e-20	5.72568e-20	5.91173e-20
7.7	4.649e-20	4.72824e-20	5.71261e-20	6.4153e-20	6.88857e-20	7.56178e-20	7.68119e-20	8.40284e-20	8.67589e-20
7.8	6.81014e-20	6.9262e-20	8.36817e-20	9.39751e-20	1.00908e-19	1.10769e-19	1.12518e-19	1.2309e-19	1.27089e-19
7.9	9.95744e-20	1.01271e-19	1.22355e-19	1.37406e-19	1.47542e-19	1.61961e-19	1.64519e-19	1.79975e-19	1.85824e-19
8	1.45323e-19	1.478e-19	1.78571e-19	2.00536e-19	2.1533e-19	2.36373e-19	2.40106e-19	2.62664e-19	2.71199e-19
8.1	2.11699e-19	2.15307e-19	2.60132e-19	2.9213e-19	3.1368e-19	3.44336e-19	3.49773e-19	3.82635e-19	3.95068e-19
8.2	3.07822e-19	3.13068e-19	3.78246e-19	4.24772e-19	4.56107e-19	5.00682e-19	5.08588e-19	5.5637e-19	5.74449e-19
8.3	4.46763e-19	4.54376e-19	5.48972e-19	6.16498e-19	6.61977e-19	7.2667e-19	7.38145e-19	8.07494e-19	8.33733e-19
8.4	6.47217e-19	6.58247e-19	7.95285e-19	8.93108e-19	9.58992e-19	1.05271e-18	1.06933e-18	1.1698e-18	1.20781e-18
8.5	9.3588e-19	9.51829e-19	1.14998e-18	1.29144e-18	1.3867e-18	1.52222e-18	1.54626e-18	1.69153e-18	1.74649e-18
8.6	1.35079e-18	1.37381e-18	1.65981e-18	1.86397e-18	2.00147e-18	2.19706e-18	2.23175e-18	2.44142e-18	2.52075e-18
8.7	1.94604e-18	1.9792e-18	2.39123e-18	2.68534e-18	2.88343e-18	3.16521e-18	3.21518e-18	3.51725e-18	3.63153e-18
8.8	2.79843e-18	2.84611e-18	3.43859e-18	3.86152e-18	4.14637e-18	4.55155e-18	4.62341e-18	5.05777e-18	5.22211e-18
8.9	4.01676e-18	4.08519e-18	4.93558e-18	5.54262e-18	5.95145e-18	6.533e-18	6.63614e-18	7.25959e-18	7.49547e-18
9	5.75488e-18	5.85292e-18	7.07122e-18	7.94088e-18	8.52658e-18	9.35973e-18	9.50747e-18	1.04007e-17	1.07386e-17
9.1	8.22996e-18	8.37014e-18	1.01123e-17	1.13559e-17	1.21934e-17	1.33848e-17	1.3596e-17	1.48733e-17	1.53565e-17
9.2	1.17479e-17	1.1948e-17	1.44346e-17	1.62096e-17	1.7405e-17	1.91054e-17	1.94069e-17	2.123e-17	2.19197e-17
9.3	1.6739e-17	1.7024e-17	2.05666e-17	2.30953e-17	2.47982e-17	2.72207e-17	2.76501e-17	3.02476e-17	3.12302e-17
9.4	2.3807e-17	2.42122e-17	2.92498e-17	3.28455e-17	3.5267e-17	3.87115e-17	3.9322e-17	4.30158e-17	4.44131e-17
9.5	3.3798e-17	3.4373e-17	4.15231e-17	4.66265e-17	5.00631e-17	5.49517e-17	5.5818e-17	6.10611e-17	6.30443e-17
9.6	4.78953e-17	4.87096e-17	5.88389e-17	6.60685e-17	7.09365e-17	7.78616e-17	7.90882e-17	8.65166e-17	8.93261e-17
9.7	6.77511e-17	6.89022e-17	8.32249e-17	9.3447e-17	1.00329e-16	1.1012e-16	1.11854e-16	1.22359e-16	1.26331e-16
9.8	9.56688e-17	9.72924e-17	1.17506e-16	1.31932e-16	1.41643e-16	1.55459e-16	1.57903e-16	1.72731e-16	1.78338e-16
9.9	1.34854e-16	1.3714e-16	1.65612e-16	1.8593e-16	1.99606e-16	2.19063e-16	2.22503e-16	2.43394e-16	2.51291e-16
10	1.89763e-16	1.92973e-16	2.33002e-16	2.61562e-16	2.80783e-16	3.0813e-16	3.12959e-16	3.42336e-16	3.53438e-16
10.1	2.66581e-16	2.7108e-16	3.27244e-16	3.67311e-16	3.94268e-16	4.32625e-16	4.39389e-16	4.80622e-16	4.96198e-16
10.2	3.73886e-16	3.80176e-16	4.58821e-16	5.14914e-16	5.52643e-16	6.06329e-16	6.15778e-16	6.73542e-16	6.95352e-16
10.3	5.23562e-16	5.32334e-16	6.42235e-16	7.20599e-16	7.73285e-16	8.48262e-16	8.61427e-16	9.42195e-16	9.7267e-16
10.4	7.32068e-16	7.44267e-16	8.97522e-16	1.00676e-15	1.08016e-15	1.18464e-15	1.20292e-15	1.31564e-15	1.35813e-15
10.5	1.02219e-15	1.03911e-15	1.25235e-15	1.40428e-15	1.5063e-15	1.65153e-15	1.67684e-15	1.83383e-15	1.89295e-15
10.6	1.42548e-15	1.44886e-15	1.74491e-15	1.95571e-15	2.09713e-15	2.29849e-15	2.3334e-15	2.55163e-15	2.63369e-15
10.7	1.98569e-15	2.01788e-15	2.42791e-15	2.71964e-15	2.91512e-15	3.19354e-15	3.24147e-15	3.54422e-15	3.65785e-15
10.8	2.7635e-15	2.80764e-15	3.37409e-15	3.77674e-15	4.04611e-15	4.42993e-15	4.4954e-15	4.91454e-15	5.07148e-15
10.9	3.84332e-15	3.90355e-15	4.684e-15	5.23806e-15	5.60799e-15	6.13536e-15	6.22424e-15	6.80329e-15	7.01946e-15
11	5.34288e-15	5.42458e-15	6.49672e-15	7.25663e-15	7.76272e-15	8.48463e-15	8.60441e-15	9.40264e-15	9.69948e-15
11.1	7.42694e-15	7.537e-15	9.00513e-15	1.00436e-14	1.07329e-14	1.17169e-14	1.18769e-14	1.29748e-14	1.3381e-14
11.2	1.03272e-14	1.04742e-14	1.24774e-14	1.38906e-14	1.48246e-14	1.61595e-14	1.63706e-14	1.78772e-14	1.84311e-14
11.3	1.43712e-14	1.45654e-14	1.72878e-14	1.92018e-14	2.04598e-14	2.22603e-14	2.25348e-14	2.4597e-14	2.53491e-14
11.4	2.0025e-14	2.02782e-14	2.3961e-14	2.65388e-14	2.8221e-14	3.0633e-14	3.0983e-14	3.37982e-14	3.48144e-14
11.5	2.79564e-14	2.82805e-14	3.32361e-14	3.66852e-14	3.89149e-14	4.21196e-14	4.25534e-14	4.63858e-14	4.77513e-14
11.6	3.91297e-14	3.95344e-14	4.61612e-14	5.07395e-14	5.36626e-14	5.78774e-14	5.83932e-14	6.35945e-14	6.5417e-14
11.7	5.49485e-14	5.54362e-14	6.42318e-14	7.02501e-14	7.40288e-14	7.95009e-14	8.00748e-14	8.71104e-14	8.95234e-14
11.8	7.74727e-14	7.80287e-14	8.95976e-14	9.74124e-14	1.02208e-13	1.09195e-13	1.09758e-13	1.1924e-13	1.22404e-13
11.9	1.0975e-13	1.10325e-13	1.25371e-13	1.3536e-13	1.41296e-13	1.50018e-13	1.50421e-13	1.63146e-13	1.67243e-13
12	1.56323e-13	1.56804e-13	1.76095e-13	1.88599e-13	1.95684e-13	2.06235e-13	2.06177e-13	2.23177e-13	2.28398e-13
12.1	2.2401e-13	2.24167e-13	2.48442e-13	2.63646e-13	2.71646e-13	2.83818e-13	2.8274e-13	3.05328e-13	3.11844e-13
12.2	3.23109e-13	3.22508e-13	3.5229e-13	3.70004e-13	3.78199e-13	3.91175e-13	3.88078e-13	4.17904e-13	4.25802e-13
12.3	4.69247e-13	4.67108e-13	5.02343e-13	5.21612e-13	5.28387e-13	5.40217e-13	5.33354e-13	5.72453e-13	5.81623e-13
12.4	6.86237e-13	6.81195e-13	7.20613e-13	7.39038e-13	7.41205e-13	7.47906e-13	7.34298e-13	7.85105e-13	7.95044e-13
12.5	1.01047e-12	1.00019e-12	1.0402e-12	1.0528e-12	1.04446e-12	1.03855e-12	1.01319e-12	1.07851e-12	1.08797e-12
12.6	1.49763e-12	1.47822e-12	1.51103e-12	1.50838e-12	1.47909e-12	1.44715e-12	1.40175e-12	1.48463e-12	1.49106e-12
12.7	2.23307e-12	2.19805e-12	2.20863e-12	2.17378e-12	2.10559e-12	2.0244e-12	1.9454e-12	2.0488e-12	2.04739e-12
12.8	3.34748e-12	3.28633e-12	3.24738e-12	3.15098e-12	3.01372e-12	2.84404e-12	2.70944e-12	2.83561e-12	2.81777e-12
12.9	5.04091e-12	4.93659e-12	4.80059e-12	4.59311e-12	4.33697e-12	4.01375e-12	3.78825e-12	3.93754e-12	3.8885e-12
13	7.61894e-12	7.44422e-12	7.1308e-12	6.73031e-12	6.27422e-12	5.69129e-12	5.31865e-12	5.48753e-12	5.38248e-12
13.1	1.15474e-11	1.12591e-11	1.06353e-11	9.90841e-12	9.12204e-12	8.10832e-12	7.49965e-12	7.67732e-12	7.47543e-12
13.2	1.75343e-11	1.70644e-11	1.5914e-11	1.46466e-11	1.33227e-11	1.16056e-11	1.06214e-11	1.07843e-11	1.04195e-11
13.3	2.66524e-11	2.58946e-11	2.38711e-11	2.17233e-11	1.95351e-11	1.66845e-11	1.51075e-11	1.52104e-11	1.45771e-11
13.4	4.05206e-11	3.93103e-11	3.58651e-11	3.23026e-11	2.87401e-11	2.40835e-11	2.1577e-11	2.15395e-11	2.04708e-11
13.5	6.15733e-11	5.96565e-11	5.39303e-11	4.81212e-11	4.23939e-11	3.48881e-11	3.09346e-11	3.06191e-11	2.88544e-11
13.6	9.34542e-11	9.04423e-11	8.11018e-11	7.17618e-11	6.26539e-11	5.06934e-11	4.45014e-11	4.36808e-11	4.08162e-11
13.7	1.41594e-10	1.36895e-10	1.2189e-10	1.07051e-10	9.27061e-11	7.38377e-11	6.42043e-11	6.2512e-11	5.79269e-11
13.8	2.14046e-10	2.06768e-10	1.82969e-10	1.59639e-10	1.3724e-10	1.07741e-10	9.28488e-11	8.97036e-11	8.24525e-11
13.9	3.22701e-10	3.11498e-10	2.74168e-10	2.37827e-10	2.03131e-10	1.57388e-10	1.34509e-10	1.29005e-10	1.17657e-10
14	4.85018e-10	4.67884e-10	4.09901e-10	3.53769e-10	3.00422e-10	2.30028e-10	1.95087e-10	1.85826e-10	1.68233e-10
14.1	7.26511e-10	7.00463e-10	6.11193e-10	5.25165e-10	4.43711e-10	3.36152e-10	2.83102e-10	2.67958e-10	2.40911e-10
14.2	1.08426e-09	1.0449e-09	9.08569e-10	7.7768e-10	6.54133e-10	4.90896e-10	4.10807e-10	3.86574e-10	3.45319e-10
14.3	1.61189e-09	1.55275e-09	1.34611e-09	1.14834e-09	9.62134e-10	7.15991e-10	5.9576e-10	5.57649e-10	4.95181e-10
14.4	2.3865e-09	2.29814e-09	1.98715e-09	1.69027e-09	1.41136e-09	1.04251e-09	8.63012e-10	8.0393e-10	7.09996e-10
14.5	3.51837e-09	3.38708e-09	2.9222e-09	2.47934e-09	2.06406e-09	1.51467e-09	1.24815e-09	1.15768e-09	1.01735e-09
14.6	5.16434e-09	4.97035e-09	4.27988e-09	3.62332e-09	3.00858e-09	2.19509e-09	1.80149e-09	1.66443e-09	1.45614e-09
14.7	7.54625e-09	7.26118e-09	6.24203e-09	5.27443e-09	4.36962e-09	3.17198e-09	2.59384e-09	2.38819e-09	2.0809e-09
14.8	1.09761e-08	1.05595e-08	9.06426e-09	7.64653e-09	6.32226e-09	4.56905e-09	3.72434e-09	3.41846e-09	2.96782e-09
14.9	1.58904e-08	1.52846e-08	1.31039e-08	1.10384e-08	9.11099e-09	6.55875e-09	5.33111e-09	4.87981e-09	4.2228e-09
15	2.28957e-08	2.20197e-08	1.88575e-08	1.58653e-08	1.30753e-08	9.38031e-09	7.60554e-09	6.94472e-09	5.9923e-09
15.1	3.2831e-08	3.15709e-08	2.70115e-08	2.27008e-08	1.86841e-08	1.33638e-08	1.08115e-08	9.85073e-09	8.47784e-09
15.2	4.68495e-08	4.50464e-08	3.85091e-08	3.23327e-08	2.65811e-08	1.89619e-08	1.53106e-08	1.39233e-08	1.19553e-08
15.3	6.65268e-08	6.39603e-08	5.46389e-08	4.58373e-08	3.76453e-08	2.67923e-08	2.15962e-08	1.96059e-08	1.68003e-08
15.4	9.40037e-08	9.03697e-08	7.71508e-08	6.46758e-08	5.307e-08	3.7693e-08	3.03367e-08	2.74995e-08	2.35214e-08
15.5	1.32171e-07	1.27053e-07	1.08408e-07	9.08209e-08	7.44656e-08	5.2794e-08	4.24337e-08	3.84137e-08	3.28038e-08
15.6	1.84911e-07	1.77738e-07	1.51582e-07	1.2692e-07	1.03993e-07	7.36108e-08	5.90953e-08	5.34336e-08	4.55646e-08
15.7	2.57401e-07	2.47403e-07	2.10906e-07	1.76504e-07	1.44533e-07	1.02164e-07	8.19317e-08	7.40044e-08	6.30254e-08
15.8	3.56512e-07	3.42647e-07	2.9199e-07	2.44256e-07	1.99906e-07	1.4113e-07	1.13076e-07	1.0204e-07	8.68031e-08
15.9	4.913e-07	4.72173e-07	4.02234e-07	3.36349e-07	2.75148e-07	1.94036e-07	1.55337e-07	1.40061e-07	1.19026e-07
16	6.73632e-07	6.47382e-07	5.5133e-07	4.60866e-07	3.76852e-07	2.655e-07	2.12393e-07	1.91364e-07	1.62478e-07
16.1	9.18961e-07	8.8312e-07	7.51898e-07	6.28335e-07	5.13602e-07	3.61531e-07	2.89028e-07	2.60241e-07	2.2078e-07
16.2	1.24728e-06	1.1986e-06	1.02027e-06	8.52376e-07	6.96506e-07	4.89904e-07	3.9143e-07	3.52238e-07	2.98612e-07
16.3	1.68432e-06	1.61854e-06	1.37744e-06	1.1505e-06	9.39842e-07	6.60609e-07	5.27551e-07	4.74481e-07	4.01988e-07
16.4	2.26293e-06	2.17449e-06	1.85025e-06	1.54509e-06	1.26185e-06	8.8641e-07	7.07546e-07	6.36074e-07	5.38584e-07
16.5	3.02483e-06	2.90656e-06	2.47276e-06	2.06454e-06	1.68569e-06	1.1835e-06	9.44304e-07	8.48564e-07	7.18138e-07
16.6	4.02267e-06	3.86531e-06	3.28795e-06	2.74469e-06	2.24058e-06	1.57232e-06	1.25408e-06	1.12651e-06	9.52929e-07
16.7	5.3224e-06	5.11412e-06	4.34967e-06	3.63045e-06	2.9631e-06	2.07845e-06	1.65722e-06	1.48816e-06	1.25833e-06
16.8	7.00616e-06	6.73189e-06	5.72496e-06	4.7777e-06	3.89883e-06	2.73376e-06	2.17909e-06	1.9562e-06	1.65349e-06
16.9	9.17549e-06	8.81618e-06	7.49673e-06	6.25557e-06	5.1041e-06	3.57764e-06	2.851e-06	2.55871e-06	2.16205e-06
17	1.19551e-05	1.14868e-05	9.76681e-06	8.14895e-06	6.6481e-06	4.65845e-06	3.71143e-06	3.33013e-06	2.81307e-06
17.1	1.54973e-05	1.489e-05	1.26594e-05	1.05614e-05	8.61522e-06	6.0352e-06	4.80729e-06	4.3125e-06	3.64195e-06
17.2	1.99861e-05	1.92029e-05	1.63249e-05	1.36183e-05	1.11077e-05	7.77934e-06	6.19543e-06	5.55671e-06	4.69161e-06
17.3	2.56434e-05	2.46382e-05	2.09444e-05	1.74705e-05	1.42484e-05	9.97681e-06	7.94417e-06	7.12397e-06	6.01361e-06
17.4	3.27337e-05	3.14503e-05	2.67337e-05	2.22981e-05	1.81842e-05	1.27302e-05	1.01351e-05	9.08735e-06	7.66956e-06
17.5	4.15705e-05	3.99404e-05	3.39488e-05	2.83145e-05	2.30889e-05	1.61611e-05	1.28649e-05	1.15334e-05	9.73243e-06
17.6	5.25227e-05	5.04629e-05	4.28908e-05	3.57706e-05	2.91671e-05	2.04125e-05	1.62474e-05	1.45641e-05	1.22881e-05
17.7	6.60206e-05	6.3431e-05	5.39111e-05	4.49594e-05	3.66575e-05	2.56513e-05	2.04151e-05	1.82983e-05	1.54367e-05
17.8	8.25623e-05	7.93236e-05	6.74161e-05	5.62198e-05	4.58365e-05	3.20706e-05	2.5522e-05	2.28735e-05	1.92944e-05
17.9	0.00010272	9.86899e-05	8.3873e-05	6.99412e-05	5.70213e-05	3.98925e-05	3.17443e-05	2.8448e-05	2.39943e-05
18	0.000127144	0.000122156	0.000103813	8.65667e-05	7.05731e-05	4.93695e-05	3.92831e-05	3.52017e-05	2.96884e-05
18.1	0.000156569	0.000150426	0.000127836	0.000106596	8.68997e-05	6.07866e-05	4.83652e-05	4.3338e-05	3.65479e-05
18.2	0.000191817	0.00018429	0.000156612	0.000130589	0.000106457	7.44628e-05	5.92442e-05	5.3084e-05	4.47647e-05
18.3	0.000233795	0.000224621	0.000190884	0.000159164	0.000129749	9.0751e-05	7.22013e-05	6.46918e-05	5.45512e-05
18.4	0.0002835	0.000272376	0.000231464	0.000192998	0.000157328	0.000110038	8.75444e-05	7.84374e-05	6.61404e-05
18.5	0.000342011	0.00032859	0.000279233	0.000232828	0.000189796	0.000132745	0.000105608	9.46207e-05	7.97854e-05
18.6	0.000410483	0.000394375	0.000335137	0.000279441	0.000227793	0.00015932	0.00012675	0.000113563	9.57577e-05
18.7	0.000490139	0.000470906	0.000400173	0.00033367	0.000272	0.000190241	0.000151351	0.000135605	0.000114345
18.8	0.000582254	0.000559406	0.000475383	0.000396384	0.000323127	0.000226004	0.000179807	0.000161104	0.000135848
18.9	0.000688135	0.000661134	0.000561837	0.000468477	0.000381901	0.000267122	0.000212525	0.000190424	0.000160578
19	0.000809104	0.000777357	0.000660613	0.000550849	0.00044906	0.000314112	0.00024992	0.000223938	0.000188848
19.1	0.000946463	0.000909329	0.00077278	0.000644392	0.000525332	0.000367485	0.0002924	0.000262015	0.000220971
19.2	0.0011	0.00106	0.000899364	0.000749966	0.000611418	0.000427738	0.000340361	0.00030501	0.00025725
19.3	0.00128	0.00123	0.00104	0.000868372	0.000707978	0.000495334	0.000394176	0.000353261	0.000297972
19.4	0.00147	0.00141	0.0012	0.001	0.000815602	0.000570694	0.000454183	0.000407072	0.000343397
19.5	0.00168	0.00162	0.00137	0.00115	0.000934792	0.000654174	0.000520669	0.000466707	0.00039375
19.6	0.00192	0.00184	0.00157	0.00131	0.00107	0.000746055	0.000593863	0.000532374	0.000449213
19.7	0.00218	0.00209	0.00178	0.00148	0.00121	0.00084652	0.000673917	0.000604214	0.00050991
19.8	0.00246	0.00236	0.00201	0.00167	0.00136	0.000955641	0.000760894	0.000682292	0.000575903
19.9	0.00276	0.00265	0.00225	0.00188	0.00153	0.00107	0.000854758	0.000766582	0.000647178
20	0.00308	0.00296	0.00252	0.0021	0.00171	0.0012	0.00095536	0.000856961	0.00072364
20.1	0.00342	0.00329	0.0028	0.00233	0.0019	0.00133	0.00106	0.000953195	0.000805104
20.2	0.00378	0.00364	0.00309	0.00258	0.00211	0.00148	0.00118	0.00105	0.000891289
20.3	0.00416	0.004	0.0034	0.00284	0.00232	0.00162	0.00129	0.00116	0.000981816
20.4	0.00456	0.00438	0.00372	0.00311	0.00254	0.00178	0.00142	0.00127	0.00108
20.5	0.00496	0.00477	0.00405	0.00338	0.00276	0.00194	0.00155	0.00139	0.00117
20.6	0.00537	0.00516	0.00439	0.00367	0.00299	0.0021	0.00168	0.00151	0.00127
20.7	0.00579	0.00556	0.00473	0.00395	0.00323	0.00227	0.00181	0.00163	0.00138
20.8	0.00621	0.00596	0.00508	0.00424	0.00346	0.00243	0.00194	0.00175	0.00148
20.9	0.00662	0.00636	0.00542	0.00452	0.0037	0.0026	0.00208	0.00187	0.00158
21	0.00703	0.00675	0.00575	0.0048	0.00393	0.00276	0.00221	0.00199	0.00169
21.1	0.00742	0.00713	0.00607	0.00507	0.00415	0.00292	0.00234	0.0021	0.00179
21.2	0.00779	0.00749	0.00638	0.00533	0.00436	0.00308	0.00246	0.00222	0.00188
21.3	0.00815	0.00783	0.00667	0.00558	0.00457	0.00322	0.00258	0.00233	0.00198
21.4	0.00847	0.00814	0.00694	0.00581	0.00475	0.00336	0.00269	0.00243	0.00207
21.5	0.00877	0.00843	0.00719	0.00602	0.00493	0.00349	0.0028	0.00253	0.00215
21.6	0.00903	0.00868	0.0074	0.0062	0.00508	0.0036	0.00289	0.00262	0.00223
21.7	0.00925	0.00889	0.00759	0.00636	0.00522	0.0037	0.00298	0.0027	0.00231
21.8	0.00943	0.00906	0.00774	0.00649	0.00533	0.00379	0.00305	0.00277	0.00237
21.9	0.00956	0.00919	0.00786	0.00659	0.00542	0.00386	0.00312	0.00283	0.00243
22	0.00965	0.00928	0.00794	0.00667	0.00549	0.00392	0.00317	0.00288	0.00248
22.1	0.00969	0.00932	0.00798	0.00671	0.00553	0.00396	0.00321	0.00293	0.00252
22.2	0.00969	0.00932	0.00799	0.00672	0.00555	0.00399	0.00324	0.00296	0.00256
22.3	0.00964	0.00927	0.00796	0.00671	0.00554	0.004	0.00326	0.00298	0.00259
22.4	0.00955	0.00918	0.00789	0.00666	0.00552	0.004	0.00326	0.003	0.00261
22.5	0.00941	0.00905	0.00779	0.00659	0.00547	0.00398	0.00326	0.00301	0.00263
22.6	0.00923	0.00889	0.00766	0.00649	0.0054	0.00395	0.00325	0.00301	0.00264
22.7	0.00902	0.00868	0.0075	0.00637	0.00531	0.00391	0.00323	0.00301	0.00265
22.8	0.00877	0.00845	0.00731	0.00623	0.00521	0.00387	0.00321	0.003	0.00266
22.9	0.00849	0.00818	0.00711	0.00607	0.0051	0.00381	0.00318	0.00299	0.00266
23	0.00819	0.0079	0.00688	0.0059	0.00498	0.00376	0.00315	0.00298	0.00267
23.1	0.00787	0.00759	0.00664	0.00572	0.00485	0.0037	0.00312	0.00297	0.00268
23.2	0.00754	0.00728	0.00639	0.00553	0.00471	0.00363	0.0031	0.00296	0.00269
23.3	0.0072	0.00695	0.00614	0.00534	0.00458	0.00358	0.00307	0.00296	0.00271
23.4	0.00685	0.00662	0.00588	0.00515	0.00445	0.00352	0.00305	0.00296	0.00273
23.5	0.00651	0.00629	0.00563	0.00496	0.00432	0.00347	0.00303	0.00297	0.00276
23.6	0.00617	0.00597	0.00538	0.00478	0.0042	0.00343	0.00303	0.00299	0.00281
23.7	0.00584	0.00566	0.00514	0.00461	0.00409	0.0034	0.00303	0.00302	0.00286
23.8	0.00552	0.00536	0.00492	0.00446	0.00399	0.00338	0.00305	0.00306	0.00292
23.9	0.00522	0.00507	0.00471	0.00431	0.0039	0.00337	0.00307	0.00311	0.003
24	0.00494	0.00481	0.00452	0.00419	0.00384	0.00338	0.00311	0.00318	0.00308
24.1	0.00468	0.00457	0.00435	0.00408	0.00379	0.00341	0.00317	0.00326	0.00319
24.2	0.00444	0.00435	0.0042	0.004	0.00375	0.00345	0.00324	0.00336	0.00331
24.3	0.00423	0.00415	0.00408	0.00393	0.00374	0.0035	0.00332	0.00347	0.00344
24.4	0.00405	0.00399	0.00398	0.00389	0.00375	0.00358	0.00343	0.0036	0.00359
24.5	0.0039	0.00384	0.0039	0.00387	0.00378	0.00367	0.00354	0.00374	0.00375
24.6	0.00377	0.00373	0.00385	0.00388	0.00383	0.00378	0.00368	0.00391	0.00393
24.7	0.00367	0.00364	0.00382	0.0039	0.0039	0.00391	0.00383	0.00408	0.00413
24.8	0.0036	0.00358	0.00382	0.00395	0.00398	0.00405	0.00399	0.00428	0.00434
24.9	0.00355	0.00354	0.00384	0.00402	0.00409	0.00421	0.00417	0.00449	0.00457
25	0.00353	0.00353	0.00389	0.00411	0.00422	0.00439	0.00437	0.00471	0.00481
25.1	0.00353	0.00354	0.00395	0.00422	0.00437	0.00459	0.00458	0.00495	0.00506
25.2	0.00356	0.00357	0.00404	0.00435	0.00453	0.00479	0.0048	0.0052	0.00533
25.3	0.0036	0.00363	0.00414	0.00449	0.00471	0.00501	0.00504	0.00547	0.00561
25.4	0.00367	0.0037	0.00427	0.00465	0.0049	0.00525	0.00528	0.00574	0.0059
25.5	0.00375	0.00378	0.0044	0.00483	0.0051	0.00549	0.00554	0.00603	0.0062
25.6	0.00384	0.00389	0.00456	0.00502	0.00532	0.00575	0.0058	0.00632	0.00651
25.7	0.00396	0.004	0.00472	0.00522	0.00554	0.00601	0.00608	0.00663	0.00682
25.8	0.00408	0.00413	0.00489	0.00543	0.00578	0.00628	0.00636	0.00694	0.00715
25.9	0.00421	0.00427	0.00508	0.00565	0.00602	0.00656	0.00664	0.00725	0.00747
26	0.00436	0.00442	0.00527	0.00587	0.00627	0.00684	0.00693	0.00757	0.00781
26.1	0.00451	0.00457	0.00547	0.0061	0.00652	0.00713	0.00723	0.00789	0.00814
26.2	0.00466	0.00473	0.00567	0.00634	0.00678	0.00741	0.00752	0.00821	0.00847
26.3	0.00482	0.0049	0.00588	0.00657	0.00704	0.0077	0.00781	0.00854	0.00881
26.4	0.00498	0.00506	0.00608	0.00681	0.00729	0.00799	0.00811	0.00886	0.00914
26.5	0.00515	0.00523	0.00629	0.00704	0.00755	0.00827	0.0084	0.00918	0.00947
26.6	0.00531	0.0054	0.0065	0.00728	0.0078	0.00855	0.00869	0.00949	0.00979
26.7	0.00548	0.00557	0.0067	0.00751	0.00805	0.00883	0.00897	0.0098	0.01011
26.8	0.00564	0.00574	0.0069	0.00774	0.0083	0.0091	0.00924	0.0101	0.01042
26.9	0.0058	0.0059	0.0071	0.00796	0.00854	0.00936	0.00951	0.01039	0.01072
27	0.00596	0.00606	0.00729	0.00817	0.00877	0.00961	0.00977	0.01067	0.01101
27.1	0.00611	0.00621	0.00747	0.00838	0.00899	0.00986	0.01002	0.01094	0.01129
27.2	0.00625	0.00636	0.00765	0.00858	0.0092	0.01009	0.01025	0.01119	0.01155
27.3	0.00639	0.0065	0.00782	0.00876	0.0094	0.01031	0.01048	0.01143	0.0118
27.4	0.00653	0.00664	0.00798	0.00894	0.00959	0.01052	0.01069	0.01166	0.01203
27.5	0.00665	0.00677	0.00813	0.0091	0.00977	0.01071	0.01088	0.01187	0.01225
27.6	0.00677	0.00689	0.00827	0.00926	0.00993	0.01089	0.01107	0.01206	0.01245
27.7	0.00688	0.007	0.0084	0.0094	0.01008	0.01105	0.01123	0.01224	0.01263
27.8	0.00699	0.00711	0.00851	0.00953	0.01022	0.0112	0.01138	0.0124	0.01279
27.9	0.00708	0.0072	0.00862	0.00964	0.01034	0.01133	0.01152	0.01253	0.01293
28	0.00717	0.00729	0.00871	0.00974	0.01044	0.01144	0.01163	0.01265	0.01305
28.1	0.00724	0.00737	0.00879	0.00983	0.01053	0.01154	0.01173	0.01275	0.01315
28.2	0.00731	0.00744	0.00886	0.0099	0.01061	0.01161	0.01181	0.01283	0.01323
28.3	0.00737	0.0075	0.00892	0.00996	0.01067	0.01168	0.01188	0.01289	0.01328
28.4	0.00742	0.00755	0.00897	0.01	0.01071	0.01172	0.01192	0.01292	0.01332
28.5	0.00747	0.0076	0.009	0.01003	0.01074	0.01175	0.01195	0.01294	0.01333
28.6	0.0075	0.00763	0.00903	0.01005	0.01076	0.01176	0.01197	0.01294	0.01333
28.7	0.00753	0.00766	0.00904	0.01005	0.01075	0.01175	0.01196	0.01292	0.0133
28.8	0.00755	0.00769	0.00904	0.01004	0.01074	0.01173	0.01195	0.01288	0.01326
28.9	0.00757	0.0077	0.00904	0.01002	0.01071	0.01169	0.01191	0.01282	0.01319
29	0.00758	0.00771	0.00902	0.00999	0.01067	0.01164	0.01186	0.01274	0.01311
29.1	0.00759	0.00772	0.00899	0.00994	0.01062	0.01157	0.0118	0.01265	0.01301
29.2	0.00759	0.00772	0.00896	0.00989	0.01056	0.0115	0.01173	0.01254	0.01289
29.3	0.00758	0.00772	0.00892	0.00983	0.01049	0.01141	0.01164	0.01242	0.01276
29.4	0.00758	0.00771	0.00888	0.00976	0.01041	0.01131	0.01155	0.01228	0.01261
29.5	0.00757	0.00771	0.00882	0.00968	0.01032	0.0112	0.01144	0.01213	0.01245
29.6	0.00756	0.0077	0.00877	0.0096	0.01022	0.01108	0.01133	0.01197	0.01228
29.7	0.00755	0.00769	0.00871	0.00951	0.01011	0.01095	0.0112	0.0118	0.01209
29.8	0.00753	0.00767	0.00865	0.00941	0.01	0.01082	0.01108	0.01162	0.0119
29.9	0.00752	0.00766	0.00858	0.00931	0.00989	0.01068	0.01094	0.01144	0.0117
30	0.00751	0.00765	0.00851	0.00921	0.00977	0.01054	0.0108	0.01124	0.01149
30.1	0.0075	0.00764	0.00844	0.00911	0.00965	0.01039	0.01066	0.01104	0.01127
30.2	0.00749	0.00763	0.00837	0.009	0.00953	0.01024	0.01052	0.01084	0.01105
30.3	0.00748	0.00762	0.0083	0.00889	0.0094	0.01009	0.01037	0.01063	0.01083
30.4	0.00747	0.00761	0.00823	0.00878	0.00928	0.00993	0.01022	0.01042	0.0106
30.5	0.00746	0.0076	0.00816	0.00868	0.00915	0.00978	0.01007	0.01021	0.01038
30.6	0.00745	0.0076	0.00809	0.00857	0.00902	0.00962	0.00992	0.01	0.01015
30.7	0.00745	0.00759	0.00802	0.00846	0.0089	0.00947	0.00978	0.00979	0.00992
30.8	0.00744	0.00759	0.00795	0.00835	0.00877	0.00932	0.00963	0.00957	0.00969
30.9	0.00744	0.00759	0.00788	0.00825	0.00865	0.00916	0.00948	0.00936	0.00946
31	0.00743	0.00758	0.00782	0.00814	0.00852	0.00901	0.00934	0.00915	0.00923
31.1	0.00743	0.00758	0.00775	0.00804	0.0084	0.00886	0.00919	0.00895	0.00901
31.2	0.00742	0.00757	0.00768	0.00793	0.00828	0.00871	0.00905	0.00874	0.00879
31.3	0.00741	0.00757	0.00761	0.00783	0.00816	0.00856	0.0089	0.00854	0.00857
31.4	0.0074	0.00756	0.00755	0.00772	0.00804	0.00841	0.00876	0.00834	0.00835
31.5	0.00739	0.00754	0.00748	0.00762	0.00792	0.00827	0.00862	0.00814	0.00814
31.6	0.00737	0.00753	0.0074	0.00751	0.00779	0.00812	0.00848	0.00794	0.00793
31.7	0.00735	0.00751	0.00733	0.00741	0.00767	0.00797	0.00834	0.00775	0.00772
31.8	0.00732	0.00748	0.00725	0.0073	0.00755	0.00783	0.00819	0.00756	0.00752
31.9	0.00729	0.00745	0.00717	0.00719	0.00743	0.00768	0.00805	0.00737	0.00731
32	0.00725	0.00741	0.00709	0.00708	0.0073	0.00753	0.0079	0.00718	0.00711
32.1	0.0072	0.00736	0.007	0.00696	0.00717	0.00738	0.00776	0.00699	0.00692
32.2	0.00715	0.00731	0.00691	0.00684	0.00704	0.00723	0.00761	0.00681	0.00672
32.3	0.00709	0.00724	0.00681	0.00672	0.0069	0.00708	0.00745	0.00662	0.00653
32.4	0.00701	0.00717	0.0067	0.0066	0.00677	0.00692	0.0073	0.00644	0.00633
32.5	0.00693	0.00709	0.00659	0.00647	0.00663	0.00676	0.00714	0.00626	0.00614
32.6	0.00684	0.007	0.00647	0.00633	0.00648	0.0066	0.00698	0.00607	0.00595
32.7	0.00674	0.00689	0.00635	0.00619	0.00633	0.00644	0.00681	0.00589	0.00576
32.8	0.00663	0.00678	0.00622	0.00605	0.00618	0.00627	0.00664	0.00571	0.00558
32.9	0.00651	0.00666	0.00608	0.0059	0.00602	0.0061	0.00646	0.00552	0.00539
33	0.00638	0.00653	0.00594	0.00575	0.00585	0.00592	0.00628	0.00534	0.0052
33.1	0.00624	0.00638	0.00579	0.00559	0.00569	0.00575	0.0061	0.00516	0.00501
33.2	0.00609	0.00623	0.00563	0.00542	0.00552	0.00557	0.00591	0.00497	0.00483
33.3	0.00594	0.00607	0.00547	0.00526	0.00534	0.00538	0.00572	0.00479	0.00464
33.4	0.00577	0.0059	0.0053	0.00508	0.00516	0.0052	0.00553	0.0046	0.00446
33.5	0.0056	0.00573	0.00513	0.00491	0.00498	0.00501	0.00533	0.00442	0.00428
33.6	0.00542	0.00554	0.00495	0.00473	0.0048	0.00482	0.00513	0.00424	0.00409
33.7	0.00523	0.00535	0.00477	0.00455	0.00461	0.00462	0.00493	0.00405	0.00391
33.8	0.00504	0.00516	0.00458	0.00437	0.00442	0.00443	0.00472	0.00387	0.00373
33.9	0.00485	0.00496	0.0044	0.00418	0.00423	0.00424	0.00452	0.00369	0.00356
34	0.00465	0.00475	0.00421	0.004	0.00404	0.00404	0.00432	0.00351	0.00338
34.1	0.00444	0.00455	0.00402	0.00381	0.00386	0.00385	0.00411	0.00334	0.00321
34.2	0.00424	0.00434	0.00383	0.00363	0.00367	0.00366	0.00391	0.00316	0.00304
34.3	0.00404	0.00413	0.00364	0.00344	0.00348	0.00347	0.00371	0.00299	0.00287
34.4	0.00383	0.00392	0.00345	0.00326	0.00329	0.00328	0.00351	0.00282	0.00271
34.5	0.00363	0.00372	0.00326	0.00308	0.00311	0.0031	0.00331	0.00266	0.00255
34.6	0.00343	0.00351	0.00308	0.00291	0.00293	0.00292	0.00312	0.0025	0.00239
34.7	0.00323	0.00331	0.0029	0.00273	0.00276	0.00274	0.00293	0.00235	0.00224
34.8	0.00304	0.00311	0.00272	0.00256	0.00258	0.00257	0.00275	0.00219	0.0021
34.9	0.00285	0.00292	0.00255	0.0024	0.00242	0.0024	0.00257	0.00205	0.00196
35	0.00266	0.00273	0.00238	0.00224	0.00226	0.00224	0.0024	0.00191	0.00182
35.1	0.00248	0.00254	0.00222	0.00208	0.0021	0.00209	0.00223	0.00177	0.00169
35.2	0.00231	0.00236	0.00206	0.00194	0.00195	0.00194	0.00207	0.00164	0.00157
35.3	0.00214	0.00219	0.00191	0.00179	0.00181	0.00179	0.00192	0.00152	0.00145
35.4	0.00198	0.00203	0.00177	0.00166	0.00167	0.00165	0.00177	0.0014	0.00134
35.5	0.00183	0.00187	0.00163	0.00153	0.00154	0.00152	0.00163	0.00129	0.00123
35.6	0.00168	0.00172	0.0015	0.0014	0.00141	0.0014	0.0015	0.00118	0.00113
35.7	0.00154	0.00158	0.00137	0.00129	0.00129	0.00128	0.00138	0.00108	0.00103
35.8	0.00141	0.00145	0.00126	0.00118	0.00118	0.00117	0.00126	0.000988085	0.000940897
35.9	0.00129	0.00132	0.00115	0.00107	0.00108	0.00107	0.00115	0.000899832	0.000856593
36	0.00117	0.0012	0.00104	0.000975653	0.00098125	0.000971413	0.00104	0.000817345	0.000777843
36.1	0.00107	0.00109	0.000945569	0.000884944	0.000889896	0.000880764	0.000945291	0.000740491	0.00070451
36.2	0.000965347	0.000987981	0.000855633	0.000800516	0.00080489	0.00079645	0.000854906	0.000669112	0.000636435
36.3	0.000871529	0.00089197	0.000772153	0.000722194	0.000726051	0.000718286	0.000771093	0.000603026	0.000573436
36.4	0.000784671	0.000803079	0.000694924	0.000649777	0.000653171	0.000646057	0.00069363	0.000542033	0.000515319
36.5	0.000704528	0.00072106	0.000623716	0.00058304	0.000586021	0.00057953	0.000622267	0.00048592	0.000461871
36.6	0.000630829	0.000645636	0.000558276	0.000521737	0.000524352	0.000518452	0.000556739	0.000434456	0.000412871
36.7	0.000563284	0.000576508	0.000498336	0.00046561	0.000467898	0.000462557	0.000496761	0.000387407	0.000368088
36.8	0.000501582	0.000513361	0.000443613	0.000414389	0.000416387	0.00041157	0.000442041	0.000344527	0.000327288
36.9	0.000445406	0.000455867	0.000393815	0.000367794	0.000369537	0.000365209	0.000392278	0.00030557	0.000290231
37	0.000394427	0.000403692	0.000348646	0.000325546	0.000327063	0.000323187	0.000347168	0.000270288	0.000256679
37.1	0.000348315	0.000356499	0.000307808	0.000287361	0.000288678	0.00028522	0.000306406	0.000238433	0.000226394
37.2	0.000306742	0.00031395	0.000271004	0.000252958	0.000254099	0.000251025	0.000269689	0.000209763	0.000199143
37.3	0.000269381	0.000275713	0.000237943	0.000222062	0.000223049	0.000220325	0.000236721	0.000184039	0.000174698
37.4	0.000235914	0.00024146	0.000208337	0.000194402	0.000195254	0.000192849	0.000207212	0.000161031	0.000152838
37.5	0.000206031	0.000210875	0.000181911	0.000169719	0.000170452	0.000168335	0.000180883	0.000140515	0.00013335
37.6	0.000179432	0.000183651	0.000158396	0.00014776	0.000148391	0.000146534	0.000157464	0.000122277	0.00011603
37.7	0.000155833	0.000159498	0.000137539	0.000128287	0.000128828	0.000127204	0.0001367	0.000106116	0.000100683
37.8	0.000134961	0.000138135	0.000119097	0.000111073	0.000111535	0.00011012	0.000118346	9.18382e-05	8.71279e-05
37.9	0.000116558	0.0001193	0.000102842	9.59016e-05	9.62965e-05	9.50671e-05	0.000102173	7.92634e-05	7.5191e-05
38	0.000100385	0.000102746	8.85585e-05	8.25733e-05	8.29096e-05	8.1845e-05	8.79662e-05	6.82223e-05	6.47115e-05
38.1	8.6214e-05	8.82423e-05	7.60468e-05	7.09001e-05	7.1186e-05	7.02669e-05	7.55251e-05	5.85576e-05	5.55395e-05
38.2	7.38373e-05	7.55746e-05	6.51212e-05	6.07082e-05	6.09506e-05	6.01597e-05	6.46638e-05	5.01236e-05	4.75365e-05
38.3	6.30608e-05	6.45447e-05	5.561e-05	5.18369e-05	5.20421e-05	5.13635e-05	5.5211e-05	4.2786e-05	4.05746e-05
38.4	5.37068e-05	5.49706e-05	4.73557e-05	4.4139e-05	4.43122e-05	4.37318e-05	4.70092e-05	3.64217e-05	3.45369e-05
38.5	4.56125e-05	4.66859e-05	4.02143e-05	3.74798e-05	3.76256e-05	3.71308e-05	3.99146e-05	3.09184e-05	2.93165e-05
38.6	3.86299e-05	3.95391e-05	3.40546e-05	3.17366e-05	3.18591e-05	3.14385e-05	3.37965e-05	2.6174e-05	2.48164e-05
38.7	3.26248e-05	3.33927e-05	2.8758e-05	2.67987e-05	2.69014e-05	2.6545e-05	2.85367e-05	2.20963e-05	2.0949e-05
38.8	2.74761e-05	2.81229e-05	2.42175e-05	2.2566e-05	2.26519e-05	2.23508e-05	2.40284e-05	1.86022e-05	1.76354e-05
38.9	2.30753e-05	2.36185e-05	2.03369e-05	1.8949e-05	1.90206e-05	1.87669e-05	2.0176e-05	1.56173e-05	1.48048e-05
39	1.93251e-05	1.97801e-05	1.70305e-05	1.58673e-05	1.59269e-05	1.57139e-05	1.68941e-05	1.30749e-05	1.23941e-05
39.1	1.61392e-05	1.65191e-05	1.42218e-05	1.32497e-05	1.32992e-05	1.31209e-05	1.41066e-05	1.0916e-05	1.03472e-05
39.2	1.34407e-05	1.37572e-05	1.18431e-05	1.10331e-05	1.10741e-05	1.09252e-05	1.17462e-05	9.08829e-06	8.61438e-06
39.3	1.11621e-05	1.14249e-05	9.83476e-06	9.1617e-06	9.19558e-06	9.07165e-06	9.75354e-06	7.54557e-06	7.15184e-06
39.4	9.24387e-06	9.46153e-06	8.14415e-06	7.58647e-06	7.6144e-06	7.51155e-06	8.07631e-06	6.24731e-06	5.92112e-06
39.5	7.63384e-06	7.81359e-06	6.7253e-06	6.26454e-06	6.2875e-06	6.20241e-06	6.66884e-06	5.15804e-06	4.88856e-06
39.6	6.28658e-06	6.43461e-06	5.53811e-06	5.15851e-06	5.17734e-06	5.10714e-06	5.49128e-06	4.24684e-06	4.02485e-06
39.7	5.16259e-06	5.28416e-06	4.54774e-06	4.23588e-06	4.25129e-06	4.19355e-06	4.50903e-06	3.48688e-06	3.30453e-06
39.8	4.22769e-06	4.32724e-06	3.72403e-06	3.46856e-06	3.48113e-06	3.43378e-06	3.69215e-06	2.85495e-06	2.70557e-06
39.9	3.45239e-06	3.53369e-06	3.04099e-06	2.83229e-06	2.84253e-06	2.80382e-06	3.01481e-06	2.33103e-06	2.20902e-06
40	2.81137e-06	2.87758e-06	2.47627e-06	2.30628e-06	2.31459e-06	2.28303e-06	2.45486e-06	1.89795e-06	1.79858e-06
40.1	2.28296e-06	2.33672e-06	2.01079e-06	1.87271e-06	1.87944e-06	1.85379e-06	1.99332e-06	1.54103e-06	1.46032e-06
40.2	1.84867e-06	1.89221e-06	1.62823e-06	1.5164e-06	1.52184e-06	1.50104e-06	1.61404e-06	1.24775e-06	1.18238e-06
40.3	1.4928e-06	1.52796e-06	1.31477e-06	1.22444e-06	1.22883e-06	1.21203e-06	1.30327e-06	1.00746e-06	9.54668e-07
40.4	1.20206e-06	1.23037e-06	1.05868e-06	9.85937e-07	9.89463e-07	9.75923e-07	1.0494e-06	8.11184e-07	7.68666e-07
40.5	9.6523e-07	9.87963e-07	8.50088e-07	7.91668e-07	7.94496e-07	7.83617e-07	8.4262e-07	6.51324e-07	6.17179e-07
40.6	7.72889e-07	7.91092e-07	6.80683e-07	6.339e-07	6.36162e-07	6.27448e-07	6.74694e-07	5.21509e-07	4.94167e-07
40.7	6.17141e-07	6.31676e-07	5.43511e-07	5.06153e-07	5.07958e-07	5.00998e-07	5.38724e-07	4.16404e-07	3.9457e-07
40.8	4.91397e-07	5.0297e-07	4.32768e-07	4.0302e-07	4.04457e-07	3.98914e-07	4.28953e-07	3.31554e-07	3.14168e-07
40.9	3.90177e-07	3.99367e-07	3.43624e-07	3.20004e-07	3.21144e-07	3.16743e-07	3.40595e-07	2.63258e-07	2.49453e-07
41	3.08939e-07	3.16215e-07	2.72079e-07	2.53377e-07	2.5428e-07	2.50796e-07	2.69681e-07	2.08447e-07	1.97517e-07
41.1	2.43929e-07	2.49674e-07	2.14827e-07	2.00061e-07	2.00775e-07	1.98024e-07	2.12935e-07	1.64587e-07	1.55958e-07
41.2	1.9206e-07	1.96583e-07	1.69147e-07	1.57522e-07	1.58084e-07	1.55919e-07	1.6766e-07	1.29594e-07	1.228e-07
41.3	1.50796e-07	1.54348e-07	1.32808e-07	1.23681e-07	1.24123e-07	1.22424e-07	1.31642e-07	1.01756e-07	9.64221e-08
41.4	1.18066e-07	1.20847e-07	1.03984e-07	9.68391e-08	9.71856e-08	9.58558e-08	1.03073e-07	7.96755e-08	7.54995e-08
41.5	9.21809e-08	9.43518e-08	8.11877e-08	7.56103e-08	7.58813e-08	7.48437e-08	8.04783e-08	6.22123e-08	5.89522e-08
41.6	7.17692e-08	7.34594e-08	6.32116e-08	5.88702e-08	5.90815e-08	5.82744e-08	6.26611e-08	4.84412e-08	4.59034e-08
41.7	5.57207e-08	5.7033e-08	4.9078e-08	4.57081e-08	4.58726e-08	4.52465e-08	4.86522e-08	3.76133e-08	3.56434e-08
41.8	4.31397e-08	4.41556e-08	3.79979e-08	3.53896e-08	3.55172e-08	3.5033e-08	3.76696e-08	2.91244e-08	2.75995e-08
41.9	3.33057e-08	3.409e-08	2.9337e-08	2.73239e-08	2.74227e-08	2.70493e-08	2.90848e-08	2.24885e-08	2.13115e-08
42	2.56414e-08	2.62452e-08	2.25868e-08	2.10375e-08	2.11138e-08	2.08267e-08	2.23937e-08	1.73162e-08	1.64103e-08
42.1	1.96855e-08	2.0149e-08	1.73412e-08	1.61521e-08	1.62109e-08	1.59908e-08	1.71938e-08	1.32964e-08	1.26011e-08
42.2	1.50707e-08	1.54256e-08	1.32765e-08	1.23666e-08	1.24118e-08	1.22436e-08	1.31644e-08	1.01813e-08	9.64916e-09
42.3	1.15054e-08	1.17763e-08	1.01362e-08	9.44183e-09	9.47646e-09	9.34826e-09	1.00512e-08	7.77433e-09	7.36822e-09
42.4	8.75896e-09	8.96519e-09	7.71701e-09	7.18865e-09	7.21514e-09	7.11773e-09	7.65285e-09	5.91989e-09	5.61083e-09
42.5	6.64945e-09	6.80601e-09	5.85879e-09	5.45789e-09	5.47809e-09	5.40429e-09	5.8105e-09	4.49526e-09	4.26072e-09
42.6	5.03387e-09	5.15238e-09	4.43559e-09	4.13226e-09	4.14764e-09	4.09189e-09	4.39938e-09	3.40398e-09	3.2265e-09
42.7	3.80015e-09	3.88961e-09	3.34872e-09	3.11988e-09	3.13155e-09	3.08957e-09	3.32167e-09	2.57046e-09	2.43654e-09
42.8	2.86076e-09	2.92811e-09	2.52111e-09	2.34895e-09	2.35779e-09	2.32627e-09	2.50098e-09	1.93565e-09	1.83489e-09
42.9	2.14757e-09	2.19812e-09	1.89274e-09	1.76359e-09	1.77027e-09	1.74667e-09	1.87781e-09	1.45357e-09	1.37797e-09
43	1.60766e-09	1.64551e-09	1.41702e-09	1.32041e-09	1.32544e-09	1.30783e-09	1.40599e-09	1.08853e-09	1.03196e-09
43.1	1.20013e-09	1.22838e-09	1.05791e-09	9.85845e-10	9.89629e-10	9.76526e-10	1.04979e-09	8.129e-10	7.70701e-10
43.2	8.93396e-10	9.14423e-10	7.87601e-10	7.34002e-10	7.3684e-10	7.2712e-10	7.81653e-10	6.05383e-10	5.7399e-10
43.3	6.63201e-10	6.78809e-10	5.84725e-10	5.44973e-10	5.47097e-10	5.39908e-10	5.80384e-10	4.49593e-10	4.26305e-10
43.4	4.90943e-10	5.02496e-10	4.32898e-10	4.03499e-10	4.05085e-10	3.99785e-10	4.29742e-10	3.32971e-10	3.15744e-10
43.5	3.62412e-10	3.70939e-10	3.196e-10	2.97921e-10	2.99102e-10	2.95206e-10	3.17317e-10	2.45918e-10	2.33212e-10
43.6	2.66784e-10	2.73061e-10	2.35298e-10	2.19357e-10	2.20235e-10	2.1738e-10	2.33653e-10	1.81124e-10	1.71778e-10
43.7	1.95841e-10	2.00448e-10	1.7275e-10	1.61062e-10	1.61713e-10	1.59627e-10	1.71571e-10	1.33034e-10	1.26179e-10
43.8	1.43362e-10	1.46734e-10	1.26476e-10	1.17931e-10	1.18413e-10	1.16894e-10	1.25635e-10	9.74425e-11	9.24297e-11
43.9	1.04653e-10	1.07114e-10	9.23403e-11	8.61107e-11	8.64661e-11	8.53637e-11	9.17434e-11	7.1177e-11	6.75214e-11
44	7.61825e-11	7.79742e-11	6.72304e-11	6.2702e-11	6.29637e-11	6.2166e-11	6.6809e-11	5.18484e-11	4.91902e-11
44.1	5.5303e-11	5.66035e-11	4.88127e-11	4.55304e-11	4.57227e-11	4.51473e-11	4.8517e-11	3.7665e-11	3.57376e-11
44.2	4.00343e-11	4.09756e-11	3.53422e-11	3.297e-11	3.3111e-11	3.26973e-11	3.5136e-11	2.72866e-11	2.5893e-11
44.3	2.89005e-11	2.95799e-11	2.55181e-11	2.38086e-11	2.39118e-11	2.36153e-11	2.53753e-11	1.97138e-11	1.87091e-11
44.4	2.08051e-11	2.12941e-11	1.83739e-11	1.71455e-11	1.72208e-11	1.70091e-11	1.82757e-11	1.42038e-11	1.34816e-11
44.5	1.49357e-11	1.52867e-11	1.31932e-11	1.23131e-11	1.2368e-11	1.22172e-11	1.31262e-11	1.0206e-11	9.68823e-12
44.6	1.06923e-11	1.09436e-11	9.44708e-12	8.81832e-12	8.85823e-12	8.75128e-12	9.40181e-12	7.31342e-12	6.94336e-12
44.7	7.63334e-12	7.81268e-12	6.74598e-12	6.2981e-12	6.32706e-12	6.25145e-12	6.71569e-12	5.22645e-12	4.9627e-12
44.8	5.4344e-12	5.56205e-12	4.8039e-12	4.4858e-12	4.50677e-12	4.4535e-12	4.78388e-12	3.7249e-12	3.53747e-12
44.9	3.85819e-12	3.94881e-12	3.41151e-12	3.18624e-12	3.20139e-12	3.16399e-12	3.39845e-12	2.64758e-12	2.51476e-12
45	2.73158e-12	2.79572e-12	2.41604e-12	2.25698e-12	2.26791e-12	2.24174e-12	2.40767e-12	1.87677e-12	1.78293e-12
45.1	1.9286e-12	1.97388e-12	1.70635e-12	1.59437e-12	1.60224e-12	1.584e-12	1.7011e-12	1.3268e-12	1.26069e-12
45.2	1.35791e-12	1.38978e-12	1.20182e-12	1.12322e-12	1.12887e-12	1.11621e-12	1.19862e-12	9.35487e-13	8.89045e-13
45.3	9.53459e-13	9.75831e-13	8.44159e-13	7.8915e-13	7.93204e-13	7.84448e-13	8.42279e-13	6.57822e-13	6.25294e-13
45.4	6.6763e-13	6.83292e-13	5.91318e-13	5.52936e-13	5.55837e-13	5.49806e-13	5.90278e-13	4.61343e-13	4.38626e-13
45.5	4.66204e-13	4.77137e-13	4.13081e-13	3.86379e-13	3.88452e-13	3.84315e-13	4.12559e-13	3.22692e-13	3.06874e-13
45.6	3.24656e-13	3.32267e-13	2.87785e-13	2.69265e-13	2.70743e-13	2.67917e-13	2.87573e-13	2.25117e-13	2.14134e-13
45.7	2.25466e-13	2.3075e-13	1.9995e-13	1.87144e-13	1.88197e-13	1.86275e-13	1.99916e-13	1.56634e-13	1.49031e-13
45.8	1.56153e-13	1.59811e-13	1.38549e-13	1.2972e-13	1.30468e-13	1.29167e-13	1.38608e-13	1.087e-13	1.03453e-13
45.9	1.07853e-13	1.10379e-13	9.5744e-14	8.96762e-14	9.0207e-14	8.93307e-14	9.58465e-14	7.52394e-14	7.16286e-14
46	7.4291e-14	7.60302e-14	6.59862e-14	6.18288e-14	6.22048e-14	6.16175e-14	6.6102e-14	5.19445e-14	4.94672e-14
46.1	5.10339e-14	5.22282e-14	4.53558e-14	4.25161e-14	4.2782e-14	4.23905e-14	4.54684e-14	3.57701e-14	3.40755e-14
46.2	3.49628e-14	3.57806e-14	3.10923e-14	2.91588e-14	2.93465e-14	2.90871e-14	3.11937e-14	2.45694e-14	2.34137e-14
46.3	2.38881e-14	2.44466e-14	2.12579e-14	1.99455e-14	2.00778e-14	1.9907e-14	2.13449e-14	1.68333e-14	1.60476e-14
46.4	1.62775e-14	1.66579e-14	1.44957e-14	1.36078e-14	1.37009e-14	1.35891e-14	1.45679e-14	1.15042e-14	1.09717e-14
46.5	1.1062e-14	1.13203e-14	9.85863e-15	9.2598e-15	9.32523e-15	9.25268e-15	9.91704e-15	7.84273e-15	7.48285e-15
46.6	7.4975e-15	7.67251e-15	6.6874e-15	6.28487e-15	6.33077e-15	6.28406e-15	6.73379e-15	5.33345e-15	5.09101e-15
46.7	5.06812e-15	5.18635e-15	4.52449e-15	4.2548e-15	4.28696e-15	4.25716e-15	4.56076e-15	3.6182e-15	3.45539e-15
46.8	3.41688e-15	3.49653e-15	3.05323e-15	2.87315e-15	2.89565e-15	2.87685e-15	3.08124e-15	2.44868e-15	2.33969e-15
46.9	2.29757e-15	2.35109e-15	2.05511e-15	1.93528e-15	1.95099e-15	1.93928e-15	2.0765e-15	1.65326e-15	1.58053e-15
47	1.54089e-15	1.57676e-15	1.37977e-15	1.30031e-15	1.31126e-15	1.30407e-15	1.39595e-15	1.11361e-15	1.06523e-15
47.1	1.03074e-15	1.05471e-15	9.24021e-16	8.71513e-16	8.79146e-16	8.74812e-16	9.36165e-16	7.48376e-16	7.16305e-16
47.2	6.87705e-16	7.03684e-16	6.17265e-16	5.82694e-16	5.88003e-16	5.85452e-16	6.2631e-16	5.0179e-16	4.80598e-16
47.3	4.57661e-16	4.68285e-16	4.11326e-16	3.8865e-16	3.92337e-16	3.90883e-16	4.18018e-16	3.35703e-16	3.21747e-16
47.4	3.03796e-16	3.10841e-16	2.73425e-16	2.58608e-16	2.61165e-16	2.60373e-16	2.78346e-16	2.24098e-16	2.14938e-16
47.5	2.01153e-16	2.05812e-16	1.81318e-16	1.71674e-16	1.73445e-16	1.73044e-16	1.84916e-16	1.49275e-16	1.43285e-16
47.6	1.32858e-16	1.35932e-16	1.19952e-16	1.137e-16	1.14926e-16	1.14748e-16	1.22569e-16	9.92266e-17	9.53224e-17
47.7	8.75342e-17	8.9557e-17	7.91685e-17	7.51332e-17	7.59795e-17	7.59239e-17	8.10633e-17	6.58233e-17	6.32882e-17
47.8	5.7532e-17	5.88597e-17	5.21306e-17	4.95373e-17	5.0121e-17	5.0128e-17	5.3496e-17	4.35779e-17	4.19379e-17
47.9	3.77222e-17	3.85914e-17	3.42488e-17	3.25899e-17	3.2992e-17	3.30271e-17	3.52285e-17	2.87947e-17	2.77378e-17
48	2.46748e-17	2.52425e-17	2.24506e-17	2.13946e-17	2.16712e-17	2.17157e-17	2.31507e-17	1.89908e-17	1.83124e-17
48.1	1.61026e-17	1.64725e-17	1.46846e-17	1.40158e-17	1.42059e-17	1.42499e-17	1.5183e-17	1.25023e-17	1.20686e-17
48.2	1.04844e-17	1.07248e-17	9.58451e-18	9.16328e-18	9.29364e-18	9.33278e-18	9.93795e-18	8.21626e-18	7.94022e-18
48.3	6.81102e-18	6.96687e-18	6.2427e-18	5.97896e-18	6.06827e-18	6.10099e-18	6.49247e-18	5.39053e-18	5.21561e-18
48.4	4.41493e-18	4.51573e-18	4.05785e-18	3.89376e-18	3.95486e-18	3.98114e-18	4.23375e-18	3.53095e-18	3.42062e-18
48.5	2.85561e-18	2.92067e-18	2.63248e-18	2.53111e-18	2.57286e-18	2.59337e-18	2.75596e-18	2.30933e-18	2.24009e-18
48.6	1.84316e-18	1.88505e-18	1.70455e-18	1.64241e-18	1.67089e-18	1.68656e-18	1.79095e-18	1.50817e-18	1.46494e-18
48.7	1.18724e-18	1.21415e-18	1.10168e-18	1.06393e-18	1.08333e-18	1.09509e-18	1.16196e-18	9.83592e-19	9.56754e-19
48.8	7.63227e-19	7.8048e-19	7.10788e-19	6.88073e-19	7.01275e-19	7.09985e-19	7.52708e-19	6.40646e-19	6.24085e-19
48.9	4.89709e-19	5.00746e-19	4.57817e-19	4.44309e-19	4.53279e-19	4.59654e-19	4.86888e-19	4.16767e-19	4.06616e-19
49	3.13633e-19	3.20679e-19	2.94407e-19	2.86484e-19	2.92569e-19	2.9719e-19	3.1451e-19	2.70818e-19	2.64641e-19
49.1	2.0051e-19	2.05e-19	1.89035e-19	1.84467e-19	1.88589e-19	1.91909e-19	2.02898e-19	1.75795e-19	1.72066e-19
49.2	1.27973e-19	1.30828e-19	1.21203e-19	1.18625e-19	1.21413e-19	1.23781e-19	1.30738e-19	1.14002e-19	1.11773e-19
49.3	8.15459e-20	8.33581e-20	7.76075e-20	7.61926e-20	7.80759e-20	7.97528e-20	8.4148e-20	7.38648e-20	7.25454e-20
49.4	5.18832e-20	5.30316e-20	4.96306e-20	4.88844e-20	5.01546e-20	5.1335e-20	5.41057e-20	4.78201e-20	4.7049e-20
49.5	3.29635e-20	3.36899e-20	3.17026e-20	3.1332e-20	3.21874e-20	3.30137e-20	3.47567e-20	3.09361e-20	3.04922e-20
49.6	2.09152e-20	2.1374e-20	2.02293e-20	2.00636e-20	2.06387e-20	2.12142e-20	2.23085e-20	2.00002e-20	1.97494e-20
49.7	1.32543e-20	1.35436e-20	1.28959e-20	1.28372e-20	1.32233e-20	1.36222e-20	1.43079e-20	1.29225e-20	1.27842e-20
49.8	8.39002e-21	8.5722e-21	8.21385e-21	8.20756e-21	8.46639e-21	8.74162e-21	9.17051e-21	8.34505e-21	8.27122e-21
49.9	5.30549e-21	5.42006e-21	5.22772e-21	5.2442e-21	5.41743e-21	5.60656e-21	5.87434e-21	5.38651e-21	5.34892e-21
50	3.35189e-21	3.42386e-21	3.32498e-21	3.34891e-21	3.46466e-21	3.59411e-21	3.76103e-21	3.4754e-21	3.45766e-21
50.1	2.11594e-21	2.1611e-21	2.11358e-21	2.13757e-21	2.2148e-21	2.30308e-21	2.40696e-21	2.24149e-21	2.23425e-21
50.2	1.33479e-21	1.3631e-21	1.34288e-21	1.36385e-21	1.41529e-21	1.47528e-21	1.53983e-21	1.44518e-21	1.4432e-21
50.3	8.41519e-22	8.59249e-22	8.5288e-22	8.69904e-22	9.0411e-22	9.44734e-22	9.84795e-22	9.31478e-22	9.31922e-22
50.4	5.30276e-22	5.41372e-22	5.41503e-22	5.54703e-22	5.77414e-22	6.04836e-22	6.29666e-22	6.00199e-22	6.01578e-22
50.5	3.34019e-22	3.40959e-22	3.43723e-22	3.53639e-22	3.68692e-22	3.87146e-22	4.02518e-22	3.8663e-22	3.8821e-22
50.6	2.10335e-22	2.14673e-22	2.18142e-22	2.25418e-22	2.35379e-22	2.4776e-22	2.57268e-22	2.48985e-22	2.50439e-22
50.7	1.32422e-22	1.35134e-22	1.38426e-22	1.43669e-22	1.50249e-22	1.58533e-22	1.64407e-22	1.60298e-22	1.61508e-22
50.8	8.33601e-23	8.50538e-23	8.78347e-23	9.15578e-23	9.58976e-23	1.01423e-22	1.05051e-22	1.0317e-22	1.04119e-22
50.9	5.24726e-23	5.35304e-23	5.57311e-23	5.83434e-23	6.12007e-23	6.48772e-23	6.71156e-23	6.63802e-23	6.70974e-23
51	3.30303e-23	3.36909e-23	3.5361e-23	3.71754e-23	3.90534e-23	4.1493e-23	4.28736e-23	4.26946e-23	4.32216e-23
51.1	2.07931e-23	2.12057e-23	2.24364e-23	2.36856e-23	2.49179e-23	2.65326e-23	2.73838e-23	2.74498e-23	2.78291e-23
51.2	1.3091e-23	1.33487e-23	1.42359e-23	1.50895e-23	1.58966e-23	1.69627e-23	1.74873e-23	1.76409e-23	1.79096e-23
51.3	8.243e-24	8.40398e-24	9.03268e-24	9.612e-24	1.01398e-23	1.08419e-23	1.11652e-23	1.13318e-23	1.15195e-23
51.4	5.19114e-24	5.29173e-24	5.73115e-24	6.12194e-24	6.46643e-24	6.92775e-24	7.12703e-24	7.27526e-24	7.40505e-24
51.5	3.26971e-24	3.33257e-24	3.6362e-24	3.89837e-24	4.12284e-24	4.42523e-24	4.54806e-24	4.66819e-24	4.75707e-24
51.6	2.05977e-24	2.09907e-24	2.30684e-24	2.48185e-24	2.62786e-24	2.82561e-24	2.90134e-24	2.99347e-24	3.05383e-24
51.7	1.29773e-24	1.3223e-24	1.4633e-24	1.57958e-24	1.67439e-24	1.80342e-24	1.85013e-24	1.91822e-24	1.95894e-24
51.8	8.17698e-25	8.33068e-25	9.28049e-25	1.00499e-24	1.06643e-24	1.15044e-24	1.17925e-24	1.22828e-24	1.25556e-24
51.9	5.15259e-25	5.24876e-25	5.88444e-25	6.39144e-25	6.78901e-25	7.33472e-25	7.51258e-25	7.85858e-25	8.04036e-25
52	3.24683e-25	3.30702e-25	3.73e-25	4.06285e-25	4.31962e-25	4.67336e-25	4.78319e-25	5.02355e-25	5.14404e-25
52.1	2.04583e-25	2.08351e-25	2.36347e-25	2.58122e-25	2.74676e-25	2.97557e-25	3.04343e-25	3.20828e-25	3.28777e-25
52.2	1.28893e-25	1.31252e-25	1.49692e-25	1.6389e-25	1.74544e-25	1.89312e-25	1.93507e-25	2.04693e-25	2.09914e-25
52.3	8.11901e-26	8.26674e-26	9.47598e-26	1.03988e-25	1.10831e-25	1.20344e-25	1.22939e-25	1.3046e-25	1.33875e-25
52.4	5.11282e-26	5.20533e-26	5.99504e-26	6.59299e-26	7.03181e-26	7.64326e-26	7.80386e-26	8.3056e-26	8.52815e-26
52.5	3.21859e-26	3.27652e-26	3.79026e-26	4.1766e-26	4.45747e-26	4.8497e-26	4.94914e-26	5.28154e-26	5.42605e-26
52.6	2.02527e-26	2.06154e-26	2.39455e-26	2.64346e-26	2.82291e-26	3.074e-26	3.1356e-26	3.35447e-26	3.44798e-26
52.7	1.27372e-26	1.29643e-26	1.51155e-26	1.67149e-26	1.78593e-26	1.94635e-26	1.98452e-26	2.12784e-26	2.18816e-26
52.8	8.00584e-27	8.14797e-27	9.53311e-27	1.05581e-26	1.12867e-26	1.23095e-26	1.25461e-26	1.34799e-26	1.38678e-26
52.9	5.02854e-27	5.11747e-27	6.00662e-27	6.66185e-27	7.1248e-27	7.77568e-27	7.92239e-27	8.52795e-27	8.77668e-27
53	3.15606e-27	3.21167e-27	3.78076e-27	4.19859e-27	4.49222e-27	4.90559e-27	4.99657e-27	5.38763e-27	5.54667e-27
53.1	1.97916e-27	2.01392e-27	2.37713e-27	2.64294e-27	2.82884e-27	3.09085e-27	3.14727e-27	3.39882e-27	3.50024e-27
53.2	1.23999e-27	1.2617e-27	1.49289e-27	1.66158e-27	1.77906e-27	1.94482e-27	1.9798e-27	2.14102e-27	2.20552e-27
53.3	7.76111e-28	7.8966e-28	9.36425e-28	1.04325e-27	1.11735e-27	1.22201e-27	1.2437e-27	1.34666e-27	1.38758e-27
53.4	4.85252e-28	4.93702e-28	5.86637e-28	6.54125e-28	7.00787e-28	7.66737e-28	7.80181e-28	8.45726e-28	8.71622e-28
53.5	3.03054e-28	3.08319e-28	3.67023e-28	4.09567e-28	4.38894e-28	4.80373e-28	4.88704e-28	5.303e-28	5.46649e-28
53.6	1.8904e-28	1.92317e-28	2.2931e-28	2.56072e-28	2.7447e-28	3.00509e-28	3.05668e-28	3.31987e-28	3.42285e-28
53.7	1.17773e-28	1.19811e-28	1.43068e-28	1.59866e-28	1.71386e-28	1.87701e-28	1.90894e-28	2.07501e-28	2.13972e-28
53.8	7.32773e-29	7.45431e-29	8.91309e-29	9.96527e-29	1.06854e-28	1.17056e-28	1.19031e-28	1.29481e-28	1.33538e-28
53.9	4.55307e-29	4.63161e-29	5.54457e-29	6.20226e-29	6.65151e-29	7.28833e-29	7.41039e-29	8.06622e-29	8.32007e-29
54	2.82508e-29	2.87374e-29	3.44386e-29	3.85411e-29	4.13388e-29	4.53062e-29	4.60599e-29	5.01655e-29	5.17503e-29
54.1	1.75036e-29	1.78047e-29	2.13573e-29	2.39112e-29	2.56502e-29	2.81173e-29	2.85822e-29	3.11461e-29	3.21333e-29
54.2	1.08288e-29	1.10149e-29	1.32238e-29	1.48105e-29	1.58895e-29	1.74206e-29	1.77072e-29	1.93045e-29	1.99182e-29
54.3	6.68913e-30	6.80397e-30	8.17464e-30	9.15842e-30	9.82663e-30	1.07752e-29	1.09515e-29	1.19443e-29	1.23251e-29
54.4	4.12557e-30	4.19633e-30	5.04508e-30	5.65384e-30	6.06691e-30	6.6534e-30	6.76185e-30	7.37753e-30	7.61325e-30
54.5	2.54044e-30	2.58398e-30	3.10846e-30	3.48443e-30	3.7393e-30	4.10126e-30	4.16786e-30	4.54882e-30	4.69446e-30
54.6	1.56183e-30	1.58858e-30	1.91203e-30	2.14377e-30	2.30074e-30	2.52371e-30	2.56455e-30	2.79976e-30	2.88957e-30
54.7	9.58615e-31	9.75024e-31	1.1741e-30	1.31666e-30	1.41316e-30	1.55025e-30	1.57527e-30	1.72018e-30	1.77544e-30
54.8	5.874e-31	5.97449e-31	7.19729e-31	8.07262e-31	8.66475e-31	9.50612e-31	9.65909e-31	1.055e-30	1.08894e-30
54.9	3.59329e-31	3.65473e-31	4.40435e-31	4.94078e-31	5.30344e-31	5.81884e-31	5.91225e-31	6.45885e-31	6.66691e-31
55	2.19438e-31	2.23189e-31	2.69053e-31	3.01863e-31	3.24035e-31	3.55547e-31	3.61244e-31	3.94709e-31	4.07438e-31
55.1	1.33778e-31	1.36064e-31	1.64071e-31	1.84101e-31	1.9763e-31	2.16862e-31	2.2033e-31	2.40778e-31	2.48551e-31
55.2	8.14151e-32	8.28057e-32	9.98752e-32	1.1208e-31	1.20321e-31	1.32036e-31	1.34144e-31	1.46613e-31	1.5135e-31
55.3	4.94614e-32	5.0306e-32	6.06893e-32	6.81118e-32	7.3122e-32	8.02449e-32	8.15243e-32	8.91128e-32	9.19939e-32
55.4	2.99961e-32	3.05081e-32	3.68122e-32	4.13178e-32	4.43582e-32	4.8681e-32	4.94562e-32	5.40653e-32	5.58144e-32
55.5	1.81591e-32	1.8469e-32	2.22891e-32	2.50189e-32	2.68606e-32	2.94792e-32	2.99481e-32	3.27421e-32	3.3802e-32
55.6	1.09736e-32	1.11609e-32	1.34714e-32	1.51222e-32	1.62357e-32	1.7819e-32	1.81021e-32	1.97925e-32	2.04336e-32
55.7	6.61958e-33	6.73252e-33	8.1273e-33	9.12376e-33	9.79572e-33	1.07513e-32	1.0922e-32	1.19427e-32	1.23297e-32
55.8	3.98594e-33	4.05394e-33	4.89435e-33	5.49468e-33	5.89945e-33	6.47508e-33	6.57781e-33	7.19298e-33	7.42614e-33
55.9	2.39579e-33	2.43665e-33	2.94208e-33	3.30309e-33	3.54646e-33	3.89257e-33	3.95429e-33	4.32433e-33	4.46455e-33
56	1.43741e-33	1.46193e-33	1.76532e-33	1.98201e-33	2.12807e-33	2.33579e-33	2.3728e-33	2.59497e-33	2.67914e-33
56.1	8.60848e-34	8.75529e-34	1.0573e-33	1.18712e-33	1.27462e-33	1.39905e-33	1.42122e-33	1.55435e-33	1.60477e-33
56.2	5.14615e-34	5.2339e-34	6.32096e-34	7.09726e-34	7.62041e-34	8.36448e-34	8.49692e-34	9.29318e-34	9.59473e-34
56.3	3.07076e-34	3.12312e-34	3.772e-34	4.23535e-34	4.54758e-34	4.99167e-34	5.07067e-34	5.54602e-34	5.72602e-34
56.4	1.82902e-34	1.8602e-34	2.2468e-34	2.52284e-34	2.70885e-34	2.9734e-34	3.02045e-34	3.30368e-34	3.41093e-34
56.5	1.08741e-34	1.10595e-34	1.33585e-34	1.50001e-34	1.61061e-34	1.76792e-34	1.79588e-34	1.96433e-34	2.02811e-34
56.6	6.45322e-35	6.56323e-35	7.92785e-35	8.90219e-35	9.55862e-35	1.04923e-34	1.06582e-34	1.16582e-34	1.20367e-34
56.7	3.82262e-35	3.88778e-35	4.69628e-35	5.27352e-35	5.66241e-35	6.21556e-35	6.31383e-35	6.90631e-35	7.13058e-35
56.8	2.26021e-35	2.29873e-35	2.77685e-35	3.1182e-35	3.34816e-35	3.67526e-35	3.73336e-35	4.08375e-35	4.21637e-35
56.9	1.33394e-35	1.35668e-35	1.6389e-35	1.84038e-35	1.97611e-35	2.16917e-35	2.20346e-35	2.41029e-35	2.48858e-35
57	7.85826e-36	7.99221e-36	9.65494e-36	1.0842e-35	1.16416e-35	1.27791e-35	1.2981e-35	1.41997e-35	1.46609e-35
57.1	4.62079e-36	4.69955e-36	5.67736e-36	6.37544e-36	6.84567e-36	7.51453e-36	7.63328e-36	8.34997e-36	8.6212e-36
57.2	2.7121e-36	2.75833e-36	3.33229e-36	3.74204e-36	4.01805e-36	4.41065e-36	4.48034e-36	4.90104e-36	5.06025e-36
57.3	1.58889e-36	1.61597e-36	1.95226e-36	2.19233e-36	2.35403e-36	2.58405e-36	2.62488e-36	2.87137e-36	2.96465e-36
57.4	9.2914e-37	9.44976e-37	1.14164e-36	1.28203e-36	1.3766e-36	1.51111e-36	1.53498e-36	1.67914e-36	1.73369e-36
57.5	5.42334e-37	5.51577e-37	6.66374e-37	7.48325e-37	8.03524e-37	8.82042e-37	8.95976e-37	9.80125e-37	1.01197e-36
57.6	3.15973e-37	3.21359e-37	3.88244e-37	4.35993e-37	4.68153e-37	5.13901e-37	5.22018e-37	5.71048e-37	5.89601e-37
57.7	1.83752e-37	1.86884e-37	2.25782e-37	2.53551e-37	2.72254e-37	2.98859e-37	3.03579e-37	3.32094e-37	3.42883e-37
57.8	1.06662e-37	1.0848e-37	1.3106e-37	1.47179e-37	1.58036e-37	1.7348e-37	1.7622e-37	1.92772e-37	1.99036e-37
57.9	6.17997e-38	6.2853e-38	7.59363e-38	8.52759e-38	9.15665e-38	1.00515e-37	1.02102e-37	1.11693e-37	1.15322e-37
58	3.57404e-38	3.63496e-38	4.39162e-38	4.93176e-38	5.29557e-38	5.81307e-38	5.90488e-38	6.45957e-38	6.66945e-38
58.1	2.06315e-38	2.09831e-38	2.53511e-38	2.84692e-38	3.05693e-38	3.35567e-38	3.40866e-38	3.72887e-38	3.85003e-38
58.2	1.18877e-38	1.20903e-38	1.46071e-38	1.64038e-38	1.76139e-38	1.93352e-38	1.96405e-38	2.14856e-38	2.21837e-38
58.3	6.83692e-39	6.95344e-39	8.40096e-39	9.43428e-39	1.01302e-38	1.11202e-38	1.12958e-38	1.2357e-38	1.27585e-38
58.4	3.92483e-39	3.99172e-39	4.8227e-39	5.4159e-39	5.81543e-39	6.38375e-39	6.48456e-39	7.09375e-39	7.32424e-39
58.5	2.24894e-39	2.28727e-39	2.76343e-39	3.10333e-39	3.33227e-39	3.65792e-39	3.71568e-39	4.06475e-39	4.19683e-39
58.6	1.28627e-39	1.30819e-39	1.58053e-39	1.77494e-39	1.90587e-39	2.09213e-39	2.12517e-39	2.32482e-39	2.40036e-39
58.7	7.34311e-40	7.46826e-40	9.02302e-40	1.01329e-39	1.08804e-39	1.19437e-39	1.21323e-39	1.32721e-39	1.37034e-39
58.8	4.18433e-40	4.25564e-40	5.1416e-40	5.77404e-40	6.19999e-40	6.8059e-40	6.91338e-40	7.56287e-40	7.80862e-40
58.9	2.37995e-40	2.42051e-40	2.92443e-40	3.28415e-40	3.52642e-40	3.87105e-40	3.93218e-40	4.3016e-40	4.44137e-40
59	1.35116e-40	1.37419e-40	1.66027e-40	1.8645e-40	2.00204e-40	2.1977e-40	2.2324e-40	2.44213e-40	2.52149e-40
59.1	7.65669e-41	7.78718e-41	9.40837e-41	1.05656e-40	1.13451e-40	1.24538e-40	1.26505e-40	1.3839e-40	1.42887e-40
59.2	4.33084e-41	4.40464e-41	5.32164e-41	5.97623e-41	6.4171e-41	7.04423e-41	7.15547e-41	7.82772e-41	8.08208e-41
59.3	2.44511e-41	2.48678e-41	3.0045e-41	3.37407e-41	3.62298e-41	3.97705e-41	4.03985e-41	4.41939e-41	4.563e-41
59.4	1.37791e-41	1.40139e-41	1.69315e-41	1.90142e-41	2.04169e-41	2.24122e-41	2.27661e-41	2.4905e-41	2.57142e-41
59.5	7.75069e-42	7.88278e-42	9.52389e-42	1.06954e-41	1.14844e-41	1.26068e-41	1.28058e-41	1.40089e-41	1.44641e-41
59.6	4.35166e-42	4.42583e-42	5.34724e-42	6.00498e-42	6.44798e-42	7.07813e-42	7.1899e-42	7.8654e-42	8.12098e-42
59.7	2.43875e-42	2.48031e-42	2.99668e-42	3.3653e-42	3.61356e-42	3.9667e-42	4.02934e-42	4.4079e-42	4.55113e-42
59.8	1.36419e-42	1.38744e-42	1.67629e-42	1.88248e-42	2.02135e-42	2.2189e-42	2.25394e-42	2.46569e-42	2.54582e-42
59.9	7.61687e-43	7.74669e-43	9.35947e-43	1.05108e-42	1.12861e-42	1.23891e-42	1.25848e-42	1.37671e-42	1.42145e-42
60	4.24498e-43	4.31733e-43	5.21616e-43	5.85778e-43	6.28992e-43	6.90462e-43	7.01365e-43	7.67259e-43	7.92191e-43
60.1	2.36141e-43	2.40165e-43	2.90166e-43	3.25858e-43	3.49897e-43	3.84092e-43	3.90157e-43	4.26813e-43	4.40682e-43
60.2	1.31118e-43	1.33353e-43	1.61115e-43	1.80934e-43	1.94282e-43	2.13268e-43	2.16636e-43	2.36989e-43	2.4469e-43
60.3	7.26691e-44	7.39076e-44	8.92945e-44	1.00278e-43	1.07676e-43	1.18199e-43	1.20065e-43	1.31346e-43	1.35614e-43
60.4	4.02006e-44	4.08858e-44	4.93978e-44	5.54741e-44	5.95665e-44	6.53879e-44	6.64204e-44	7.26607e-44	7.50217e-44
60.5	2.21979e-44	2.25762e-44	2.72764e-44	3.06316e-44	3.28913e-44	3.61058e-44	3.66759e-44	4.01216e-44	4.14254e-44
60.6	1.22345e-44	1.2443e-44	1.50336e-44	1.68828e-44	1.81283e-44	1.98999e-44	2.02142e-44	2.21133e-44	2.28319e-44
60.7	6.73068e-45	6.84539e-45	8.27054e-45	9.28787e-45	9.97305e-45	1.09477e-44	1.11206e-44	1.21654e-44	1.25607e-44
60.8	3.69595e-45	3.75894e-45	4.54152e-45	5.10016e-45	5.4764e-45	6.0116e-45	6.10653e-45	6.68025e-45	6.89732e-45
60.9	2.02577e-45	2.06029e-45	2.48923e-45	2.79542e-45	3.00164e-45	3.29499e-45	3.34702e-45	3.66147e-45	3.78045e-45
61	1.10828e-45	1.12717e-45	1.36183e-45	1.52935e-45	1.64217e-45	1.80266e-45	1.83112e-45	2.00316e-45	2.06825e-45
61.1	6.05207e-46	6.15521e-46	7.43667e-46	8.35144e-46	8.96754e-46	9.84392e-46	9.99937e-46	1.09388e-45	1.12943e-45
61.2	3.29879e-46	3.35501e-46	4.0535e-46	4.55211e-46	4.88792e-46	5.36561e-46	5.45034e-46	5.96241e-46	6.15615e-46
61.3	1.79474e-46	1.82533e-46	2.20535e-46	2.47662e-46	2.65933e-46	2.91922e-46	2.96532e-46	3.24391e-46	3.34932e-46
61.4	9.74643e-47	9.91253e-47	1.19762e-46	1.34494e-46	1.44416e-46	1.58529e-46	1.61033e-46	1.76162e-46	1.81886e-46
61.5	5.28305e-47	5.37309e-47	6.49172e-47	7.29025e-47	7.82806e-47	8.59308e-47	8.72878e-47	9.54886e-47	9.85914e-47
61.6	2.85838e-47	2.90709e-47	3.51233e-47	3.94437e-47	4.23535e-47	4.64926e-47	4.72268e-47	5.16638e-47	5.33426e-47
61.7	1.54366e-47	1.56997e-47	1.89682e-47	2.13014e-47	2.28729e-47	2.51082e-47	2.55047e-47	2.79009e-47	2.88075e-47
61.8	8.32105e-48	8.46286e-48	1.02248e-47	1.14825e-47	1.23296e-47	1.35345e-47	1.37482e-47	1.50399e-47	1.55286e-47
61.9	4.47715e-48	4.55345e-48	5.50144e-48	6.17816e-48	6.63393e-48	7.28225e-48	7.39725e-48	8.09223e-48	8.35518e-48
62	2.40448e-48	2.44545e-48	2.95458e-48	3.31801e-48	3.56279e-48	3.91097e-48	3.97273e-48	4.34597e-48	4.48719e-48
62.1	1.28895e-48	1.31092e-48	1.58384e-48	1.77866e-48	1.90987e-48	2.09652e-48	2.12963e-48	2.32971e-48	2.40541e-48
62.2	6.89679e-49	7.01432e-49	8.47465e-49	9.51709e-49	1.02192e-48	1.12179e-48	1.1395e-48	1.24656e-48	1.28707e-48
62.3	3.68344e-49	3.74622e-49	4.52615e-49	5.0829e-49	5.45787e-49	5.99126e-49	6.08587e-49	6.65764e-49	6.87398e-49
62.4	1.96362e-49	1.99708e-49	2.41286e-49	2.70966e-49	2.90955e-49	3.1939e-49	3.24433e-49	3.54914e-49	3.66447e-49
62.5	1.04485e-49	1.06266e-49	1.2839e-49	1.44183e-49	1.54819e-49	1.6995e-49	1.72633e-49	1.88852e-49	1.94989e-49
62.6	5.54946e-50	5.64404e-50	6.81908e-50	7.65788e-50	8.22281e-50	9.02642e-50	9.16895e-50	1.00304e-49	1.03563e-49
62.7	2.942e-50	2.99213e-50	3.61507e-50	4.05975e-50	4.35925e-50	4.78527e-50	4.86083e-50	5.31751e-50	5.4903e-50
62.8	1.55679e-50	1.58332e-50	1.91295e-50	2.14826e-50	2.30674e-50	2.53217e-50	2.57216e-50	2.81382e-50	2.90525e-50
62.9	8.22265e-51	8.36279e-51	1.01039e-50	1.13467e-50	1.21838e-50	1.33745e-50	1.35857e-50	1.4862e-50	1.5345e-50
63	4.33502e-51	4.4089e-51	5.32679e-51	5.98203e-51	6.42333e-51	7.05107e-51	7.16242e-51	7.83534e-51	8.08994e-51
63.1	2.28121e-51	2.32009e-51	2.80311e-51	3.14792e-51	3.38014e-51	3.71048e-51	3.76907e-51	4.12318e-51	4.25716e-51
63.2	1.19822e-51	1.21864e-51	1.47235e-51	1.65346e-51	1.77544e-51	1.94895e-51	1.97973e-51	2.16573e-51	2.2361e-51
63.3	6.28208e-52	6.38915e-52	7.71931e-52	8.66885e-52	9.30836e-52	1.02181e-51	1.03794e-51	1.13546e-51	1.17235e-51
63.4	3.28751e-52	3.34353e-52	4.03963e-52	4.53653e-52	4.8712e-52	5.34726e-52	5.4317e-52	5.94201e-52	6.13509e-52
63.5	1.71722e-52	1.74648e-52	2.11009e-52	2.36964e-52	2.54446e-52	2.79312e-52	2.83723e-52	3.10379e-52	3.20465e-52
63.6	8.95325e-53	9.10583e-53	1.10016e-52	1.23549e-52	1.32663e-52	1.45628e-52	1.47928e-52	1.61826e-52	1.67084e-52
63.7	4.65941e-53	4.73882e-53	5.72541e-53	6.42967e-53	6.904e-53	7.57872e-53	7.69839e-53	8.42167e-53	8.69532e-53
63.8	2.42035e-53	2.4616e-53	2.97408e-53	3.33992e-53	3.58631e-53	3.93679e-53	3.99896e-53	4.37467e-53	4.51682e-53
63.9	1.25493e-53	1.27632e-53	1.54204e-53	1.73172e-53	1.85948e-53	2.0412e-53	2.07343e-53	2.26823e-53	2.34194e-53
64	6.49471e-54	6.6054e-54	7.98059e-54	8.96226e-54	9.62341e-54	1.05639e-53	1.07307e-53	1.17389e-53	1.21203e-53
64.1	3.35502e-54	3.41219e-54	4.12259e-54	4.62969e-54	4.97123e-54	5.45706e-54	5.54324e-54	6.06403e-54	6.26108e-54
64.2	1.72992e-54	1.7594e-54	2.12569e-54	2.38717e-54	2.56327e-54	2.81378e-54	2.85821e-54	3.12674e-54	3.22834e-54
64.3	8.90333e-55	9.05506e-55	1.09402e-54	1.2286e-54	1.31923e-54	1.44816e-54	1.47103e-54	1.60923e-54	1.66152e-54
64.4	4.57378e-55	4.65173e-55	5.62018e-55	6.3115e-55	6.77711e-55	7.43943e-55	7.5569e-55	8.26688e-55	8.53551e-55
64.5	2.34528e-55	2.38524e-55	2.88183e-55	3.23632e-55	3.47507e-55	3.81468e-55	3.87492e-55	4.23897e-55	4.37671e-55
64.6	1.20035e-55	1.22081e-55	1.47497e-55	1.6564e-55	1.7786e-55	1.95242e-55	1.98325e-55	2.16958e-55	2.24008e-55
64.7	6.13224e-56	6.23675e-56	7.53519e-56	8.46207e-56	9.08633e-56	9.97433e-56	1.01318e-55	1.10837e-55	1.14439e-55
64.8	3.12699e-56	3.18028e-56	3.84239e-56	4.31503e-56	4.63335e-56	5.08616e-56	5.16648e-56	5.65188e-56	5.83553e-56
64.9	1.59158e-56	1.61871e-56	1.95571e-56	2.19627e-56	2.35829e-56	2.58877e-56	2.62965e-56	2.87671e-56	2.97018e-56
65	8.08588e-57	8.22368e-57	9.93579e-57	1.1158e-56	1.19811e-56	1.3152e-56	1.33597e-56	1.46148e-56	1.50897e-56
65.1	4.10036e-57	4.17024e-57	5.03845e-57	5.65821e-57	6.07563e-57	6.66939e-57	6.77471e-57	7.4112e-57	7.65202e-57
65.2	2.07545e-57	2.11082e-57	2.55028e-57	2.86398e-57	3.07526e-57	3.3758e-57	3.42911e-57	3.75128e-57	3.87317e-57
65.3	1.04857e-57	1.06644e-57	1.28847e-57	1.44696e-57	1.5537e-57	1.70555e-57	1.73248e-57	1.89525e-57	1.95683e-57
65.4	5.28788e-58	5.378e-58	6.49766e-58	7.29692e-58	7.83522e-58	8.60095e-58	8.73676e-58	9.55759e-58	9.86816e-58
65.5	2.66171e-58	2.70707e-58	3.27066e-58	3.67297e-58	3.94393e-58	4.32937e-58	4.39774e-58	4.81091e-58	4.96724e-58
65.6	1.33732e-58	1.36011e-58	1.64327e-58	1.84541e-58	1.98155e-58	2.1752e-58	2.20955e-58	2.41714e-58	2.49568e-58
65.7	6.70665e-59	6.82095e-59	8.24101e-59	9.25471e-59	9.93745e-59	1.09086e-58	1.10809e-58	1.21219e-58	1.25158e-58
65.8	3.35716e-59	3.41438e-59	4.12522e-59	4.63265e-59	4.97441e-59	5.46055e-59	5.54678e-59	6.06791e-59	6.26508e-59
65.9	1.67739e-59	1.70598e-59	2.06115e-59	2.31469e-59	2.48544e-59	2.72834e-59	2.77143e-59	3.03181e-59	3.13032e-59
66	8.36552e-60	8.50809e-60	1.02794e-59	1.15438e-59	1.23955e-59	1.36068e-59	1.38217e-59	1.51203e-59	1.56116e-59
66.1	4.16435e-60	4.23533e-60	5.11709e-60	5.74652e-60	6.17045e-60	6.77348e-60	6.88044e-60	7.52687e-60	7.77145e-60
66.2	2.06918e-60	2.10444e-60	2.54257e-60	2.85533e-60	3.06597e-60	3.3656e-60	3.41875e-60	3.73994e-60	3.86147e-60
66.3	1.02623e-60	1.04372e-60	1.26101e-60	1.41613e-60	1.5206e-60	1.6692e-60	1.69556e-60	1.85486e-60	1.91513e-60
66.4	5.08027e-61	5.16685e-61	6.24255e-61	7.01043e-61	7.5276e-61	8.26326e-61	8.39375e-61	9.18235e-61	9.48072e-61
66.5	2.5103e-61	2.55308e-61	3.08461e-61	3.46404e-61	3.71959e-61	4.0831e-61	4.14758e-61	4.53725e-61	4.68468e-61
66.6	1.23811e-61	1.25921e-61	1.52137e-61	1.70851e-61	1.83455e-61	2.01384e-61	2.04564e-61	2.23783e-61	2.31054e-61
66.7	6.09523e-62	6.19911e-62	7.48972e-62	8.411e-62	9.0315e-62	9.91413e-62	1.00707e-61	1.10168e-61	1.13748e-61
66.8	2.99514e-62	3.04618e-62	3.68037e-62	4.13308e-62	4.43799e-62	4.87171e-62	4.94864e-62	5.41357e-62	5.58948e-62
66.9	1.46906e-62	1.4941e-62	1.80515e-62	2.0272e-62	2.17675e-62	2.38948e-62	2.42721e-62	2.65525e-62	2.74153e-62
67	7.19213e-63	7.3147e-63	8.83756e-63	9.92465e-63	1.06568e-62	1.16983e-62	1.1883e-62	1.29994e-62	1.34218e-62
67.1	3.51457e-63	3.57446e-63	4.31864e-63	4.84986e-63	5.20764e-63	5.71658e-63	5.80685e-63	6.35241e-63	6.55883e-63
67.2	1.71428e-63	1.7435e-63	2.10648e-63	2.36559e-63	2.5401e-63	2.78835e-63	2.83238e-63	3.09848e-63	3.19916e-63
67.3	8.34619e-64	8.48844e-64	1.02557e-63	1.15172e-63	1.23668e-63	1.35754e-63	1.37898e-63	1.50853e-63	1.55755e-63
67.4	4.05593e-64	4.12506e-64	4.98386e-64	5.59691e-64	6.0098e-64	6.59713e-64	6.70131e-64	7.3309e-64	7.56912e-64
67.5	1.96738e-64	2.00091e-64	2.41749e-64	2.71485e-64	2.91513e-64	3.20003e-64	3.25056e-64	3.55595e-64	3.6715e-64
67.6	9.5254e-65	9.68774e-65	1.17046e-64	1.31444e-64	1.41141e-64	1.54934e-64	1.57381e-64	1.72167e-64	1.77762e-64
67.7	4.60335e-65	4.6818e-65	5.65651e-65	6.3523e-65	6.82092e-65	7.48752e-65	7.60576e-65	8.32033e-65	8.59069e-65
67.8	2.22055e-65	2.25839e-65	2.72857e-65	3.0642e-65	3.29025e-65	3.6118e-65	3.66884e-65	4.01353e-65	4.14395e-65
67.9	1.06916e-65	1.08738e-65	1.31376e-65	1.47537e-65	1.58421e-65	1.73903e-65	1.76649e-65	1.93245e-65	1.99525e-65
68	5.13831e-66	5.22588e-66	6.31386e-66	7.09052e-66	7.61359e-66	8.35766e-66	8.48964e-66	9.28725e-66	9.58903e-66
68.1	2.46487e-66	2.50688e-66	3.02879e-66	3.40136e-66	3.65228e-66	4.00921e-66	4.07252e-66	4.45514e-66	4.59991e-66
68.2	1.18022e-66	1.20034e-66	1.45024e-66	1.62863e-66	1.74878e-66	1.91968e-66	1.94999e-66	2.1332e-66	2.20252e-66
68.3	5.64067e-67	5.7368e-67	6.93116e-67	7.78374e-67	8.35796e-67	9.17477e-67	9.31965e-67	1.01952e-66	1.05265e-66
68.4	2.69087e-67	2.73673e-67	3.3065e-67	3.71322e-67	3.98715e-67	4.37681e-67	4.44592e-67	4.86362e-67	5.02166e-67
68.5	1.2813e-67	1.30314e-67	1.57444e-67	1.76811e-67	1.89854e-67	2.08409e-67	2.117e-67	2.31589e-67	2.39114e-67
68.6	6.08983e-68	6.19362e-68	7.48308e-68	8.40355e-68	9.02349e-68	9.90535e-68	1.00618e-67	1.10071e-67	1.13647e-67
68.7	2.88905e-68	2.93829e-68	3.55002e-68	3.98669e-68	4.2808e-68	4.69915e-68	4.77336e-68	5.22182e-68	5.3915e-68
68.8	1.36805e-68	1.39136e-68	1.68103e-68	1.88781e-68	2.02708e-68	2.22518e-68	2.26032e-68	2.47268e-68	2.55303e-68
68.9	6.46612e-69	6.57632e-69	7.94545e-69	8.9228e-69	9.58104e-69	1.05174e-68	1.06835e-68	1.16872e-68	1.2067e-68
69	3.05057e-69	3.10256e-69	3.74849e-69	4.20958e-69	4.52013e-69	4.96188e-69	5.04023e-69	5.51377e-69	5.69293e-69
69.1	1.43653e-69	1.46102e-69	1.76519e-69	1.98232e-69	2.12856e-69	2.33658e-69	2.37347e-69	2.59646e-69	2.68083e-69
69.2	6.75221e-70	6.86728e-70	8.29699e-70	9.31758e-70	1.0005e-69	1.09827e-69	1.11562e-69	1.22043e-69	1.26009e-69
69.3	3.1679e-70	3.22189e-70	3.89266e-70	4.37149e-70	4.69398e-70	5.15271e-70	5.23408e-70	5.72583e-70	5.91189e-70
69.4	1.48352e-70	1.5088e-70	1.82292e-70	2.04716e-70	2.19818e-70	2.413e-70	2.45111e-70	2.68139e-70	2.76852e-70
69.5	6.93444e-71	7.05262e-71	8.52092e-71	9.56906e-71	1.0275e-70	1.12791e-70	1.14573e-70	1.25337e-70	1.29409e-70
69.6	3.23538e-71	3.29052e-71	3.97558e-71	4.46461e-71	4.79397e-71	5.26247e-71	5.34557e-71	5.8478e-71	6.03782e-71
69.7	1.50673e-71	1.53241e-71	1.85144e-71	2.07918e-71	2.23257e-71	2.45076e-71	2.48946e-71	2.72334e-71	2.81184e-71
69.8	7.00393e-72	7.12329e-72	8.6063e-72	9.66494e-72	1.03779e-71	1.13922e-71	1.1572e-71	1.26593e-71	1.30706e-71
69.9	3.2497e-72	3.30508e-72	3.99318e-72	4.48436e-72	4.81518e-72	5.28576e-72	5.36923e-72	5.87368e-72	6.06454e-72
70	1.50502e-72	1.53067e-72	1.84934e-72	2.07682e-72	2.23003e-72	2.44797e-72	2.48662e-72	2.72025e-72	2.80864e-72
70.1	6.95721e-73	7.07578e-73	8.5489e-73	9.60047e-73	1.03087e-72	1.13162e-72	1.14949e-72	1.25748e-72	1.29834e-72
70.2	3.21015e-73	3.26486e-73	3.94457e-73	4.42978e-73	4.75658e-73	5.22143e-73	5.30388e-73	5.80219e-73	5.99073e-73
70.3	1.47846e-73	1.50366e-73	1.81671e-73	2.04018e-73	2.19069e-73	2.40478e-73	2.44275e-73	2.67225e-73	2.75909e-73
70.4	6.79662e-74	6.91245e-74	8.35156e-74	9.37886e-74	1.00708e-73	1.1055e-73	1.12295e-73	1.22846e-73	1.26837e-73
70.5	3.11868e-74	3.17183e-74	3.83218e-74	4.30356e-74	4.62104e-74	5.07265e-74	5.15275e-74	5.63686e-74	5.82003e-74
70.6	1.42838e-74	1.45273e-74	1.75517e-74	1.97107e-74	2.11648e-74	2.32332e-74	2.36001e-74	2.58173e-74	2.66562e-74
70.7	6.53002e-75	6.6413e-75	8.02397e-75	9.01097e-75	9.67573e-75	1.06213e-74	1.0789e-74	1.18027e-74	1.21862e-74
70.8	2.97975e-75	3.03053e-75	3.66147e-75	4.11185e-75	4.41519e-75	4.84668e-75	4.92321e-75	5.38576e-75	5.56076e-75
70.9	1.35719e-75	1.38032e-75	1.6677e-75	1.87283e-75	2.011e-75	2.20753e-75	2.24239e-75	2.45306e-75	2.53277e-75
71	6.1702e-76	6.27536e-76	7.58184e-76	8.51446e-76	9.14258e-76	1.00361e-75	1.01946e-75	1.11523e-75	1.15147e-75
71.1	2.79997e-76	2.84769e-76	3.44055e-76	3.86377e-76	4.1488e-76	4.55426e-76	4.62617e-76	5.06081e-76	5.22526e-76
71.2	1.26824e-76	1.28986e-76	1.5584e-76	1.75009e-76	1.8792e-76	2.06285e-76	2.09542e-76	2.29229e-76	2.36678e-76
71.3	5.73388e-77	5.8316e-77	7.04569e-77	7.91236e-77	8.49607e-77	9.32638e-77	9.47365e-77	1.03637e-76	1.07005e-76
71.4	2.58756e-77	2.63166e-77	3.17955e-77	3.57065e-77	3.83407e-77	4.20877e-77	4.27523e-77	4.67689e-77	4.82886e-77
71.5	1.16554e-77	1.18541e-77	1.4322e-77	1.60837e-77	1.72702e-77	1.8958e-77	1.92574e-77	2.10666e-77	2.17512e-77
71.6	5.24037e-78	5.32968e-78	6.43927e-78	7.23135e-78	7.76481e-78	8.52366e-78	8.65826e-78	9.47171e-78	9.77949e-78
71.7	2.35175e-78	2.39183e-78	2.88979e-78	3.24525e-78	3.48466e-78	3.82521e-78	3.88562e-78	4.25068e-78	4.3888e-78
71.8	1.05346e-78	1.07141e-78	1.29447e-78	1.4537e-78	1.56094e-78	1.71349e-78	1.74055e-78	1.90407e-78	1.96594e-78
71.9	4.71019e-79	4.79047e-79	5.7878e-79	6.49974e-79	6.97924e-79	7.66131e-79	7.78229e-79	8.51344e-79	8.79008e-79
72	2.10211e-79	2.13794e-79	2.58304e-79	2.90077e-79	3.11477e-79	3.41917e-79	3.47316e-79	3.79947e-79	3.92293e-79
72.1	9.36418e-80	9.52377e-80	1.15065e-79	1.29219e-79	1.38752e-79	1.52312e-79	1.54717e-79	1.69253e-79	1.74753e-79
72.2	4.1637e-80	4.23466e-80	5.11628e-80	5.74562e-80	6.16948e-80	6.77242e-80	6.87936e-80	7.52569e-80	7.77023e-80
72.3	1.84793e-80	1.87942e-80	2.2707e-80	2.55001e-80	2.73813e-80	3.00572e-80	3.05319e-80	3.34004e-80	3.44857e-80
72.4	8.18628e-81	8.32579e-81	1.00592e-80	1.12965e-80	1.21299e-80	1.33153e-80	1.35256e-80	1.47963e-80	1.52771e-80
72.5	3.61979e-81	3.68149e-81	4.44794e-81	4.99507e-81	5.36356e-81	5.88774e-81	5.98071e-81	6.5426e-81	6.7552e-81
72.6	1.59763e-81	1.62486e-81	1.96314e-81	2.20463e-81	2.36726e-81	2.59861e-81	2.63965e-81	2.88765e-81	2.98148e-81
72.7	7.03829e-82	7.15824e-82	8.64852e-82	9.71235e-82	1.04288e-81	1.1448e-81	1.16288e-81	1.27214e-81	1.31347e-81
72.8	3.09494e-82	3.14769e-82	3.80301e-82	4.27081e-82	4.58587e-82	5.03404e-82	5.11353e-82	5.59396e-82	5.77573e-82
72.9	1.35842e-82	1.38157e-82	1.6692e-82	1.87453e-82	2.01281e-82	2.20952e-82	2.24441e-82	2.45528e-82	2.53506e-82
73	5.95129e-83	6.05272e-83	7.31284e-83	8.21237e-83	8.81821e-83	9.68001e-83	9.83286e-83	1.07567e-82	1.11062e-82
73.1	2.60246e-83	2.64682e-83	3.19786e-83	3.59122e-83	3.85615e-83	4.23301e-83	4.29985e-83	4.70383e-83	4.85668e-83
73.2	1.13594e-83	1.1553e-83	1.39582e-83	1.56751e-83	1.68315e-83	1.84764e-83	1.87682e-83	2.05315e-83	2.11987e-83
73.3	4.94902e-84	5.03337e-84	6.08127e-84	6.82931e-84	7.33312e-84	8.04978e-84	8.17689e-84	8.94512e-84	9.23579e-84
73.4	2.15219e-84	2.18887e-84	2.64457e-84	2.96988e-84	3.18897e-84	3.50062e-84	3.5559e-84	3.88998e-84	4.01638e-84
73.5	9.34197e-85	9.50118e-85	1.14792e-84	1.28913e-84	1.38423e-84	1.51951e-84	1.5435e-84	1.68852e-84	1.74338e-84
73.6	4.04754e-85	4.11652e-85	4.97355e-85	5.58533e-85	5.99737e-85	6.58349e-85	6.68745e-85	7.31574e-85	7.55346e-85
73.7	1.75041e-85	1.78025e-85	2.15088e-85	2.41545e-85	2.59364e-85	2.84712e-85	2.89208e-85	3.16379e-85	3.2666e-85
73.8	7.5559e-86	7.68467e-86	9.28456e-86	1.04266e-85	1.11958e-85	1.229e-85	1.2484e-85	1.36569e-85	1.41007e-85
73.9	3.25557e-86	3.31106e-86	4.00039e-86	4.49247e-86	4.82388e-86	5.29532e-86	5.37894e-86	5.88429e-86	6.0755e-86
74	1.40012e-86	1.42398e-86	1.72044e-86	1.93207e-86	2.0746e-86	2.27735e-86	2.31331e-86	2.53065e-86	2.61288e-86
74.1	6.01033e-87	6.11276e-87	7.38538e-87	8.29384e-87	8.90569e-87	9.77603e-87	9.9304e-87	1.08634e-86	1.12164e-86
74.2	2.5753e-87	2.61919e-87	3.16448e-87	3.55373e-87	3.8159e-87	4.18882e-87	4.25497e-87	4.65473e-87	4.80598e-87
74.3	1.10142e-87	1.12019e-87	1.3534e-87	1.51988e-87	1.63201e-87	1.7915e-87	1.81979e-87	1.99076e-87	2.05545e-87
74.4	4.70191e-88	4.78204e-88	5.77762e-88	6.48831e-88	6.96696e-88	7.64783e-88	7.7686e-88	8.49847e-88	8.77462e-88
74.5	2.00351e-88	2.03765e-88	2.46188e-88	2.7647e-88	2.96866e-88	3.25878e-88	3.31024e-88	3.62124e-88	3.73891e-88
74.6	8.52127e-89	8.66649e-89	1.04708e-88	1.17588e-88	1.26262e-88	1.38602e-88	1.4079e-88	1.54018e-88	1.59023e-88
74.7	3.61754e-89	3.67919e-89	4.44517e-89	4.99196e-89	5.36022e-89	5.88407e-89	5.97699e-89	6.53853e-89	6.751e-89
74.8	1.53292e-89	1.55904e-89	1.88362e-89	2.11532e-89	2.27137e-89	2.49335e-89	2.53272e-89	2.77067e-89	2.8607e-89
74.9	6.48365e-90	6.59415e-90	7.967e-90	8.947e-90	9.60703e-90	1.05459e-89	1.07124e-89	1.17189e-89	1.20997e-89
75	2.73727e-90	2.78392e-90	3.3635e-90	3.77724e-90	4.05589e-90	4.45227e-90	4.52257e-90	4.94748e-90	5.10824e-90
75.1	1.15348e-90	1.17314e-90	1.41738e-90	1.59172e-90	1.70915e-90	1.87618e-90	1.90581e-90	2.08486e-90	2.15261e-90
75.2	4.85176e-91	4.93444e-91	5.96175e-91	6.69509e-91	7.189e-91	7.89157e-91	8.01619e-91	8.76932e-91	9.05427e-91
75.3	2.03697e-91	2.07168e-91	2.50299e-91	2.81088e-91	3.01824e-91	3.31321e-91	3.36553e-91	3.68172e-91	3.80136e-91
75.4	8.53621e-92	8.68169e-92	1.04891e-91	1.17794e-91	1.26484e-91	1.38845e-91	1.41037e-91	1.54288e-91	1.59301e-91
75.5	3.57061e-92	3.63146e-92	4.3875e-92	4.9272e-92	5.29068e-92	5.80773e-92	5.89944e-92	6.4537e-92	6.66341e-92
75.6	1.49079e-92	1.51619e-92	1.83185e-92	2.05718e-92	2.20894e-92	2.42482e-92	2.46311e-92	2.69452e-92	2.78208e-92
75.7	6.21276e-93	6.31864e-93	7.63413e-93	8.57318e-93	9.20564e-93	1.01053e-92	1.02649e-92	1.12293e-92	1.15941e-92
75.8	2.58434e-93	2.62838e-93	3.17559e-93	3.56621e-93	3.82929e-93	4.20353e-93	4.2699e-93	4.67107e-93	4.82285e-93
75.9	1.07303e-93	1.09131e-93	1.31852e-93	1.4807e-93	1.58994e-93	1.74532e-93	1.77288e-93	1.93944e-93	2.00246e-93
76	4.447e-94	4.52279e-94	5.4644e-94	6.13656e-94	6.58926e-94	7.23322e-94	7.34744e-94	8.03774e-94	8.29892e-94
76.1	1.83959e-94	1.87094e-94	2.26045e-94	2.5385e-94	2.72577e-94	2.99216e-94	3.03941e-94	3.32497e-94	3.43301e-94
76.2	7.59573e-95	7.72518e-95	9.3335e-95	1.04816e-94	1.12548e-94	1.23547e-94	1.25498e-94	1.37289e-94	1.4175e-94
76.3	3.1305e-95	3.18386e-95	3.84671e-95	4.31988e-95	4.63856e-95	5.09189e-95	5.17229e-95	5.65824e-95	5.8421e-95
76.4	1.28782e-95	1.30977e-95	1.58245e-95	1.7771e-95	1.9082e-95	2.09469e-95	2.12777e-95	2.32767e-95	2.40331e-95
76.5	5.28801e-96	5.37813e-96	6.49781e-96	7.29709e-96	7.8354e-96	8.60115e-96	8.73697e-96	9.55782e-96	9.86839e-96
76.6	2.16733e-96	2.20427e-96	2.66318e-96	2.99077e-96	3.2114e-96	3.52525e-96	3.58091e-96	3.91734e-96	4.04464e-96
76.7	8.86653e-97	9.01764e-97	1.0895e-96	1.22352e-96	1.31378e-96	1.44218e-96	1.46495e-96	1.60258e-96	1.65466e-96
76.8	3.62059e-97	3.68229e-97	4.44891e-97	4.99616e-97	5.36473e-97	5.88902e-97	5.98202e-97	6.54403e-97	6.75668e-97
76.9	1.47571e-97	1.50085e-97	1.81332e-97	2.03637e-97	2.1866e-97	2.40029e-97	2.43819e-97	2.66727e-97	2.75394e-97
77	6.00366e-98	6.10598e-98	7.3772e-98	8.28464e-98	8.89581e-98	9.76519e-98	9.91939e-98	1.08513e-97	1.12039e-97
77.1	2.43797e-98	2.47952e-98	2.99574e-98	3.36424e-98	3.61242e-98	3.96546e-98	4.02808e-98	4.40652e-98	4.54971e-98
77.2	9.88184e-99	1.00503e-98	1.21426e-98	1.36363e-98	1.46422e-98	1.60732e-98	1.6327e-98	1.7861e-98	1.84413e-98
77.3	3.998e-99	4.06614e-99	4.91267e-99	5.51697e-99	5.92396e-99	6.5029e-99	6.60559e-99	7.22619e-99	7.461e-99
77.4	1.61452e-99	1.64204e-99	1.98389e-99	2.22793e-99	2.39228e-99	2.62608e-99	2.66755e-99	2.91817e-99	3.01299e-99
77.5	6.50789e-100	6.6188e-100	7.99678e-100	8.98044e-100	9.64294e-100	1.05853e-99	1.07525e-99	1.17627e-99	1.21449e-99
77.6	2.61838e-100	2.66301e-100	3.21742e-100	3.61319e-100	3.87974e-100	4.2589e-100	4.32615e-100	4.7326e-100	4.88638e-100
77.7	1.05153e-100	1.06945e-100	1.2921e-100	1.45104e-100	1.55808e-100	1.71035e-100	1.73736e-100	1.90059e-100	1.96235e-100
77.8	4.21509e-101	4.28692e-101	5.17942e-101	5.81653e-101	6.24562e-101	6.856e-101	6.96426e-101	7.61857e-101	7.86613e-101
77.9	1.6865e-101	1.71525e-101	2.07235e-101	2.32726e-101	2.49894e-101	2.74316e-101	2.78648e-101	3.04827e-101	3.14732e-101
78	6.73541e-102	6.8502e-102	8.27635e-102	9.2944e-102	9.98006e-102	1.09554e-101	1.11284e-101	1.21739e-101	1.25695e-101
78.1	2.68495e-102	2.73071e-102	3.29922e-102	3.70505e-102	3.97838e-102	4.36718e-102	4.43614e-102	4.85292e-102	5.01061e-102
78.2	1.06833e-102	1.08654e-102	1.31274e-102	1.47422e-102	1.58298e-102	1.73768e-102	1.76512e-102	1.93095e-102	1.9937e-102
78.3	4.24297e-103	4.31528e-103	5.21368e-103	5.855e-103	6.28694e-103	6.90135e-103	7.01033e-103	7.66896e-103	7.91816e-103
78.4	1.68202e-103	1.71068e-103	2.06683e-103	2.32107e-103	2.4923e-103	2.73587e-103	2.77907e-103	3.04016e-103	3.13895e-103
78.5	6.6556e-104	6.76903e-104	8.17828e-104	9.18427e-104	9.8618e-104	1.08256e-103	1.09965e-103	1.20297e-103	1.24206e-103
78.6	2.62869e-104	2.67349e-104	3.23009e-104	3.62741e-104	3.89501e-104	4.27567e-104	4.34319e-104	4.75123e-104	4.90562e-104
78.7	1.03631e-104	1.05397e-104	1.27339e-104	1.43003e-104	1.53553e-104	1.68559e-104	1.71221e-104	1.87307e-104	1.93394e-104
78.8	4.07786e-105	4.14736e-105	5.01081e-105	5.62717e-105	6.0423e-105	6.6328e-105	6.73754e-105	7.37054e-105	7.61004e-105
78.9	1.60167e-105	1.62897e-105	1.9681e-105	2.2102e-105	2.37324e-105	2.60518e-105	2.64632e-105	2.89494e-105	2.98901e-105
79	6.27928e-106	6.38629e-106	7.71587e-106	8.66497e-106	9.3042e-106	1.02135e-105	1.03748e-105	1.13495e-105	1.17183e-105
79.1	2.45721e-106	2.49909e-106	3.01938e-106	3.39078e-106	3.64092e-106	3.99675e-106	4.05986e-106	4.44129e-106	4.58561e-106
79.2	9.59778e-107	9.76135e-107	1.17936e-106	1.32443e-106	1.42213e-106	1.56112e-106	1.58577e-106	1.73475e-106	1.79112e-106
79.3	3.74193e-107	3.8057e-107	4.59801e-107	5.1636e-107	5.54453e-107	6.08639e-107	6.1825e-107	6.76335e-107	6.98312e-107
79.4	1.45618e-107	1.481e-107	1.78933e-107	2.00943e-107	2.15767e-107	2.36854e-107	2.40594e-107	2.63198e-107	2.7175e-107
79.5	5.6563e-108	5.75269e-108	6.95036e-108	7.8053e-108	8.38111e-108	9.20018e-108	9.34546e-108	1.02235e-107	1.05557e-107
79.6	2.19303e-108	2.2304e-108	2.69476e-108	3.02623e-108	3.24948e-108	3.56705e-108	3.62338e-108	3.9638e-108	4.0926e-108
79.7	8.48698e-109	8.63162e-109	1.04286e-108	1.17114e-108	1.25754e-108	1.38044e-108	1.40224e-108	1.53398e-108	1.58383e-108
79.8	3.27837e-109	3.33424e-109	4.0284e-109	4.52392e-109	4.85766e-109	5.33239e-109	5.41659e-109	5.92549e-109	6.11803e-109
79.9	1.26403e-109	1.28557e-109	1.55322e-109	1.74428e-109	1.87295e-109	2.056e-109	2.08846e-109	2.28468e-109	2.35891e-109
80	4.86468e-110	4.94759e-110	5.97763e-110	6.71292e-110	7.20814e-110	7.91259e-110	8.03754e-110	8.79267e-110	9.07838e-110
80.1	1.86873e-110	1.90058e-110	2.29626e-110	2.57872e-110	2.76895e-110	3.03956e-110	3.08756e-110	3.37764e-110	3.48739e-110
80.2	7.16531e-111	7.28742e-111	8.8046e-111	9.88763e-111	1.06171e-110	1.16546e-110	1.18387e-110	1.29509e-110	1.33718e-110
80.3	2.74233e-111	2.78906e-111	3.36972e-111	3.78422e-111	4.06339e-111	4.4605e-111	4.53094e-111	4.95662e-111	5.11768e-111
80.4	1.04761e-111	1.06546e-111	1.28728e-111	1.44563e-111	1.55228e-111	1.70398e-111	1.73088e-111	1.8935e-111	1.95503e-111
80.5	3.99462e-112	4.0627e-112	4.90852e-112	5.5123e-112	5.91896e-112	6.49741e-112	6.60001e-112	7.22009e-112	7.4547e-112
80.6	1.52037e-112	1.54628e-112	1.8682e-112	2.098e-112	2.25277e-112	2.47293e-112	2.51198e-112	2.74799e-112	2.83728e-112
80.7	5.77586e-113	5.87429e-113	7.09727e-113	7.97028e-113	8.55826e-113	9.39465e-113	9.543e-113	1.04396e-112	1.07788e-112
80.8	2.19018e-113	2.22751e-113	2.69126e-113	3.0223e-113	3.24526e-113	3.56242e-113	3.61867e-113	3.95865e-113	4.08729e-113
80.9	8.28974e-114	8.43102e-114	1.01863e-113	1.14393e-113	1.22832e-113	1.34836e-113	1.36965e-113	1.49833e-113	1.54702e-113
81	3.13182e-114	3.1852e-114	3.84833e-114	4.3217e-114	4.64052e-114	5.09403e-114	5.17447e-114	5.66062e-114	5.84455e-114
81.1	1.181e-114	1.20113e-114	1.45119e-114	1.6297e-114	1.74992e-114	1.92094e-114	1.95127e-114	2.1346e-114	2.20396e-114
81.2	4.44526e-115	4.52102e-115	5.46226e-115	6.13416e-115	6.58668e-115	7.23039e-115	7.34457e-115	8.0346e-115	8.29568e-115
81.3	1.6701e-115	1.69856e-115	2.05218e-115	2.30462e-115	2.47463e-115	2.71648e-115	2.75937e-115	3.01862e-115	3.11671e-115
81.4	6.26299e-116	6.36973e-116	7.69585e-116	8.6425e-116	9.28006e-116	1.0187e-115	1.03479e-115	1.13201e-115	1.16879e-115
81.5	2.34433e-116	2.38428e-116	2.88067e-116	3.23501e-116	3.47366e-116	3.81313e-116	3.87335e-116	4.23725e-116	4.37494e-116
81.6	8.75891e-117	8.90818e-117	1.07628e-116	1.20867e-116	1.29783e-116	1.42467e-116	1.44717e-116	1.58313e-116	1.63457e-116
81.7	3.26647e-117	3.32213e-117	4.01377e-117	4.5075e-117	4.84002e-117	5.31303e-117	5.39693e-117	5.90398e-117	6.09582e-117
81.8	1.21591e-117	1.23663e-117	1.49409e-117	1.67788e-117	1.80165e-117	1.97773e-117	2.00896e-117	2.1977e-117	2.26912e-117
81.9	4.51775e-118	4.59474e-118	5.55133e-118	6.23418e-118	6.69409e-118	7.34829e-118	7.46433e-118	8.16562e-118	8.43095e-118
82	1.67548e-118	1.70403e-118	2.0588e-118	2.31204e-118	2.4826e-118	2.72523e-118	2.76826e-118	3.02834e-118	3.12675e-118
82.1	6.20227e-119	6.30797e-119	7.62123e-119	8.5587e-119	9.19009e-119	1.00882e-118	1.02475e-118	1.12103e-118	1.15746e-118
82.2	2.2917e-119	2.33076e-119	2.816e-119	3.16239e-119	3.39569e-119	3.72754e-119	3.78641e-119	4.14214e-119	4.27674e-119
82.3	8.45206e-120	8.5961e-120	1.03857e-119	1.16633e-119	1.25237e-119	1.37476e-119	1.39647e-119	1.52767e-119	1.57731e-119
82.4	3.11145e-120	3.16447e-120	3.82329e-120	4.29358e-120	4.61033e-120	5.06089e-120	5.1408e-120	5.62379e-120	5.80653e-120
82.5	1.1433e-120	1.16278e-120	1.40486e-120	1.57767e-120	1.69406e-120	1.85961e-120	1.88898e-120	2.06645e-120	2.1336e-120
82.6	4.19325e-121	4.26471e-121	5.15259e-121	5.78639e-121	6.21326e-121	6.82048e-121	6.92818e-121	7.57909e-121	7.82537e-121
82.7	1.53511e-121	1.56127e-121	1.88631e-121	2.11834e-121	2.27461e-121	2.49691e-121	2.53634e-121	2.77463e-121	2.86479e-121
82.8	5.60947e-122	5.70507e-122	6.89282e-122	7.74069e-122	8.31173e-122	9.12403e-122	9.26811e-122	1.01389e-121	1.04683e-121
82.9	2.04598e-122	2.08085e-122	2.51407e-122	2.82332e-122	3.0316e-122	3.32787e-122	3.38042e-122	3.69802e-122	3.81818e-122
83	7.44866e-123	7.5756e-123	9.15278e-123	1.02786e-122	1.10369e-122	1.21155e-122	1.23068e-122	1.34631e-122	1.39006e-122
83.1	2.70676e-123	2.75289e-123	3.32602e-123	3.73514e-123	4.01069e-123	4.40265e-123	4.47217e-123	4.89234e-123	5.05131e-123
83.2	9.81788e-124	9.9852e-124	1.2064e-123	1.3548e-123	1.45475e-123	1.59692e-123	1.62213e-123	1.77453e-123	1.8322e-123
83.3	3.55453e-124	3.6151e-124	4.36774e-124	4.905e-124	5.26685e-124	5.78157e-124	5.87287e-124	6.42463e-124	6.6334e-124
83.4	1.28452e-124	1.30641e-124	1.5784e-124	1.77255e-124	1.90332e-124	2.08932e-124	2.12232e-124	2.32171e-124	2.39715e-124
83.5	4.63337e-125	4.71234e-125	5.69341e-125	6.39374e-125	6.86541e-125	7.53636e-125	7.65537e-125	8.3746e-125	8.64673e-125
83.6	1.6682e-125	1.69663e-125	2.04986e-125	2.30201e-125	2.47183e-125	2.7134e-125	2.75625e-125	3.0152e-125	3.11318e-125
83.7	5.99511e-126	6.09728e-126	7.36668e-126	8.27284e-126	8.88314e-126	9.75127e-126	9.90526e-126	1.08359e-125	1.1188e-125
83.8	2.15051e-126	2.18716e-126	2.6425e-126	2.96755e-126	3.18647e-126	3.49788e-126	3.55312e-126	3.88694e-126	4.01324e-126
83.9	7.69982e-127	7.83104e-127	9.4614e-127	1.06252e-126	1.14091e-126	1.25241e-126	1.27218e-126	1.39171e-126	1.43693e-126
84	2.7518e-127	2.79869e-127	3.38136e-127	3.79729e-127	4.07742e-127	4.4759e-127	4.54658e-127	4.97374e-127	5.13536e-127
84.1	9.8163e-128	9.9836e-128	1.20621e-127	1.35458e-127	1.45451e-127	1.59666e-127	1.62187e-127	1.77425e-127	1.8319e-127
84.2	3.49523e-128	3.5548e-128	4.29488e-128	4.82318e-128	5.17899e-128	5.68513e-128	5.7749e-128	6.31746e-128	6.52274e-128
84.3	1.24222e-128	1.26339e-128	1.52642e-128	1.71418e-128	1.84064e-128	2.02052e-128	2.05243e-128	2.24526e-128	2.31822e-128
84.4	4.40676e-129	4.48186e-129	5.41495e-129	6.08102e-129	6.52963e-129	7.16776e-129	7.28095e-129	7.965e-129	8.22382e-129
84.5	1.5604e-129	1.58699e-129	1.91739e-129	2.15324e-129	2.31209e-129	2.53804e-129	2.57812e-129	2.82034e-129	2.91199e-129
84.6	5.51501e-130	5.609e-130	6.77675e-130	7.61034e-130	8.17176e-130	8.97038e-130	9.11203e-130	9.96812e-130	1.0292e-129
84.7	1.9456e-130	1.97876e-130	2.39072e-130	2.6848e-130	2.88286e-130	3.1646e-130	3.21457e-130	3.51658e-130	3.63085e-130
84.8	6.85106e-131	6.96782e-131	8.41846e-131	9.45399e-131	1.01514e-130	1.11435e-130	1.13195e-130	1.2383e-130	1.27853e-130
84.9	2.408e-131	2.44904e-131	2.95891e-131	3.32288e-131	3.56801e-131	3.91671e-131	3.97856e-131	4.35235e-131	4.49378e-131
85	8.44798e-132	8.59196e-132	1.03807e-131	1.16576e-131	1.25176e-131	1.3741e-131	1.3958e-131	1.52693e-131	1.57655e-131
85.1	2.95832e-132	3.00873e-132	3.63513e-132	4.08227e-132	4.38343e-132	4.81181e-132	4.8878e-132	5.34701e-132	5.52076e-132
85.2	1.03403e-132	1.05165e-132	1.27059e-132	1.42689e-132	1.53215e-132	1.68189e-132	1.70844e-132	1.86895e-132	1.92969e-132
85.3	3.60758e-133	3.66906e-133	4.43293e-133	4.97821e-133	5.34546e-133	5.86786e-133	5.96052e-133	6.52052e-133	6.7324e-133
85.4	1.25631e-133	1.27772e-133	1.54373e-133	1.73362e-133	1.86151e-133	2.04343e-133	2.0757e-133	2.27071e-133	2.3445e-133
85.5	4.36687e-134	4.4413e-134	5.36594e-134	6.02599e-134	6.47053e-134	7.10289e-134	7.21505e-134	7.89292e-134	8.14939e-134
85.6	1.5151e-134	1.54092e-134	1.86173e-134	2.09074e-134	2.24498e-134	2.46437e-134	2.50329e-134	2.73848e-134	2.82746e-134
85.7	5.24698e-135	5.33641e-135	6.4474e-135	7.24048e-135	7.77462e-135	8.53442e-135	8.66919e-135	9.48367e-135	9.79184e-135
85.8	1.81373e-135	1.84464e-135	2.22868e-135	2.50283e-135	2.68746e-135	2.95011e-135	2.99669e-135	3.27823e-135	3.38476e-135
85.9	6.25796e-136	6.36461e-136	7.68967e-136	8.63555e-136	9.27261e-136	1.01788e-135	1.03395e-135	1.1311e-135	1.16785e-135
86	2.1552e-136	2.19193e-136	2.64827e-136	2.97403e-136	3.19343e-136	3.50552e-136	3.56088e-136	3.89542e-136	4.022e-136
86.1	7.40866e-137	7.53492e-137	9.10363e-137	1.02234e-136	1.09776e-136	1.20505e-136	1.22408e-136	1.33908e-136	1.38259e-136
86.2	2.54207e-137	2.58539e-137	3.12365e-137	3.50788e-137	3.76666e-137	4.13477e-137	4.20006e-137	4.59466e-137	4.74396e-137
86.3	8.70623e-138	8.85461e-138	1.06981e-137	1.2014e-137	1.29003e-137	1.4161e-137	1.43846e-137	1.57361e-137	1.62474e-137
86.4	2.97625e-138	3.02698e-138	3.65717e-138	4.10702e-138	4.41e-138	4.84099e-138	4.91743e-138	5.37943e-138	5.55423e-138
86.5	1.01556e-138	1.03287e-138	1.2479e-138	1.4014e-138	1.50478e-138	1.65185e-138	1.67793e-138	1.83557e-138	1.89522e-138
86.6	3.45889e-139	3.51784e-139	4.25022e-139	4.77303e-139	5.12514e-139	5.62601e-139	5.71486e-139	6.25177e-139	6.45492e-139
86.7	1.17588e-139	1.19592e-139	1.4449e-139	1.62264e-139	1.74234e-139	1.91262e-139	1.94282e-139	2.12535e-139	2.19441e-139
86.8	3.99013e-140	4.05813e-140	4.903e-140	5.50611e-140	5.9123e-140	6.4901e-140	6.59259e-140	7.21197e-140	7.44632e-140
86.9	1.35147e-140	1.3745e-140	1.66066e-140	1.86494e-140	2.00251e-140	2.19822e-140	2.23293e-140	2.44272e-140	2.52209e-140
87	4.56901e-141	4.64687e-141	5.61431e-141	6.30491e-141	6.77004e-141	7.43166e-141	7.54902e-141	8.25826e-141	8.5266e-141
87.1	1.54182e-141	1.56809e-141	1.89456e-141	2.1276e-141	2.28456e-141	2.50783e-141	2.54743e-141	2.78676e-141	2.87731e-141
87.2	5.19326e-142	5.28177e-142	6.38139e-142	7.16635e-142	7.69502e-142	8.44704e-142	8.58043e-142	9.38657e-142	9.69158e-142
87.3	1.746e-142	1.77575e-142	2.14545e-142	2.40936e-142	2.5871e-142	2.83993e-142	2.88478e-142	3.15581e-142	3.25835e-142
87.4	5.85926e-143	5.95912e-143	7.19975e-143	8.08538e-143	8.68185e-143	9.53031e-143	9.68081e-143	1.05903e-142	1.09345e-142
87.5	1.96263e-143	1.99608e-143	2.41164e-143	2.70829e-143	2.90809e-143	3.19229e-143	3.2427e-143	3.54736e-143	3.66262e-143
87.6	6.56189e-144	6.67372e-144	8.06314e-144	9.05496e-144	9.72296e-144	1.06732e-143	1.08417e-143	1.18603e-143	1.22457e-143
87.7	2.18986e-144	2.22718e-144	2.69086e-144	3.02186e-144	3.24478e-144	3.56189e-144	3.61814e-144	3.95807e-144	4.08668e-144
87.8	7.29457e-145	7.41889e-145	8.96344e-145	1.0066e-144	1.08086e-144	1.18649e-144	1.20523e-144	1.31846e-144	1.3613e-144
87.9	2.42537e-145	2.46671e-145	2.98026e-145	3.34685e-145	3.59375e-145	3.94496e-145	4.00726e-145	4.38375e-145	4.52619e-145
88	8.04922e-146	8.1864e-146	9.89074e-146	1.11074e-145	1.19268e-145	1.30924e-145	1.32991e-145	1.45486e-145	1.50213e-145
88.1	2.6664e-146	2.71184e-146	3.27642e-146	3.67945e-146	3.95088e-146	4.337e-146	4.40548e-146	4.81939e-146	4.97599e-146
88.2	8.81642e-147	8.96667e-147	1.08335e-146	1.2166e-146	1.30636e-146	1.43402e-146	1.45667e-146	1.59352e-146	1.64531e-146
88.3	2.90975e-147	2.95934e-147	3.57544e-147	4.01525e-147	4.31146e-147	4.73281e-147	4.80755e-147	5.25923e-147	5.43012e-147
88.4	9.58549e-148	9.74885e-148	1.17785e-147	1.32273e-147	1.42031e-147	1.55912e-147	1.58374e-147	1.73253e-147	1.78883e-147
88.5	3.15188e-148	3.20559e-148	3.87297e-148	4.34937e-148	4.67023e-148	5.12665e-148	5.2076e-148	5.69687e-148	5.88198e-148
88.6	1.03448e-148	1.05211e-148	1.27115e-148	1.42751e-148	1.53281e-148	1.68261e-148	1.70919e-148	1.86977e-148	1.93052e-148
88.7	3.38897e-149	3.44672e-149	4.1643e-149	4.67654e-149	5.02154e-149	5.51229e-149	5.59933e-149	6.12539e-149	6.32444e-149
88.8	1.10818e-149	1.12707e-149	1.36171e-149	1.52921e-149	1.64202e-149	1.8025e-149	1.83096e-149	2.00298e-149	2.06807e-149
88.9	3.61701e-150	3.67865e-150	4.44451e-150	4.99122e-150	5.35943e-150	5.8832e-150	5.9761e-150	6.53757e-150	6.75e-150
89	1.17838e-150	1.19846e-150	1.44797e-150	1.62608e-150	1.74604e-150	1.91668e-150	1.94694e-150	2.12986e-150	2.19907e-150
89.1	3.83191e-151	3.89722e-151	4.70858e-151	5.28777e-151	5.67786e-151	6.23275e-151	6.33117e-151	6.92599e-151	7.15105e-151
89.2	1.24378e-151	1.26497e-151	1.52833e-151	1.71633e-151	1.84294e-151	2.02305e-151	2.055e-151	2.24807e-151	2.32112e-151
89.3	4.02963e-152	4.09831e-152	4.95154e-152	5.56061e-152	5.97083e-152	6.55435e-152	6.65785e-152	7.28336e-152	7.52003e-152
89.4	1.30312e-152	1.32533e-152	1.60125e-152	1.79822e-152	1.93087e-152	2.11957e-152	2.15304e-152	2.35533e-152	2.43186e-152
89.5	4.20629e-153	4.27797e-153	5.16861e-153	5.80439e-153	6.23259e-153	6.84169e-153	6.94973e-153	7.60266e-153	7.84971e-153
89.6	1.35522e-153	1.37832e-153	1.66527e-153	1.87011e-153	2.00807e-153	2.20432e-153	2.23913e-153	2.4495e-153	2.52909e-153
89.7	4.3583e-154	4.43257e-154	5.3554e-154	6.01415e-154	6.45782e-154	7.08894e-154	7.20088e-154	7.87741e-154	8.13338e-154
89.8	1.39901e-154	1.42285e-154	1.71907e-154	1.93053e-154	2.07295e-154	2.27554e-154	2.31147e-154	2.52864e-154	2.6108e-154
89.9	4.48248e-155	4.55887e-155	5.50799e-155	6.18552e-155	6.64183e-155	7.29093e-155	7.40606e-155	8.10187e-155	8.36513e-155
90	1.43355e-155	1.45798e-155	1.76152e-155	1.9782e-155	2.12414e-155	2.33173e-155	2.36855e-155	2.59108e-155	2.67527e-155
90.1	4.57619e-156	4.65418e-156	5.62314e-156	6.31483e-156	6.78068e-156	7.44335e-156	7.56089e-156	8.27125e-156	8.54001e-156
90.2	1.45811e-156	1.48296e-156	1.7917e-156	2.01209e-156	2.16053e-156	2.37168e-156	2.40913e-156	2.63547e-156	2.72111e-156
90.3	4.63739e-157	4.71642e-157	5.69834e-157	6.39928e-157	6.87137e-157	7.5429e-157	7.66201e-157	8.38186e-157	8.65422e-157
90.4	1.47215e-157	1.49724e-157	1.80895e-157	2.03147e-157	2.18133e-157	2.39451e-157	2.43232e-157	2.66084e-157	2.74731e-157
90.5	4.66474e-158	4.74424e-158	5.73195e-158	6.43702e-158	6.91189e-158	7.58738e-158	7.70719e-158	8.43129e-158	8.70526e-158
90.6	1.47536e-158	1.5005e-158	1.8129e-158	2.0359e-158	2.18609e-158	2.39973e-158	2.43762e-158	2.66664e-158	2.75329e-158
90.7	4.65763e-159	4.73701e-159	5.72321e-159	6.42721e-159	6.90135e-159	7.57581e-159	7.69544e-159	8.41844e-159	8.69199e-159
90.8	1.46767e-159	1.49268e-159	1.80344e-159	2.02528e-159	2.17469e-159	2.38722e-159	2.42491e-159	2.65274e-159	2.73894e-159
90.9	4.61622e-160	4.69489e-160	5.67233e-160	6.37006e-160	6.83999e-160	7.50845e-160	7.62702e-160	8.34359e-160	8.61471e-160
91	1.44924e-160	1.47394e-160	1.7808e-160	1.99985e-160	2.14739e-160	2.35725e-160	2.39447e-160	2.61943e-160	2.70455e-160
91.1	4.54142e-161	4.61882e-161	5.58041e-161	6.26685e-161	6.72916e-161	7.38679e-161	7.50344e-161	8.20839e-161	8.47512e-161
91.2	1.42049e-161	1.4447e-161	1.74547e-161	1.96018e-161	2.10478e-161	2.31048e-161	2.34697e-161	2.56747e-161	2.6509e-161
91.3	4.43487e-162	4.51045e-162	5.44949e-162	6.11981e-162	6.57128e-162	7.21349e-162	7.32739e-162	8.01581e-162	8.27628e-162
91.4	1.38204e-162	1.40559e-162	1.69822e-162	1.90711e-162	2.04781e-162	2.24794e-162	2.28343e-162	2.49796e-162	2.57913e-162
91.5	4.29887e-163	4.37213e-163	5.28237e-163	5.93214e-163	6.36976e-163	6.99227e-163	7.10269e-163	7.77e-163	8.02248e-163
91.6	1.3347e-163	1.35745e-163	1.64006e-163	1.8418e-163	1.97767e-163	2.17095e-163	2.20523e-163	2.41241e-163	2.4908e-163
91.7	4.13629e-164	4.20678e-164	5.0826e-164	5.7078e-164	6.12887e-164	6.72784e-164	6.83408e-164	7.47615e-164	7.71908e-164
91.8	1.27948e-164	1.30129e-164	1.5722e-164	1.7656e-164	1.89585e-164	2.08112e-164	2.11399e-164	2.3126e-164	2.38775e-164
91.9	3.9505e-165	4.01783e-165	4.85431e-165	5.45142e-165	5.85358e-165	6.42564e-165	6.52711e-165	7.14034e-165	7.37236e-165
92	1.21749e-165	1.23824e-165	1.49603e-165	1.68006e-165	1.804e-165	1.9803e-165	2.01157e-165	2.20056e-165	2.27207e-165
92.1	3.74522e-166	3.80905e-166	4.60206e-166	5.16815e-166	5.54941e-166	6.09174e-166	6.18794e-166	6.7693e-166	6.98927e-166
92.2	1.14996e-166	1.16956e-166	1.41305e-166	1.58687e-166	1.70394e-166	1.87046e-166	1.9e-166	2.0785e-166	2.14604e-166
92.3	3.52441e-167	3.58447e-167	4.33073e-167	4.86344e-167	5.22223e-167	5.73259e-167	5.82311e-167	6.3702e-167	6.57719e-167
92.4	1.07816e-167	1.09654e-167	1.32483e-167	1.48779e-167	1.59755e-167	1.75367e-167	1.78137e-167	1.94873e-167	2.01205e-167
92.5	3.29215e-168	3.34825e-168	4.04533e-168	4.54294e-168	4.87808e-168	5.3548e-168	5.43936e-168	5.9504e-168	6.14375e-168
92.6	1.00339e-168	1.02049e-168	1.23295e-168	1.38461e-168	1.48675e-168	1.63205e-168	1.65782e-168	1.81358e-168	1.87251e-168
92.7	3.0525e-169	3.10453e-169	3.75086e-169	4.21224e-169	4.52299e-169	4.96501e-169	5.04342e-169	5.51725e-169	5.69653e-169
92.8	9.26912e-170	9.42709e-170	1.13897e-169	1.27907e-169	1.37343e-169	1.50766e-169	1.53147e-169	1.67535e-169	1.72979e-169
92.9	2.80942e-170	2.8573e-170	3.45217e-170	3.87681e-170	4.16281e-170	4.56963e-170	4.64179e-170	5.07789e-170	5.2429e-170
93	8.49946e-171	8.64431e-171	1.0444e-170	1.17287e-170	1.25939e-170	1.38247e-170	1.4043e-170	1.53624e-170	1.58615e-170
93.1	2.56662e-171	2.61036e-171	3.15382e-171	3.54176e-171	3.80304e-171	4.17471e-171	4.24063e-171	4.63904e-171	4.78978e-171
93.2	7.7362e-172	7.86805e-172	9.50611e-172	1.06754e-171	1.1463e-171	1.25832e-171	1.27819e-171	1.39828e-171	1.44372e-171
93.3	2.3275e-172	2.36717e-172	2.85999e-172	3.21179e-172	3.44873e-172	3.78577e-172	3.84555e-172	4.20685e-172	4.34355e-172
93.4	6.98954e-173	7.10866e-173	8.58862e-173	9.64508e-173	1.03566e-172	1.13688e-172	1.15483e-172	1.26333e-172	1.30438e-172
93.5	2.09509e-173	2.1308e-173	2.57441e-173	2.89108e-173	3.10436e-173	3.40775e-173	3.46156e-173	3.78678e-173	3.90982e-173
93.6	6.26835e-174	6.37518e-174	7.70244e-174	8.64989e-174	9.288e-174	1.01957e-173	1.03567e-173	1.13297e-173	1.16979e-173
93.7	1.87197e-174	1.90388e-174	2.30025e-174	2.58319e-174	2.77376e-174	3.04483e-174	3.09292e-174	3.3835e-174	3.49344e-174
93.8	5.5801e-175	5.67519e-175	6.85672e-175	7.70015e-175	8.2682e-175	9.07624e-175	9.21956e-175	1.00858e-174	1.04135e-174
93.9	1.66027e-175	1.68857e-175	2.04012e-175	2.29106e-175	2.46008e-175	2.7005e-175	2.74314e-175	3.00087e-175	3.09838e-175
94	4.93076e-176	5.0148e-176	6.05883e-176	6.80411e-176	7.30606e-176	8.02007e-176	8.14672e-176	8.91212e-176	9.20171e-176
94.1	1.46165e-176	1.48656e-176	1.79605e-176	2.01698e-176	2.16578e-176	2.37743e-176	2.41498e-176	2.64187e-176	2.72771e-176
94.2	4.32484e-177	4.39855e-177	5.31429e-177	5.96799e-177	6.40825e-177	7.03453e-177	7.14561e-177	7.81695e-177	8.07095e-177
94.3	1.2773e-177	1.29907e-177	1.56952e-177	1.76259e-177	1.89261e-177	2.07758e-177	2.11038e-177	2.30866e-177	2.38367e-177
94.4	3.7654e-178	3.82957e-178	4.62685e-178	5.19599e-178	5.5793e-178	6.12456e-178	6.22128e-178	6.80577e-178	7.02692e-178
94.5	1.10796e-178	1.12684e-178	1.36144e-178	1.52891e-178	1.6417e-178	1.80214e-178	1.8306e-178	2.00259e-178	2.06766e-178
94.6	3.25413e-179	3.30959e-179	3.99862e-179	4.49048e-179	4.82175e-179	5.29297e-179	5.37655e-179	5.88169e-179	6.07281e-179
94.7	9.53984e-180	9.70242e-180	1.17224e-179	1.31643e-179	1.41355e-179	1.55169e-179	1.57619e-179	1.72428e-179	1.78031e-179
94.8	2.79154e-180	2.83911e-180	3.43019e-180	3.85213e-180	4.13631e-180	4.54054e-180	4.61224e-180	5.04557e-180	5.20952e-180
94.9	8.15345e-181	8.2924e-181	1.00188e-180	1.12512e-180	1.20812e-180	1.32619e-180	1.34713e-180	1.4737e-180	1.52158e-180
95	2.37703e-181	2.41754e-181	2.92086e-181	3.28014e-181	3.52212e-181	3.86634e-181	3.92739e-181	4.29637e-181	4.43598e-181
95.1	6.91712e-182	7.03501e-182	8.49964e-182	9.54515e-182	1.02493e-181	1.1251e-181	1.14286e-181	1.25024e-181	1.29086e-181
95.2	2.00915e-182	2.04339e-182	2.4688e-182	2.77248e-182	2.97701e-182	3.26795e-182	3.31956e-182	3.63143e-182	3.74944e-182
95.3	5.82497e-183	5.92424e-183	7.15762e-183	8.03805e-183	8.63103e-183	9.47453e-183	9.62415e-183	1.05283e-182	1.08705e-182
95.4	1.68567e-183	1.71439e-183	2.07132e-183	2.3261e-183	2.4977e-183	2.7418e-183	2.7851e-183	3.04676e-183	3.14576e-183
95.5	4.86906e-184	4.95205e-184	5.98302e-184	6.71897e-184	7.21464e-184	7.91972e-184	8.04478e-184	8.8006e-184	9.08657e-184
95.6	1.40383e-184	1.42776e-184	1.72501e-184	1.93719e-184	2.0801e-184	2.28339e-184	2.31945e-184	2.53736e-184	2.61981e-184
95.7	4.04e-185	4.10885e-185	4.96428e-185	5.57492e-185	5.98619e-185	6.57122e-185	6.67498e-185	7.30211e-185	7.53938e-185
95.8	1.1605e-185	1.18027e-185	1.426e-185	1.6014e-185	1.71954e-185	1.88759e-185	1.9174e-185	2.09754e-185	2.1657e-185
95.9	3.32737e-186	3.38408e-186	4.08862e-186	4.59154e-186	4.93027e-186	5.4121e-186	5.49756e-186	6.01406e-186	6.20949e-186
96	9.52259e-187	9.68488e-187	1.17012e-186	1.31405e-186	1.41099e-186	1.54889e-186	1.57334e-186	1.72116e-186	1.77709e-186
96.1	2.72023e-187	2.76659e-187	3.34257e-187	3.75373e-187	4.03064e-187	4.42455e-187	4.49442e-187	4.91668e-187	5.07644e-187
96.2	7.75624e-188	7.88842e-188	9.53072e-188	1.07031e-187	1.14927e-187	1.26158e-187	1.2815e-187	1.4019e-187	1.44746e-187
96.3	2.20746e-188	2.24508e-188	2.71249e-188	3.04614e-188	3.27086e-188	3.59052e-188	3.64722e-188	3.98988e-188	4.11953e-188
96.4	6.27091e-189	6.37778e-189	7.70559e-189	8.65343e-189	9.2918e-189	1.01999e-188	1.03609e-188	1.13344e-188	1.17027e-188
96.5	1.77813e-189	1.80844e-189	2.18494e-189	2.4537e-189	2.63472e-189	2.8922e-189	2.93787e-189	3.21389e-189	3.31832e-189
96.6	5.03262e-190	5.11839e-190	6.184e-190	6.94467e-190	7.45699e-190	8.18575e-190	8.31502e-190	9.09622e-190	9.3918e-190
96.7	1.42174e-190	1.44597e-190	1.74701e-190	1.9619e-190	2.10664e-190	2.31251e-190	2.34903e-190	2.56973e-190	2.65323e-190
96.8	4.00905e-191	4.07738e-191	4.92625e-191	5.53222e-191	5.94034e-191	6.52088e-191	6.62385e-191	7.24617e-191	7.48163e-191
96.9	1.12839e-191	1.14762e-191	1.38655e-191	1.5571e-191	1.67197e-191	1.83537e-191	1.86435e-191	2.03951e-191	2.10579e-191
97	3.1701e-192	3.22413e-192	3.89537e-192	4.37453e-192	4.69724e-192	5.1563e-192	5.23772e-192	5.72981e-192	5.916e-192
97.1	8.88962e-193	9.04112e-193	1.09234e-192	1.22671e-192	1.3172e-192	1.44593e-192	1.46876e-192	1.60676e-192	1.65897e-192
97.2	2.48822e-193	2.53063e-193	3.05748e-193	3.43357e-193	3.68687e-193	4.04719e-193	4.1111e-193	4.49734e-193	4.64348e-193
97.3	6.95169e-194	7.07017e-194	8.54212e-194	9.59286e-194	1.03005e-193	1.13072e-193	1.14858e-193	1.25649e-193	1.29731e-193
97.4	1.9386e-194	1.97164e-194	2.38212e-194	2.67514e-194	2.87248e-194	3.15321e-194	3.203e-194	3.50393e-194	3.61778e-194
97.5	5.39613e-195	5.48809e-195	6.63066e-195	7.44628e-195	7.9956e-195	8.77701e-195	8.9156e-195	9.75324e-195	1.00702e-194
97.6	1.49924e-195	1.52479e-195	1.84224e-195	2.06885e-195	2.22147e-195	2.43857e-195	2.47708e-195	2.70981e-195	2.79786e-195
97.7	4.15774e-196	4.2286e-196	5.10896e-196	5.7374e-196	6.16065e-196	6.76272e-196	6.86952e-196	7.51491e-196	7.75911e-196
97.8	1.1509e-196	1.17052e-196	1.41421e-196	1.58817e-196	1.70533e-196	1.87199e-196	1.90155e-196	2.0802e-196	2.1478e-196
97.9	3.17992e-197	3.23412e-197	3.90743e-197	4.38808e-197	4.71179e-197	5.17227e-197	5.25394e-197	5.74756e-197	5.93432e-197
98	8.76981e-198	8.91927e-198	1.07762e-197	1.21017e-197	1.29945e-197	1.42644e-197	1.44897e-197	1.5851e-197	1.63661e-197
98.1	2.41413e-198	2.45527e-198	2.96643e-198	3.33133e-198	3.57708e-198	3.92667e-198	3.98867e-198	4.36341e-198	4.5052e-198
98.2	6.63323e-199	6.74628e-199	8.1508e-199	9.15341e-199	9.82867e-199	1.07892e-198	1.09596e-198	1.19893e-198	1.23788e-198
98.3	1.81923e-199	1.85023e-199	2.23543e-199	2.51041e-199	2.6956e-199	2.95904e-199	3.00577e-199	3.28817e-199	3.39501e-199
98.4	4.98017e-200	5.06505e-200	6.11955e-200	6.8723e-200	7.37928e-200	8.10044e-200	8.22836e-200	9.00142e-200	9.29392e-200
98.5	1.36081e-200	1.384e-200	1.67214e-200	1.87783e-200	2.01636e-200	2.21341e-200	2.24836e-200	2.4596e-200	2.53952e-200
98.6	3.71148e-201	3.77474e-201	4.5606e-201	5.12159e-201	5.49942e-201	6.03687e-201	6.1322e-201	6.70833e-201	6.92631e-201
98.7	1.0104e-201	1.02762e-201	1.24156e-201	1.39428e-201	1.49714e-201	1.64345e-201	1.66941e-201	1.82625e-201	1.88559e-201
98.8	2.74558e-202	2.79237e-202	3.37372e-202	3.78871e-202	4.06821e-202	4.4658e-202	4.53632e-202	4.96251e-202	5.12376e-202
98.9	7.44684e-203	7.57375e-203	9.15054e-203	1.02761e-202	1.10342e-202	1.21126e-202	1.23038e-202	1.34598e-202	1.38972e-202
99	2.01607e-203	2.05043e-203	2.47731e-203	2.78204e-203	2.98727e-203	3.27921e-203	3.331e-203	3.64395e-203	3.76236e-203
99.1	5.44797e-204	5.54082e-204	6.69437e-204	7.51783e-204	8.07243e-204	8.86134e-204	9.00127e-204	9.84695e-204	1.01669e-203
99.2	1.46947e-204	1.49451e-204	1.80566e-204	2.02777e-204	2.17736e-204	2.39015e-204	2.42789e-204	2.65599e-204	2.7423e-204
99.3	3.95623e-205	4.02366e-205	4.86135e-205	5.45933e-205	5.86207e-205	6.43496e-205	6.53658e-205	7.1507e-205	7.38305e-205
99.4	1.06316e-205	1.08128e-205	1.30639e-205	1.46709e-205	1.57532e-205	1.72927e-205	1.75658e-205	1.92161e-205	1.98405e-205
99.5	2.85176e-206	2.90036e-206	3.50419e-206	3.93523e-206	4.22553e-206	4.63849e-206	4.71174e-206	5.15441e-206	5.3219e-206
99.6	7.63522e-207	7.76535e-207	9.38203e-207	1.05361e-206	1.13133e-206	1.2419e-206	1.26151e-206	1.38003e-206	1.42487e-206
99.7	2.04046e-207	2.07523e-207	2.50728e-207	2.81569e-207	3.02341e-207	3.31888e-207	3.37129e-207	3.68802e-207	3.80786e-207
99.8	5.44288e-208	5.53564e-208	6.68811e-208	7.51079e-208	8.06488e-208	8.85305e-208	8.99285e-208	9.83774e-208	1.01574e-207
99.9	1.44919e-208	1.47389e-208	1.78074e-208	1.99978e-208	2.14731e-208	2.35717e-208	2.39439e-208	2.61934e-208	2.70446e-208
100	3.8514e-209	3.91704e-209	4.73254e-209	5.31467e-209	5.70674e-209	6.26446e-209	6.36338e-209	6.96123e-209	7.18743e-209

## Sheet: S25-S386 (ND)
S25-S386 (ND)
r	pH 4.0	pH 5.0	pH 5.9	pH 6.9	pH 7.5	pH 7.9	pH 8.3	pH 9.0										pH	(P1)%	±Error
5	3.57412e-10	4.28571e-10	5.87944e-10	6.77661e-10	4.86665e-10	4.52065e-10	3.18652e-10	1.59235e-10										4	0.21521	0.01745
5.1	3.97445e-10	4.76575e-10	6.538e-10	7.53566e-10	5.41177e-10	5.02701e-10	3.54345e-10	1.77071e-10										5	0.23604	0.01436
5.2	4.41804e-10	5.29765e-10	7.2677e-10	8.37671e-10	6.01577e-10	5.58807e-10	3.93893e-10	1.96834e-10										5.9	0.23702	0.01968
5.3	4.90937e-10	5.8868e-10	8.07594e-10	9.30827e-10	6.68478e-10	6.20952e-10	4.37697e-10	2.18724e-10										6.9	0.30473	0.02139
5.4	5.45337e-10	6.5391e-10	8.97082e-10	1.03397e-09	7.42551e-10	6.89759e-10	4.86198e-10	2.42961e-10										7.5	0.42943	0.01687
5.5	6.05547e-10	7.26108e-10	9.96128e-10	1.14813e-09	8.24535e-10	7.65914e-10	5.39879e-10	2.69785e-10										7.9	0.55039	0.01584
5.6	6.72162e-10	8.05986e-10	1.10571e-09	1.27443e-09	9.15241e-10	8.50171e-10	5.9927e-10	2.99464e-10										8.3	0.63775	0.01405
5.7	7.45837e-10	8.94329e-10	1.22691e-09	1.41412e-09	1.01556e-09	9.43358e-10	6.64955e-10	3.32288e-10										9	0.70005	0.01255
5.8	8.27289e-10	9.91998e-10	1.3609e-09	1.56856e-09	1.12647e-09	1.04638e-09	7.37574e-10	3.68577e-10
5.9	9.17306e-10	1.09994e-09	1.50897e-09	1.73923e-09	1.24904e-09	1.16024e-09	8.1783e-10	4.08682e-10
6	1.01675e-09	1.21918e-09	1.67256e-09	1.92778e-09	1.38445e-09	1.28602e-09	9.06491e-10	4.52987e-10
6.1	1.12657e-09	1.35087e-09	1.85322e-09	2.13601e-09	1.53398e-09	1.42492e-09	1.0044e-09	5.01915e-10
6.2	1.2478e-09	1.49624e-09	2.05265e-09	2.36587e-09	1.69906e-09	1.57826e-09	1.11249e-09	5.55927e-10
6.3	1.38159e-09	1.65665e-09	2.27272e-09	2.61952e-09	1.88122e-09	1.74747e-09	1.23176e-09	6.15529e-10
6.4	1.52916e-09	1.83361e-09	2.51548e-09	2.89932e-09	2.08216e-09	1.93413e-09	1.36333e-09	6.81277e-10
6.5	1.69189e-09	2.02873e-09	2.78316e-09	3.20785e-09	2.30373e-09	2.13995e-09	1.50841e-09	7.53775e-10
6.6	1.87125e-09	2.24381e-09	3.07822e-09	3.54794e-09	2.54797e-09	2.36682e-09	1.66833e-09	8.33688e-10
6.7	2.06889e-09	2.4808e-09	3.40334e-09	3.92267e-09	2.81708e-09	2.6168e-09	1.84453e-09	9.21741e-10
6.8	2.28658e-09	2.74183e-09	3.76144e-09	4.33541e-09	3.1135e-09	2.89214e-09	2.03862e-09	1.01873e-09
6.9	2.52627e-09	3.02924e-09	4.15573e-09	4.78986e-09	3.43986e-09	3.1953e-09	2.25231e-09	1.12551e-09
7	2.79007e-09	3.34556e-09	4.58969e-09	5.29004e-09	3.79907e-09	3.52897e-09	2.4875e-09	1.24304e-09
7.1	3.08031e-09	3.69359e-09	5.06713e-09	5.84035e-09	4.19427e-09	3.89608e-09	2.74627e-09	1.37235e-09
7.2	3.39952e-09	4.07635e-09	5.59224e-09	6.44558e-09	4.62892e-09	4.29982e-09	3.03086e-09	1.51457e-09
7.3	3.75046e-09	4.49716e-09	6.16953e-09	7.11096e-09	5.10677e-09	4.7437e-09	3.34375e-09	1.67092e-09
7.4	4.13614e-09	4.95962e-09	6.80397e-09	7.84221e-09	5.63192e-09	5.23151e-09	3.6876e-09	1.84275e-09
7.5	4.55983e-09	5.46767e-09	7.50095e-09	8.64554e-09	6.20884e-09	5.76741e-09	4.06534e-09	2.03151e-09
7.6	5.02511e-09	6.02559e-09	8.26634e-09	9.52773e-09	6.84238e-09	6.35592e-09	4.48017e-09	2.23881e-09
7.7	5.53588e-09	6.63805e-09	9.10656e-09	1.04962e-08	7.53786e-09	7.00195e-09	4.93555e-09	2.46637e-09
7.8	6.09637e-09	7.31012e-09	1.00286e-08	1.15589e-08	8.30104e-09	7.71087e-09	5.43525e-09	2.71608e-09
7.9	6.71118e-09	8.04734e-09	1.10399e-08	1.27246e-08	9.1382e-09	8.48851e-09	5.98339e-09	2.98999e-09
8	7.38534e-09	8.85572e-09	1.21489e-08	1.40028e-08	1.00562e-08	9.3412e-09	6.58444e-09	3.29034e-09
8.1	8.12429e-09	9.74179e-09	1.33645e-08	1.54038e-08	1.10623e-08	1.02759e-08	7.24326e-09	3.61956e-09
8.2	8.93396e-09	1.07127e-08	1.46964e-08	1.6939e-08	1.21648e-08	1.12999e-08	7.96512e-09	3.98029e-09
8.3	9.82078e-09	1.1776e-08	1.61552e-08	1.86204e-08	1.33723e-08	1.24216e-08	8.75577e-09	4.37539e-09
8.4	1.07917e-08	1.29403e-08	1.77525e-08	2.04614e-08	1.46944e-08	1.36497e-08	9.62144e-09	4.80798e-09
8.5	1.18544e-08	1.42146e-08	1.95006e-08	2.24763e-08	1.61414e-08	1.49939e-08	1.05689e-08	5.28143e-09
8.6	1.30171e-08	1.56087e-08	2.14132e-08	2.46807e-08	1.77245e-08	1.64644e-08	1.16054e-08	5.79942e-09
8.7	1.42886e-08	1.71334e-08	2.35048e-08	2.70915e-08	1.94559e-08	1.80727e-08	1.27391e-08	6.36591e-09
8.8	1.56787e-08	1.88002e-08	2.57915e-08	2.97271e-08	2.13487e-08	1.98309e-08	1.39784e-08	6.98523e-09
8.9	1.71978e-08	2.06218e-08	2.82905e-08	3.26074e-08	2.34172e-08	2.17523e-08	1.53328e-08	7.66203e-09
9	1.88573e-08	2.26117e-08	3.10204e-08	3.57539e-08	2.56768e-08	2.38513e-08	1.68123e-08	8.40138e-09
9.1	2.06695e-08	2.47847e-08	3.40015e-08	3.91899e-08	2.81444e-08	2.61434e-08	1.8428e-08	9.20876e-09
9.2	2.26477e-08	2.71567e-08	3.72556e-08	4.29406e-08	3.0838e-08	2.86455e-08	2.01917e-08	1.00901e-08
9.3	2.48063e-08	2.97451e-08	4.08065e-08	4.70333e-08	3.37772e-08	3.13758e-08	2.21162e-08	1.10518e-08
9.4	2.71608e-08	3.25684e-08	4.46797e-08	5.14975e-08	3.69832e-08	3.43538e-08	2.42154e-08	1.21008e-08
9.5	2.97281e-08	3.56468e-08	4.89029e-08	5.63652e-08	4.04789e-08	3.7601e-08	2.65043e-08	1.32446e-08
9.6	3.25264e-08	3.90022e-08	5.35061e-08	6.16707e-08	4.42891e-08	4.11403e-08	2.89991e-08	1.44913e-08
9.7	3.55752e-08	4.2658e-08	5.85214e-08	6.74514e-08	4.84405e-08	4.49966e-08	3.17173e-08	1.58496e-08
9.8	3.88958e-08	4.66397e-08	6.39838e-08	7.37473e-08	5.2962e-08	4.91966e-08	3.46778e-08	1.7329e-08
9.9	4.2511e-08	5.09747e-08	6.99308e-08	8.06018e-08	5.78846e-08	5.37692e-08	3.79009e-08	1.89397e-08
10	4.64455e-08	5.56926e-08	7.64031e-08	8.80617e-08	6.32419e-08	5.87457e-08	4.14087e-08	2.06926e-08
10.1	5.07259e-08	6.08251e-08	8.34443e-08	9.61774e-08	6.90702e-08	6.41596e-08	4.52249e-08	2.25996e-08
10.2	5.53808e-08	6.64068e-08	9.11017e-08	1.05003e-07	7.54085e-08	7.00473e-08	4.9375e-08	2.46734e-08
10.3	6.0441e-08	7.24745e-08	9.94258e-08	1.14598e-07	8.22988e-08	7.64477e-08	5.38865e-08	2.69279e-08
10.4	6.59399e-08	7.90682e-08	1.08472e-07	1.25024e-07	8.97863e-08	8.34028e-08	5.87891e-08	2.93778e-08
10.5	7.19132e-08	8.62307e-08	1.18298e-07	1.36349e-07	9.79197e-08	9.0958e-08	6.41146e-08	3.2039e-08
10.6	7.83993e-08	9.40082e-08	1.28967e-07	1.48647e-07	1.06751e-07	9.91618e-08	6.98973e-08	3.49287e-08
10.7	8.54396e-08	1.0245e-07	1.40549e-07	1.61995e-07	1.16338e-07	1.08067e-07	7.61741e-08	3.80654e-08
10.8	9.30786e-08	1.1161e-07	1.53115e-07	1.76479e-07	1.26739e-07	1.17729e-07	8.29847e-08	4.14687e-08
10.9	1.01364e-07	1.21545e-07	1.66744e-07	1.92189e-07	1.38021e-07	1.28208e-07	9.03717e-08	4.51601e-08
11	1.10347e-07	1.32317e-07	1.81522e-07	2.09221e-07	1.50253e-07	1.39571e-07	9.83808e-08	4.91624e-08
11.1	1.20083e-07	1.43991e-07	1.97538e-07	2.27681e-07	1.6351e-07	1.51885e-07	1.07061e-07	5.35e-08
11.2	1.30632e-07	1.5664e-07	2.1489e-07	2.4768e-07	1.77873e-07	1.65227e-07	1.16465e-07	5.81995e-08
11.3	1.42055e-07	1.70337e-07	2.33681e-07	2.69339e-07	1.93427e-07	1.79675e-07	1.2665e-07	6.32889e-08
11.4	1.54422e-07	1.85166e-07	2.54025e-07	2.92787e-07	2.10266e-07	1.95317e-07	1.37676e-07	6.87985e-08
11.5	1.67805e-07	2.01214e-07	2.7604e-07	3.18161e-07	2.28489e-07	2.12244e-07	1.49607e-07	7.47609e-08
11.6	1.82282e-07	2.18573e-07	2.99854e-07	3.4561e-07	2.48202e-07	2.30555e-07	1.62514e-07	8.12108e-08
11.7	1.97936e-07	2.37344e-07	3.25606e-07	3.75292e-07	2.69518e-07	2.50356e-07	1.76471e-07	8.81853e-08
11.8	2.14858e-07	2.57635e-07	3.53443e-07	4.07376e-07	2.92559e-07	2.71759e-07	1.91558e-07	9.57244e-08
11.9	2.33142e-07	2.7956e-07	3.83521e-07	4.42043e-07	3.17455e-07	2.94886e-07	2.07859e-07	1.0387e-07
12	2.52892e-07	3.03241e-07	4.16008e-07	4.79488e-07	3.44347e-07	3.19865e-07	2.25467e-07	1.12669e-07
12.1	2.74215e-07	3.2881e-07	4.51085e-07	5.19918e-07	3.73381e-07	3.46836e-07	2.44478e-07	1.22169e-07
12.2	2.97229e-07	3.56406e-07	4.88944e-07	5.63553e-07	4.04719e-07	3.75945e-07	2.64996e-07	1.32423e-07
12.3	3.22059e-07	3.86179e-07	5.29789e-07	6.10631e-07	4.38528e-07	4.0735e-07	2.87133e-07	1.43485e-07
12.4	3.48837e-07	4.18289e-07	5.73839e-07	6.61403e-07	4.7499e-07	4.4122e-07	3.11008e-07	1.55415e-07
12.5	3.77706e-07	4.52905e-07	6.21328e-07	7.16139e-07	5.14299e-07	4.77734e-07	3.36746e-07	1.68277e-07
12.6	4.08816e-07	4.90209e-07	6.72505e-07	7.75125e-07	5.5666e-07	5.17083e-07	3.64482e-07	1.82137e-07
12.7	4.4233e-07	5.30395e-07	7.27635e-07	8.38667e-07	6.02293e-07	5.59472e-07	3.94362e-07	1.97068e-07
12.8	4.78418e-07	5.73669e-07	7.87001e-07	9.07092e-07	6.51432e-07	6.05118e-07	4.26537e-07	2.13147e-07
12.9	5.17265e-07	6.20249e-07	8.50903e-07	9.80746e-07	7.04327e-07	6.54252e-07	4.6117e-07	2.30454e-07
13	5.59064e-07	6.70371e-07	9.19663e-07	1.06e-06	7.61243e-07	7.07121e-07	4.98437e-07	2.49076e-07
13.1	6.04023e-07	7.24281e-07	9.93622e-07	1.14524e-06	8.22461e-07	7.63987e-07	5.3852e-07	2.69107e-07
13.2	6.52363e-07	7.82245e-07	1.07314e-06	1.2369e-06	8.88282e-07	8.25129e-07	5.81618e-07	2.90643e-07
13.3	7.04318e-07	8.44544e-07	1.15861e-06	1.3354e-06	9.59026e-07	8.90843e-07	6.27939e-07	3.1379e-07
13.4	7.60137e-07	9.11476e-07	1.25043e-06	1.44124e-06	1.03503e-06	9.61444e-07	6.77704e-07	3.38659e-07
13.5	8.20083e-07	9.83358e-07	1.34904e-06	1.5549e-06	1.11666e-06	1.03727e-06	7.3115e-07	3.65367e-07
13.6	8.84439e-07	1.06053e-06	1.45491e-06	1.67692e-06	1.20429e-06	1.11867e-06	7.88527e-07	3.94039e-07
13.7	9.53501e-07	1.14334e-06	1.56852e-06	1.80786e-06	1.29832e-06	1.20602e-06	8.501e-07	4.24808e-07
13.8	1.02759e-06	1.23217e-06	1.69039e-06	1.94833e-06	1.3992e-06	1.29972e-06	9.16151e-07	4.57814e-07
13.9	1.10703e-06	1.32743e-06	1.82107e-06	2.09895e-06	1.50737e-06	1.4002e-06	9.86978e-07	4.93208e-07
14	1.19218e-06	1.42954e-06	1.96115e-06	2.26041e-06	1.62332e-06	1.50791e-06	1.0629e-06	5.31146e-07
14.1	1.28343e-06	1.53895e-06	2.11124e-06	2.4334e-06	1.74756e-06	1.62332e-06	1.14425e-06	5.71797e-07
14.2	1.38115e-06	1.65613e-06	2.272e-06	2.6187e-06	1.88063e-06	1.74693e-06	1.23138e-06	6.15337e-07
14.3	1.48579e-06	1.7816e-06	2.44413e-06	2.81709e-06	2.0231e-06	1.87927e-06	1.32466e-06	6.61954e-07
14.4	1.59777e-06	1.91588e-06	2.62834e-06	3.02941e-06	2.17559e-06	2.02091e-06	1.4245e-06	7.11846e-07
14.5	1.71758e-06	2.05954e-06	2.82543e-06	3.25657e-06	2.33872e-06	2.17245e-06	1.53132e-06	7.65223e-07
14.6	1.8457e-06	2.21317e-06	3.03619e-06	3.4995e-06	2.51318e-06	2.3345e-06	1.64555e-06	8.22305e-07
14.7	1.98267e-06	2.37741e-06	3.26151e-06	3.75919e-06	2.69968e-06	2.50775e-06	1.76766e-06	8.83328e-07
14.8	2.12904e-06	2.55292e-06	3.50228e-06	4.03671e-06	2.89898e-06	2.69287e-06	1.89816e-06	9.48538e-07
14.9	2.28539e-06	2.74039e-06	3.75947e-06	4.33314e-06	3.11187e-06	2.89063e-06	2.03755e-06	1.01819e-06
15	2.45233e-06	2.94058e-06	4.0341e-06	4.64967e-06	3.33919e-06	3.10178e-06	2.18639e-06	1.09257e-06
15.1	2.63052e-06	3.15425e-06	4.32722e-06	4.98753e-06	3.58182e-06	3.32717e-06	2.34526e-06	1.17196e-06
15.2	2.82065e-06	3.38222e-06	4.63998e-06	5.34801e-06	3.8407e-06	3.56764e-06	2.51477e-06	1.25667e-06
15.3	3.02342e-06	3.62537e-06	4.97355e-06	5.73248e-06	4.11681e-06	3.82412e-06	2.69555e-06	1.34701e-06
15.4	3.23961e-06	3.8846e-06	5.32918e-06	6.14237e-06	4.41118e-06	4.09756e-06	2.8883e-06	1.44333e-06
15.5	3.47e-06	4.16086e-06	5.70818e-06	6.57921e-06	4.72489e-06	4.38897e-06	3.09371e-06	1.54597e-06
15.6	3.71544e-06	4.45517e-06	6.11193e-06	7.04457e-06	5.05909e-06	4.69941e-06	3.31253e-06	1.65533e-06
15.7	3.97681e-06	4.76858e-06	6.54188e-06	7.54013e-06	5.41498e-06	5.03e-06	3.54556e-06	1.77178e-06
15.8	4.25504e-06	5.10219e-06	6.99955e-06	8.06764e-06	5.79382e-06	5.3819e-06	3.79361e-06	1.89573e-06
15.9	4.55108e-06	5.45718e-06	7.48655e-06	8.62895e-06	6.19693e-06	5.75636e-06	4.05756e-06	2.02763e-06
16	4.86597e-06	5.83476e-06	8.00455e-06	9.22599e-06	6.6257e-06	6.15464e-06	4.3383e-06	2.16793e-06
16.1	5.20078e-06	6.23622e-06	8.5553e-06	9.86079e-06	7.08158e-06	6.57812e-06	4.63681e-06	2.3171e-06
16.2	5.55662e-06	6.66291e-06	9.14066e-06	1.05355e-05	7.56611e-06	7.0282e-06	4.95407e-06	2.47565e-06
16.3	5.93467e-06	7.11623e-06	9.76255e-06	1.12523e-05	8.08088e-06	7.50637e-06	5.29113e-06	2.64409e-06
16.4	6.33615e-06	7.59765e-06	1.0423e-05	1.20135e-05	8.62756e-06	8.01419e-06	5.64909e-06	2.82298e-06
16.5	6.76237e-06	8.10871e-06	1.11241e-05	1.28216e-05	9.20791e-06	8.55329e-06	6.0291e-06	3.0129e-06
16.6	7.21465e-06	8.65104e-06	1.18681e-05	1.36791e-05	9.82376e-06	9.12537e-06	6.43236e-06	3.21443e-06
16.7	7.69441e-06	9.22632e-06	1.26573e-05	1.45887e-05	1.0477e-05	9.7322e-06	6.86012e-06	3.42822e-06
16.8	8.20312e-06	9.83631e-06	1.34941e-05	1.55533e-05	1.11697e-05	1.03757e-05	7.31371e-06	3.65492e-06
16.9	8.74232e-06	1.04829e-05	1.43811e-05	1.65756e-05	1.19039e-05	1.10577e-05	7.79448e-06	3.89522e-06
17	9.3136e-06	1.11679e-05	1.53208e-05	1.76587e-05	1.26818e-05	1.17803e-05	8.30389e-06	4.14984e-06
17.1	9.91865e-06	1.18934e-05	1.63161e-05	1.88059e-05	1.35057e-05	1.25456e-05	8.84341e-06	4.41953e-06
17.2	1.05592e-05	1.26615e-05	1.73698e-05	2.00203e-05	1.43779e-05	1.33559e-05	9.41462e-06	4.70508e-06
17.3	1.12371e-05	1.34743e-05	1.84849e-05	2.13055e-05	1.5301e-05	1.42134e-05	1.00191e-05	5.00731e-06
17.4	1.19542e-05	1.43341e-05	1.96644e-05	2.26651e-05	1.62775e-05	1.51205e-05	1.06587e-05	5.32707e-06
17.5	1.27125e-05	1.52434e-05	2.09117e-05	2.41028e-05	1.731e-05	1.60798e-05	1.1335e-05	5.66526e-06
17.6	1.3514e-05	1.62045e-05	2.22301e-05	2.56224e-05	1.84015e-05	1.70937e-05	1.20499e-05	6.02282e-06
17.7	1.43609e-05	1.722e-05	2.36232e-05	2.7228e-05	1.95548e-05	1.81652e-05	1.28054e-05	6.40073e-06
17.8	1.52554e-05	1.82925e-05	2.50945e-05	2.89238e-05	2.07729e-05	1.92969e-05	1.36034e-05	6.80001e-06
17.9	1.61998e-05	1.94249e-05	2.66478e-05	3.07142e-05	2.20591e-05	2.04918e-05	1.44461e-05	7.22174e-06
18	1.71965e-05	2.062e-05	2.82871e-05	3.26037e-05	2.34164e-05	2.1753e-05	1.53356e-05	7.66704e-06
18.1	1.8248e-05	2.18808e-05	3.00165e-05	3.4597e-05	2.48485e-05	2.30836e-05	1.62742e-05	8.13709e-06
18.2	1.93569e-05	2.32103e-05	3.18401e-05	3.6699e-05	2.63587e-05	2.4487e-05	1.72642e-05	8.63312e-06
18.3	2.05258e-05	2.46118e-05	3.37624e-05	3.89147e-05	2.79508e-05	2.59665e-05	1.83082e-05	9.15644e-06
18.4	2.17575e-05	2.60886e-05	3.57879e-05	4.12493e-05	2.96286e-05	2.75258e-05	1.94086e-05	9.70842e-06
18.5	2.30549e-05	2.76442e-05	3.79213e-05	4.37084e-05	3.1396e-05	2.91685e-05	2.05682e-05	1.02905e-05
18.6	2.44211e-05	2.92821e-05	4.01675e-05	4.62974e-05	3.32571e-05	3.08985e-05	2.17898e-05	1.09043e-05
18.7	2.5859e-05	3.1006e-05	4.25314e-05	4.90223e-05	3.52162e-05	3.27199e-05	2.30763e-05	1.15513e-05
18.8	2.73719e-05	3.28197e-05	4.50184e-05	5.18889e-05	3.72776e-05	3.46368e-05	2.44309e-05	1.22334e-05
18.9	2.89631e-05	3.47273e-05	4.76337e-05	5.49036e-05	3.94461e-05	3.66536e-05	2.58566e-05	1.29524e-05
19	3.0636e-05	3.67327e-05	5.03829e-05	5.80727e-05	4.17264e-05	3.87748e-05	2.73571e-05	1.37102e-05
19.1	3.23943e-05	3.88403e-05	5.32718e-05	6.14028e-05	4.41233e-05	4.10052e-05	2.89357e-05	1.45092e-05
19.2	3.42415e-05	4.10545e-05	5.63062e-05	6.49008e-05	4.66422e-05	4.33497e-05	3.05964e-05	1.53516e-05
19.3	3.61816e-05	4.33797e-05	5.94923e-05	6.85737e-05	4.92882e-05	4.58135e-05	3.23431e-05	1.624e-05
19.4	3.82184e-05	4.58207e-05	6.28364e-05	7.24289e-05	5.20671e-05	4.84022e-05	3.41801e-05	1.71771e-05
19.5	4.03561e-05	4.83824e-05	6.63448e-05	7.64737e-05	5.49847e-05	5.11213e-05	3.6112e-05	1.81662e-05
19.6	4.2599e-05	5.10698e-05	7.00244e-05	8.07161e-05	5.80469e-05	5.39769e-05	3.81436e-05	1.92106e-05
19.7	4.49515e-05	5.38882e-05	7.38821e-05	8.51638e-05	6.12603e-05	5.69755e-05	4.02803e-05	2.03141e-05
19.8	4.74182e-05	5.68429e-05	7.79248e-05	8.98253e-05	6.46315e-05	6.01236e-05	4.25276e-05	2.1481e-05
19.9	5.00039e-05	5.99397e-05	8.21599e-05	9.4709e-05	6.81675e-05	6.34286e-05	4.48917e-05	2.27159e-05
20	5.27136e-05	6.31842e-05	8.6595e-05	9.98236e-05	7.18757e-05	6.6898e-05	4.73792e-05	2.40244e-05
20.1	5.55524e-05	6.65828e-05	9.12378e-05	0.000105178	7.57638e-05	7.05399e-05	4.99975e-05	2.54123e-05
20.2	5.8526e-05	7.01416e-05	9.60962e-05	0.000110782	7.98401e-05	7.43631e-05	5.27546e-05	2.68866e-05
20.3	6.16399e-05	7.38673e-05	0.000101179	0.000116645	8.41134e-05	7.8377e-05	5.56592e-05	2.84551e-05
20.4	6.49002e-05	7.77668e-05	0.000106493	0.000122777	8.85928e-05	8.25918e-05	5.8721e-05	3.01265e-05
20.5	6.83131e-05	8.18473e-05	0.000112049	0.000129188	9.32884e-05	8.70183e-05	6.19509e-05	3.1911e-05
20.6	7.18852e-05	8.61164e-05	0.000117855	0.000135888	9.82107e-05	9.16686e-05	6.53608e-05	3.38201e-05
20.7	7.56237e-05	9.0582e-05	0.000123921	0.00014289	0.000103371	9.65557e-05	6.8964e-05	3.58669e-05
20.8	7.95359e-05	9.52525e-05	0.000130256	0.000150204	0.000108782	0.000101694	7.27754e-05	3.80664e-05
20.9	8.36297e-05	0.000100137	0.00013687	0.000157842	0.000114456	0.000107099	7.68118e-05	4.04357e-05
21	8.79134e-05	0.000105244	0.000143773	0.000165816	0.000120408	0.000112787	8.10918e-05	4.29945e-05
21.1	9.23961e-05	0.000110584	0.000150976	0.000174139	0.000126654	0.000118779	8.56364e-05	4.57649e-05
21.2	9.70872e-05	0.000116168	0.00015849	0.000182825	0.00013321	0.000125094	9.04692e-05	4.87726e-05
21.3	0.000101997	0.000122006	0.000166327	0.000191888	0.000140095	0.000131756	9.56164e-05	5.20464e-05
21.4	0.000107137	0.000128111	0.000174498	0.000201341	0.000147328	0.00013879	0.000101108	5.56193e-05
21.5	0.000112518	0.000134496	0.000183016	0.0002112	0.000154933	0.000146225	0.000106977	5.95288e-05
21.6	0.000118153	0.000141173	0.000191894	0.000221481	0.000162932	0.000154092	0.000113261	6.38172e-05
21.7	0.000124057	0.000148158	0.000201145	0.0002322	0.000171354	0.000162427	0.000120002	6.85325e-05
21.8	0.000130244	0.000155467	0.000210783	0.000243376	0.000180225	0.000171267	0.000127248	7.37288e-05
21.9	0.00013673	0.000163116	0.000220823	0.000255026	0.00018958	0.000180655	0.000135049	7.94671e-05
22	0.000143533	0.000171123	0.000231281	0.00026717	0.000199451	0.00019064	0.000143466	8.58159e-05
22.1	0.000150671	0.000179509	0.000242173	0.000279829	0.000209879	0.000201272	0.000152563	9.2852e-05
22.2	0.000158166	0.000188295	0.000253515	0.000293024	0.000220905	0.000212611	0.000162413	0.000100661
22.3	0.00016604	0.000197504	0.000265325	0.000306778	0.000232574	0.000224721	0.000173096	0.000109339
22.4	0.000174317	0.000207159	0.000277623	0.000321115	0.000244939	0.00023767	0.000184703	0.000118992
22.5	0.000183023	0.000217289	0.000290427	0.000336061	0.000258053	0.000251538	0.000197332	0.000129737
22.6	0.000192187	0.000227922	0.00030376	0.000351642	0.000271977	0.000266408	0.000211091	0.000141706
22.7	0.000201839	0.000239088	0.000317641	0.000367889	0.000286777	0.000282374	0.000226099	0.000155042
22.8	0.000212012	0.000250821	0.000332095	0.000384831	0.000302525	0.000299537	0.000242489	0.000169902
22.9	0.000222743	0.000263157	0.000347146	0.0004025	0.000319296	0.000318007	0.000260401	0.000186459
23	0.000234069	0.000276135	0.000362819	0.00042093	0.000337176	0.000337905	0.000279993	0.000204901
23.1	0.000246033	0.000289795	0.00037914	0.000440157	0.000356255	0.000359359	0.000301433	0.000225433
23.2	0.000258677	0.000304181	0.000396139	0.000460219	0.000376629	0.00038251	0.000324903	0.000248277
23.3	0.00027205	0.00031934	0.000413843	0.000481156	0.000398404	0.000407508	0.000350601	0.000273672
23.4	0.000286201	0.000335321	0.000432285	0.00050301	0.000421691	0.000434514	0.000378737	0.000301876
23.5	0.000301185	0.000352178	0.000451496	0.000525824	0.000446608	0.000463702	0.000409538	0.000333163
23.6	0.000317057	0.000369966	0.00047151	0.000549645	0.000473282	0.000495254	0.000443245	0.00036783
23.7	0.000333877	0.000388743	0.000492361	0.000574521	0.000501847	0.000529365	0.000480114	0.000406187
23.8	0.000351708	0.000408572	0.000514086	0.000600501	0.000532443	0.000566238	0.000520414	0.000448565
23.9	0.000370615	0.000429515	0.000536722	0.000627638	0.000565218	0.000606091	0.000564431	0.000495312
24	0.000390666	0.00045164	0.000560308	0.000655984	0.000600326	0.000649148	0.00061246	0.000546792
24.1	0.000411933	0.000475016	0.000584883	0.000685596	0.000637928	0.000695643	0.000664813	0.000603386
24.2	0.000434487	0.000499715	0.000610487	0.000716528	0.000678188	0.000745818	0.00072181	0.000665485
24.3	0.000458405	0.000525809	0.000637162	0.00074884	0.000721277	0.000799924	0.000783782	0.000733497
24.4	0.000483762	0.000553372	0.000664949	0.000782588	0.00076737	0.000858216	0.000851067	0.000807836
24.5	0.000510637	0.000582481	0.000693889	0.000817831	0.000816642	0.000920952	0.000924008	0.000888924
24.6	0.000539106	0.00061321	0.000724025	0.000854629	0.000869272	0.000988394	0.001	0.000977189
24.7	0.000569247	0.000645636	0.000755396	0.000893039	0.000925438	0.00106	0.00109	0.00107
24.8	0.000601139	0.000679833	0.000788045	0.000933118	0.000985317	0.00114	0.00118	0.00118
24.9	0.000634856	0.000715875	0.00082201	0.000974923	0.00105	0.00122	0.00128	0.00129
25	0.000670471	0.000753831	0.00085733	0.00102	0.00112	0.00131	0.00139	0.00141
25.1	0.000708054	0.000793771	0.000894039	0.00106	0.00119	0.00141	0.0015	0.00154
25.2	0.000747671	0.000835758	0.000932172	0.00111	0.00127	0.00151	0.00162	0.00168
25.3	0.000789383	0.000879849	0.000971759	0.00116	0.00135	0.00161	0.00175	0.00183
25.4	0.000833243	0.000926098	0.00101	0.00121	0.00143	0.00173	0.00189	0.00199
25.5	0.0008793	0.00097455	0.00106	0.00126	0.00152	0.00185	0.00204	0.00216
25.6	0.000927592	0.00103	0.0011	0.00132	0.00162	0.00198	0.00219	0.00234
25.7	0.000978147	0.00108	0.00115	0.00138	0.00172	0.00211	0.00236	0.00254
25.8	0.00103	0.00113	0.00119	0.00144	0.00182	0.00225	0.00254	0.00274
25.9	0.00109	0.00119	0.00124	0.0015	0.00193	0.0024	0.00272	0.00295
26	0.00114	0.00125	0.00129	0.00156	0.00205	0.00256	0.00291	0.00318
26.1	0.0012	0.00131	0.00134	0.00163	0.00217	0.00272	0.00311	0.00342
26.2	0.00127	0.00138	0.0014	0.00169	0.00229	0.00289	0.00332	0.00366
26.3	0.00133	0.00144	0.00145	0.00176	0.00242	0.00307	0.00354	0.00392
26.4	0.0014	0.00151	0.00151	0.00183	0.00255	0.00325	0.00377	0.00419
26.5	0.00146	0.00158	0.00156	0.00191	0.00269	0.00344	0.00401	0.00447
26.6	0.00153	0.00166	0.00162	0.00198	0.00284	0.00363	0.00425	0.00475
26.7	0.00161	0.00173	0.00168	0.00206	0.00298	0.00383	0.0045	0.00505
26.8	0.00168	0.00181	0.00175	0.00214	0.00313	0.00404	0.00476	0.00535
26.9	0.00175	0.00188	0.00181	0.00222	0.00328	0.00425	0.00502	0.00566
27	0.00183	0.00196	0.00187	0.0023	0.00344	0.00446	0.00529	0.00598
27.1	0.00191	0.00204	0.00194	0.00238	0.0036	0.00468	0.00556	0.0063
27.2	0.00199	0.00212	0.002	0.00246	0.00376	0.0049	0.00584	0.00663
27.3	0.00207	0.00221	0.00207	0.00255	0.00392	0.00512	0.00612	0.00695
27.4	0.00215	0.00229	0.00213	0.00263	0.00408	0.00535	0.0064	0.00728
27.5	0.00223	0.00237	0.0022	0.00272	0.00425	0.00557	0.00668	0.00761
27.6	0.00231	0.00246	0.00227	0.0028	0.00441	0.00579	0.00696	0.00794
27.7	0.00239	0.00254	0.00234	0.00289	0.00457	0.00601	0.00723	0.00826
27.8	0.00247	0.00262	0.0024	0.00298	0.00473	0.00623	0.0075	0.00858
27.9	0.00255	0.0027	0.00247	0.00306	0.00489	0.00645	0.00777	0.0089
28	0.00262	0.00278	0.00254	0.00315	0.00505	0.00666	0.00804	0.00921
28.1	0.0027	0.00286	0.00261	0.00323	0.0052	0.00687	0.00829	0.00951
28.2	0.00277	0.00294	0.00267	0.00331	0.00535	0.00707	0.00854	0.00979
28.3	0.00285	0.00302	0.00274	0.0034	0.00549	0.00726	0.00877	0.01007
28.4	0.00292	0.00309	0.0028	0.00348	0.00563	0.00744	0.009	0.01033
28.5	0.00299	0.00316	0.00287	0.00356	0.00576	0.00762	0.00921	0.01058
28.6	0.00305	0.00323	0.00293	0.00363	0.00589	0.00779	0.00941	0.01081
28.7	0.00311	0.0033	0.00299	0.00371	0.006	0.00794	0.0096	0.01102
28.8	0.00317	0.00336	0.00305	0.00378	0.00612	0.00809	0.00977	0.01121
28.9	0.00323	0.00342	0.00311	0.00386	0.00622	0.00822	0.00993	0.01139
29	0.00328	0.00348	0.00317	0.00392	0.00631	0.00834	0.01006	0.01154
29.1	0.00333	0.00353	0.00322	0.00399	0.0064	0.00844	0.01018	0.01167
29.2	0.00338	0.00358	0.00328	0.00406	0.00648	0.00854	0.01029	0.01178
29.3	0.00342	0.00363	0.00333	0.00412	0.00654	0.00861	0.01037	0.01186
29.4	0.00346	0.00368	0.00338	0.00418	0.0066	0.00868	0.01043	0.01192
29.5	0.0035	0.00372	0.00343	0.00423	0.00665	0.00873	0.01048	0.01196
29.6	0.00353	0.00376	0.00348	0.00429	0.00669	0.00876	0.0105	0.01197
29.7	0.00356	0.00379	0.00353	0.00434	0.00672	0.00879	0.01051	0.01196
29.8	0.00359	0.00382	0.00358	0.00439	0.00674	0.00879	0.0105	0.01193
29.9	0.00362	0.00385	0.00363	0.00444	0.00676	0.00879	0.01046	0.01187
30	0.00364	0.00388	0.00367	0.00449	0.00676	0.00877	0.01041	0.01179
30.1	0.00366	0.00391	0.00372	0.00453	0.00676	0.00874	0.01035	0.01169
30.2	0.00369	0.00394	0.00377	0.00458	0.00675	0.00869	0.01026	0.01157
30.3	0.00371	0.00397	0.00382	0.00462	0.00673	0.00864	0.01017	0.01143
30.4	0.00374	0.004	0.00387	0.00467	0.00671	0.00857	0.01005	0.01127
30.5	0.00377	0.00403	0.00392	0.00472	0.00669	0.0085	0.00993	0.0111
30.6	0.00381	0.00407	0.00398	0.00476	0.00666	0.00842	0.00979	0.01091
30.7	0.00385	0.00411	0.00405	0.00482	0.00663	0.00833	0.00964	0.01071
30.8	0.00389	0.00415	0.00412	0.00487	0.00659	0.00823	0.00949	0.0105
30.9	0.00395	0.00421	0.00419	0.00493	0.00656	0.00814	0.00933	0.01027
31	0.00401	0.00427	0.00428	0.00499	0.00653	0.00803	0.00916	0.01005
31.1	0.00409	0.00435	0.00437	0.00506	0.00651	0.00793	0.00899	0.00982
31.2	0.00418	0.00443	0.00447	0.00514	0.00649	0.00783	0.00882	0.00958
31.3	0.00429	0.00454	0.00459	0.00523	0.00647	0.00773	0.00864	0.00935
31.4	0.00442	0.00465	0.00472	0.00532	0.00647	0.00764	0.00848	0.00912
31.5	0.00457	0.00479	0.00486	0.00543	0.00647	0.00755	0.00831	0.00889
31.6	0.00474	0.00494	0.00502	0.00555	0.00648	0.00747	0.00816	0.00867
31.7	0.00493	0.00512	0.0052	0.00568	0.00651	0.0074	0.00801	0.00846
31.8	0.00515	0.00532	0.0054	0.00583	0.00655	0.00734	0.00787	0.00826
31.9	0.0054	0.00555	0.00562	0.00599	0.00661	0.00729	0.00774	0.00808
32	0.00567	0.0058	0.00586	0.00617	0.00669	0.00725	0.00763	0.00791
32.1	0.00598	0.00608	0.00612	0.00636	0.00678	0.00723	0.00753	0.00776
32.2	0.00632	0.00639	0.00641	0.00658	0.00689	0.00722	0.00745	0.00762
32.3	0.00669	0.00672	0.00672	0.00681	0.00702	0.00723	0.00738	0.00751
32.4	0.00709	0.00709	0.00705	0.00706	0.00717	0.00725	0.00733	0.00742
32.5	0.00753	0.00748	0.0074	0.00732	0.00735	0.00729	0.00731	0.00734
32.6	0.008	0.0079	0.00778	0.00761	0.00754	0.00735	0.00729	0.00729
32.7	0.00849	0.00835	0.00818	0.00791	0.00775	0.00742	0.0073	0.00726
32.8	0.00902	0.00883	0.0086	0.00822	0.00798	0.00752	0.00733	0.00725
32.9	0.00957	0.00932	0.00903	0.00856	0.00822	0.00762	0.00737	0.00726
33	0.01014	0.00984	0.00949	0.0089	0.00848	0.00774	0.00743	0.0073
33.1	0.01073	0.01037	0.00995	0.00925	0.00875	0.00787	0.0075	0.00734
33.2	0.01134	0.01092	0.01043	0.00961	0.00904	0.00802	0.00758	0.00741
33.3	0.01195	0.01147	0.01091	0.00997	0.00933	0.00817	0.00768	0.00749
33.4	0.01257	0.01203	0.01139	0.01034	0.00963	0.00833	0.00779	0.00758
33.5	0.01318	0.01259	0.01187	0.0107	0.00993	0.00849	0.0079	0.00768
33.6	0.01379	0.01313	0.01234	0.01106	0.01022	0.00866	0.00802	0.00778
33.7	0.01438	0.01367	0.0128	0.01141	0.01051	0.00882	0.00814	0.00789
33.8	0.01495	0.01418	0.01324	0.01174	0.01079	0.00898	0.00826	0.008
33.9	0.01549	0.01467	0.01366	0.01206	0.01106	0.00913	0.00837	0.00811
34	0.016	0.01513	0.01405	0.01236	0.01131	0.00927	0.00848	0.00821
34.1	0.01646	0.01555	0.01441	0.01263	0.01154	0.0094	0.00857	0.0083
34.2	0.01688	0.01592	0.01473	0.01287	0.01174	0.00952	0.00866	0.00837
34.3	0.01725	0.01625	0.01501	0.01308	0.01192	0.00962	0.00873	0.00844
34.4	0.01756	0.01653	0.01525	0.01326	0.01207	0.00969	0.00878	0.00848
34.5	0.0178	0.01675	0.01544	0.0134	0.01218	0.00975	0.00881	0.00851
34.6	0.01798	0.01691	0.01557	0.0135	0.01225	0.00978	0.00882	0.00851
34.7	0.01809	0.01701	0.01566	0.01357	0.01229	0.00978	0.00881	0.00849
34.8	0.01813	0.01704	0.01569	0.01359	0.01229	0.00976	0.00877	0.00845
34.9	0.0181	0.01702	0.01567	0.01356	0.01226	0.00971	0.00872	0.00838
35	0.018	0.01692	0.01559	0.0135	0.01218	0.00964	0.00863	0.00828
35.1	0.01783	0.01677	0.01546	0.01339	0.01206	0.00954	0.00853	0.00816
35.2	0.01759	0.01655	0.01528	0.01325	0.01191	0.00941	0.0084	0.00802
35.3	0.01729	0.01628	0.01505	0.01306	0.01172	0.00926	0.00824	0.00785
35.4	0.01693	0.01595	0.01477	0.01284	0.0115	0.00909	0.00807	0.00765
35.5	0.01651	0.01556	0.01445	0.01259	0.01125	0.00889	0.00787	0.00744
35.6	0.01604	0.01514	0.01409	0.0123	0.01096	0.00867	0.00766	0.00721
35.7	0.01552	0.01467	0.0137	0.01199	0.01065	0.00844	0.00743	0.00696
35.8	0.01496	0.01416	0.01327	0.01166	0.01032	0.00819	0.00719	0.00669
35.9	0.01437	0.01363	0.01282	0.0113	0.00998	0.00792	0.00693	0.00642
36	0.01375	0.01307	0.01235	0.01093	0.00961	0.00765	0.00667	0.00613
36.1	0.01312	0.01249	0.01186	0.01054	0.00924	0.00737	0.0064	0.00584
36.2	0.01247	0.0119	0.01136	0.01015	0.00886	0.00708	0.00612	0.00554
36.3	0.01181	0.01131	0.01085	0.00975	0.00847	0.00679	0.00584	0.00524
36.4	0.01115	0.01071	0.01035	0.00935	0.00808	0.00651	0.00557	0.00495
36.5	0.0105	0.01011	0.00984	0.00896	0.0077	0.00622	0.00529	0.00465
36.6	0.00986	0.00953	0.00934	0.00856	0.00732	0.00594	0.00502	0.00436
36.7	0.00923	0.00896	0.00886	0.00818	0.00695	0.00566	0.00476	0.00408
36.8	0.00862	0.0084	0.00838	0.0078	0.00659	0.00539	0.00451	0.00381
36.9	0.00803	0.00787	0.00793	0.00744	0.00624	0.00513	0.00426	0.00355
37	0.00747	0.00736	0.00749	0.00709	0.0059	0.00488	0.00402	0.0033
37.1	0.00693	0.00687	0.00707	0.00675	0.00559	0.00464	0.0038	0.00306
37.2	0.00643	0.00641	0.00667	0.00643	0.00528	0.00441	0.00359	0.00284
37.3	0.00595	0.00597	0.0063	0.00613	0.005	0.0042	0.00338	0.00263
37.4	0.00551	0.00556	0.00594	0.00585	0.00473	0.004	0.0032	0.00243
37.5	0.00509	0.00519	0.00561	0.00558	0.00448	0.00381	0.00302	0.00225
37.6	0.00471	0.00483	0.00531	0.00533	0.00424	0.00363	0.00286	0.00208
37.7	0.00436	0.00451	0.00502	0.0051	0.00403	0.00347	0.0027	0.00193
37.8	0.00404	0.00421	0.00476	0.00488	0.00382	0.00332	0.00256	0.00178
37.9	0.00374	0.00394	0.00452	0.00468	0.00364	0.00317	0.00244	0.00166
38	0.00348	0.0037	0.0043	0.0045	0.00347	0.00304	0.00232	0.00154
38.1	0.00324	0.00347	0.0041	0.00433	0.00332	0.00292	0.00221	0.00143
38.2	0.00302	0.00327	0.00391	0.00417	0.00317	0.00281	0.00211	0.00134
38.3	0.00283	0.00309	0.00374	0.00403	0.00304	0.00271	0.00202	0.00125
38.4	0.00265	0.00292	0.00359	0.00389	0.00292	0.00262	0.00194	0.00117
38.5	0.00249	0.00277	0.00345	0.00377	0.00282	0.00253	0.00186	0.00111
38.6	0.00236	0.00264	0.00332	0.00365	0.00272	0.00245	0.0018	0.00104
38.7	0.00223	0.00252	0.00321	0.00355	0.00263	0.00238	0.00173	0.000990385
38.8	0.00212	0.00241	0.0031	0.00345	0.00254	0.00231	0.00168	0.000941728
38.9	0.00202	0.00232	0.003	0.00336	0.00247	0.00225	0.00163	0.000898329
39	0.00193	0.00223	0.00291	0.00327	0.0024	0.00219	0.00158	0.000859567
39.1	0.00186	0.00215	0.00283	0.00319	0.00233	0.00214	0.00153	0.000824866
39.2	0.00178	0.00208	0.00275	0.00312	0.00227	0.00208	0.00149	0.000793704
39.3	0.00172	0.00201	0.00268	0.00304	0.00221	0.00204	0.00145	0.000765605
39.4	0.00166	0.00195	0.00262	0.00298	0.00216	0.00199	0.00142	0.000740145
39.5	0.00161	0.0019	0.00255	0.00291	0.00211	0.00194	0.00138	0.000716944
39.6	0.00156	0.00185	0.00249	0.00285	0.00206	0.0019	0.00135	0.000695668
39.7	0.00152	0.0018	0.00243	0.00279	0.00201	0.00186	0.00132	0.000676025
39.8	0.00148	0.00175	0.00238	0.00273	0.00197	0.00182	0.00129	0.000657762
39.9	0.00144	0.00171	0.00233	0.00267	0.00192	0.00178	0.00126	0.000640658
40	0.0014	0.00167	0.00228	0.00261	0.00188	0.00174	0.00123	0.000624528
40.1	0.00137	0.00163	0.00223	0.00256	0.00184	0.00171	0.00121	0.000609213
40.2	0.00133	0.00159	0.00218	0.0025	0.0018	0.00167	0.00118	0.000594578
40.3	0.0013	0.00156	0.00213	0.00245	0.00176	0.00163	0.00115	0.000580514
40.4	0.00127	0.00152	0.00208	0.0024	0.00172	0.0016	0.00113	0.000566927
40.5	0.00124	0.00149	0.00204	0.00234	0.00168	0.00156	0.0011	0.000553742
40.6	0.00121	0.00145	0.00199	0.00229	0.00165	0.00153	0.00108	0.000540898
40.7	0.00119	0.00142	0.00195	0.00224	0.00161	0.00149	0.00105	0.000528345
40.8	0.00116	0.00139	0.0019	0.00219	0.00157	0.00146	0.00103	0.000516043
40.9	0.00113	0.00136	0.00186	0.00214	0.00154	0.00143	0.00101	0.000503963
41	0.0011	0.00132	0.00181	0.00209	0.0015	0.00139	0.000983426	0.00049208
41.1	0.00108	0.00129	0.00177	0.00204	0.00147	0.00136	0.000960323	0.000480375
41.2	0.00105	0.00126	0.00173	0.00199	0.00143	0.00133	0.000937476	0.000468837
41.3	0.00103	0.00123	0.00169	0.00195	0.0014	0.0013	0.000914883	0.000457454
41.4	0.001	0.0012	0.00165	0.0019	0.00136	0.00127	0.000892543	0.00044622
41.5	0.000976684	0.00117	0.00161	0.00185	0.00133	0.00123	0.000870459	0.000435132
41.6	0.000952112	0.00114	0.00157	0.0018	0.0013	0.0012	0.000848633	0.000424186
41.7	0.000927858	0.00111	0.00153	0.00176	0.00126	0.00117	0.00082707	0.000413381
41.8	0.000903922	0.00108	0.00149	0.00171	0.00123	0.00114	0.000805775	0.000402717
41.9	0.000880306	0.00106	0.00145	0.00167	0.0012	0.00111	0.000784754	0.000392196
42	0.000857013	0.00103	0.00141	0.00162	0.00117	0.00108	0.000764011	0.000381819
42.1	0.000834047	0.001	0.00137	0.00158	0.00114	0.00105	0.000743553	0.000371587
42.2	0.000811412	0.000972939	0.00133	0.00154	0.0011	0.00103	0.000723386	0.000361503
42.3	0.000789112	0.000946206	0.0013	0.0015	0.00107	0.000998053	0.000703514	0.000351568
42.4	0.000767154	0.00091988	0.00126	0.00145	0.00104	0.00097029	0.000683943	0.000341785
42.5	0.000745541	0.000893967	0.00123	0.00141	0.00102	0.000942962	0.000664679	0.000332156
42.6	0.000724278	0.000868473	0.00119	0.00137	0.00098619	0.000916074	0.000645726	0.000322683
42.7	0.00070337	0.000843403	0.00116	0.00133	0.000957725	0.000889633	0.000627087	0.000313368
42.8	0.00068282	0.000818764	0.00112	0.00129	0.000929747	0.000863645	0.000608768	0.000304213
42.9	0.000662633	0.000794558	0.00109	0.00126	0.000902262	0.000838114	0.000590772	0.000295219
43	0.000642812	0.000770792	0.00106	0.00122	0.000875274	0.000813045	0.000573101	0.000286388
43.1	0.00062336	0.000747467	0.00103	0.00118	0.000848788	0.000788442	0.000555759	0.000277722
43.2	0.000604279	0.000724587	0.00099404	0.00115	0.000822807	0.000764309	0.000538747	0.000269221
43.3	0.000585571	0.000702155	0.000963266	0.00111	0.000797334	0.000740647	0.000522068	0.000260886
43.4	0.000567238	0.000680172	0.000933109	0.00108	0.000772372	0.000717459	0.000505724	0.000252718
43.5	0.000549281	0.00065864	0.00090357	0.00104	0.000747922	0.000694747	0.000489714	0.000244718
43.6	0.000531701	0.00063756	0.000874651	0.00101	0.000723984	0.000672512	0.000474041	0.000236886
43.7	0.000514499	0.000616933	0.000846353	0.000975501	0.000700561	0.000650754	0.000458704	0.000229222
43.8	0.000497674	0.000596758	0.000818676	0.0009436	0.000677651	0.000629473	0.000443704	0.000221725
43.9	0.000481225	0.000577035	0.000791618	0.000912414	0.000655254	0.000608668	0.000429039	0.000214397
44	0.000465153	0.000557762	0.000765179	0.000881941	0.00063337	0.00058834	0.00041471	0.000207237
44.1	0.000449455	0.00053894	0.000739357	0.000852178	0.000611995	0.000568485	0.000400715	0.000200243
44.2	0.000434131	0.000520565	0.000714148	0.000823123	0.00059113	0.000549103	0.000387052	0.000193416
44.3	0.000419179	0.000502635	0.000689551	0.000794772	0.000570769	0.00053019	0.000373721	0.000186754
44.4	0.000404595	0.000485148	0.000665561	0.000767122	0.000550912	0.000511744	0.000360719	0.000180257
44.5	0.000390378	0.000468101	0.000642175	0.000740166	0.000531554	0.000493763	0.000348044	0.000173923
44.6	0.000376525	0.00045149	0.000619387	0.000713901	0.000512691	0.000476241	0.000335693	0.000167751
44.7	0.000363033	0.000435311	0.000597192	0.00068832	0.00049432	0.000459176	0.000323664	0.00016174
44.8	0.000349899	0.000419562	0.000575585	0.000663416	0.000476435	0.000442563	0.000311954	0.000155888
44.9	0.000337118	0.000404236	0.000554561	0.000639183	0.000459032	0.000426397	0.000300559	0.000150194
45	0.000324687	0.00038933	0.000534111	0.000615613	0.000442106	0.000410674	0.000289476	0.000144656
45.1	0.000312601	0.000374839	0.000514231	0.000592699	0.00042565	0.000395388	0.000278701	0.000139271
45.2	0.000300857	0.000360756	0.000494912	0.000570432	0.000409659	0.000380534	0.000268231	0.000134039
45.3	0.00028945	0.000347078	0.000476148	0.000548805	0.000394127	0.000366106	0.000258061	0.000128957
45.4	0.000278376	0.000333799	0.000457929	0.000527806	0.000379047	0.000352098	0.000248187	0.000124023
45.5	0.000267628	0.000320911	0.00044025	0.000507429	0.000364412	0.000338504	0.000238605	0.000119235
45.6	0.000257203	0.000308411	0.0004231	0.000487662	0.000350217	0.000325318	0.000229311	0.00011459
45.7	0.000247095	0.00029629	0.000406472	0.000468497	0.000336453	0.000312533	0.000220299	0.000110087
45.8	0.000237298	0.000284543	0.000390357	0.000449923	0.000323114	0.000300142	0.000211565	0.000105722
45.9	0.000227808	0.000273164	0.000374746	0.000431929	0.000310192	0.000288139	0.000203104	0.000101494
46	0.000218619	0.000262145	0.000359629	0.000414506	0.00029768	0.000276516	0.000194911	9.73999e-05
46.1	0.000209725	0.00025148	0.000344998	0.000397643	0.000285569	0.000265266	0.000186981	9.34373e-05
46.2	0.00020112	0.000241162	0.000330843	0.000381328	0.000273852	0.000254382	0.000179309	8.96036e-05
46.3	0.000192798	0.000231184	0.000317155	0.00036555	0.000262522	0.000243857	0.000171891	8.58963e-05
46.4	0.000184755	0.000221539	0.000303923	0.0003503	0.000251569	0.000233684	0.000164719	8.23127e-05
46.5	0.000176983	0.00021222	0.000291138	0.000335564	0.000240987	0.000223854	0.00015779	7.88502e-05
46.6	0.000169477	0.000203219	0.000278791	0.000321333	0.000230767	0.00021436	0.000151098	7.55062e-05
46.7	0.000162231	0.000194531	0.000266871	0.000307594	0.0002209	0.000205195	0.000144638	7.22779e-05
46.8	0.000155239	0.000186146	0.000255369	0.000294337	0.000211379	0.000196351	0.000138404	6.91627e-05
46.9	0.000148495	0.000178059	0.000244275	0.00028155	0.000202196	0.000187821	0.000132391	6.6158e-05
47	0.000141992	0.000170262	0.000233578	0.000269221	0.000193342	0.000179596	0.000126594	6.3261e-05
47.1	0.000135726	0.000162748	0.00022327	0.000257339	0.000184809	0.00017167	0.000121007	6.04691e-05
47.2	0.000129689	0.000155509	0.000213339	0.000245893	0.000176589	0.000164035	0.000115625	5.77795e-05
47.3	0.000123876	0.000148539	0.000203777	0.000234872	0.000168674	0.000156682	0.000110442	5.51897e-05
47.4	0.000118281	0.00014183	0.000194573	0.000224264	0.000161056	0.000149606	0.000105454	5.2697e-05
47.5	0.000112898	0.000135376	0.000185718	0.000214057	0.000153726	0.000142797	0.000100655	5.02988e-05
47.6	0.000107721	0.000129168	0.000177202	0.000204242	0.000146677	0.000136249	9.60395e-05	4.79924e-05
47.7	0.000102745	0.000123201	0.000169016	0.000194807	0.000139901	0.000129955	9.16028e-05	4.57753e-05
47.8	9.7963e-05	0.000117467	0.00016115	0.00018574	0.00013339	0.000123907	8.73395e-05	4.36449e-05
47.9	9.33701e-05	0.00011196	0.000153594	0.000177032	0.000127136	0.000118097	8.32446e-05	4.15986e-05
48	8.89604e-05	0.000106672	0.00014634	0.000168671	0.000121132	0.00011252	7.93132e-05	3.9634e-05
48.1	8.47285e-05	0.000101598	0.000139379	0.000160647	0.00011537	0.000107167	7.55402e-05	3.77486e-05
48.2	8.06689e-05	9.67296e-05	0.000132701	0.00015295	0.000109842	0.000102032	7.19208e-05	3.59399e-05
48.3	7.6776e-05	9.20617e-05	0.000126297	0.000145569	0.000104541	9.71087e-05	6.84501e-05	3.42056e-05
48.4	7.30447e-05	8.75876e-05	0.000120159	0.000138495	9.94605e-05	9.23892e-05	6.51235e-05	3.25432e-05
48.5	6.94698e-05	8.33008e-05	0.000114278	0.000131716	9.45927e-05	8.78675e-05	6.19362e-05	3.09504e-05
48.6	6.6046e-05	7.91954e-05	0.000108646	0.000125225	8.99307e-05	8.3537e-05	5.88837e-05	2.9425e-05
48.7	6.27683e-05	7.52651e-05	0.000103254	0.00011901	8.54677e-05	7.93913e-05	5.59614e-05	2.79648e-05
48.8	5.96318e-05	7.15041e-05	9.80946e-05	0.000113063	8.11969e-05	7.54241e-05	5.3165e-05	2.65674e-05
48.9	5.66316e-05	6.79066e-05	9.31593e-05	0.000107375	7.71117e-05	7.16294e-05	5.04902e-05	2.52307e-05
49	5.3763e-05	6.44669e-05	8.84404e-05	0.000101936	7.32057e-05	6.80011e-05	4.79327e-05	2.39527e-05
49.1	5.10213e-05	6.11794e-05	8.39303e-05	9.67376e-05	6.94725e-05	6.45333e-05	4.54883e-05	2.27312e-05
49.2	4.8402e-05	5.80386e-05	7.96215e-05	9.17713e-05	6.5906e-05	6.12203e-05	4.31531e-05	2.15642e-05
49.3	4.59006e-05	5.50392e-05	7.55068e-05	8.70286e-05	6.25e-05	5.80565e-05	4.09229e-05	2.04498e-05
49.4	4.35128e-05	5.2176e-05	7.15788e-05	8.25013e-05	5.92487e-05	5.50363e-05	3.87941e-05	1.9386e-05
49.5	4.12344e-05	4.94439e-05	6.78308e-05	7.81813e-05	5.61463e-05	5.21545e-05	3.67627e-05	1.83709e-05
49.6	3.90612e-05	4.68381e-05	6.42559e-05	7.40609e-05	5.31872e-05	4.94058e-05	3.48252e-05	1.74027e-05
49.7	3.69892e-05	4.43535e-05	6.08474e-05	7.01323e-05	5.03659e-05	4.67851e-05	3.29779e-05	1.64796e-05
49.8	3.50145e-05	4.19857e-05	5.7599e-05	6.63883e-05	4.7677e-05	4.42874e-05	3.12174e-05	1.55998e-05
49.9	3.31333e-05	3.97299e-05	5.45044e-05	6.28214e-05	4.51155e-05	4.1908e-05	2.95401e-05	1.47617e-05
50	3.13418e-05	3.75818e-05	5.15575e-05	5.94248e-05	4.26762e-05	3.96421e-05	2.7943e-05	1.39635e-05
50.1	2.96366e-05	3.5537e-05	4.87523e-05	5.61916e-05	4.03543e-05	3.74852e-05	2.64226e-05	1.32038e-05
50.2	2.8014e-05	3.35914e-05	4.60832e-05	5.31152e-05	3.81449e-05	3.54329e-05	2.4976e-05	1.24809e-05
50.3	2.64707e-05	3.17409e-05	4.35445e-05	5.01891e-05	3.60435e-05	3.3481e-05	2.36001e-05	1.17933e-05
50.4	2.50034e-05	2.99815e-05	4.11308e-05	4.74071e-05	3.40456e-05	3.16251e-05	2.2292e-05	1.11396e-05
50.5	2.3609e-05	2.83094e-05	3.88369e-05	4.47632e-05	3.21469e-05	2.98614e-05	2.10487e-05	1.05184e-05
50.6	2.22843e-05	2.6721e-05	3.66578e-05	4.22515e-05	3.03431e-05	2.81859e-05	1.98677e-05	9.92818e-06
50.7	2.10263e-05	2.52126e-05	3.45884e-05	3.98664e-05	2.86303e-05	2.65948e-05	1.87461e-05	9.36773e-06
50.8	1.98322e-05	2.37807e-05	3.26242e-05	3.76024e-05	2.70043e-05	2.50844e-05	1.76816e-05	8.83574e-06
50.9	1.86992e-05	2.24222e-05	3.07604e-05	3.54542e-05	2.54616e-05	2.36514e-05	1.66714e-05	8.33096e-06
51	1.76246e-05	2.11336e-05	2.89926e-05	3.34167e-05	2.39983e-05	2.22921e-05	1.57133e-05	7.85218e-06
51.1	1.66057e-05	1.99119e-05	2.73165e-05	3.14849e-05	2.2611e-05	2.10035e-05	1.48049e-05	7.39826e-06
51.2	1.56402e-05	1.8754e-05	2.57281e-05	2.96541e-05	2.12962e-05	1.97821e-05	1.39441e-05	6.96806e-06
51.3	1.47254e-05	1.76571e-05	2.42234e-05	2.79197e-05	2.00507e-05	1.86251e-05	1.31285e-05	6.56052e-06
51.4	1.38592e-05	1.66184e-05	2.27984e-05	2.62773e-05	1.88711e-05	1.75295e-05	1.23562e-05	6.17458e-06
51.5	1.30392e-05	1.56352e-05	2.14495e-05	2.47226e-05	1.77546e-05	1.64923e-05	1.16251e-05	5.80926e-06
51.6	1.22633e-05	1.47048e-05	2.01732e-05	2.32515e-05	1.66981e-05	1.5511e-05	1.09334e-05	5.46358e-06
51.7	1.15294e-05	1.38249e-05	1.89659e-05	2.186e-05	1.56989e-05	1.45827e-05	1.02791e-05	5.13663e-06
51.8	1.08355e-05	1.29928e-05	1.78245e-05	2.05444e-05	1.47541e-05	1.37051e-05	9.66049e-06	4.82749e-06
51.9	1.01798e-05	1.22065e-05	1.67458e-05	1.93011e-05	1.38612e-05	1.28757e-05	9.07583e-06	4.53533e-06
52	9.56025e-06	1.14636e-05	1.57267e-05	1.81264e-05	1.30176e-05	1.20921e-05	8.52349e-06	4.25932e-06
52.1	8.97519e-06	1.07621e-05	1.47642e-05	1.70172e-05	1.2221e-05	1.13521e-05	8.00188e-06	3.99866e-06
52.2	8.4229e-06	1.00999e-05	1.38557e-05	1.597e-05	1.14689e-05	1.06535e-05	7.50948e-06	3.7526e-06
52.3	7.90175e-06	9.47494e-06	1.29984e-05	1.49819e-05	1.07593e-05	9.99437e-06	7.04485e-06	3.52042e-06
52.4	7.41017e-06	8.8855e-06	1.21898e-05	1.40499e-05	1.009e-05	9.37261e-06	6.60658e-06	3.30141e-06
52.5	6.94667e-06	8.32972e-06	1.14273e-05	1.3171e-05	9.45885e-06	8.78636e-06	6.19334e-06	3.09491e-06
52.6	6.50982e-06	7.80589e-06	1.07087e-05	1.23428e-05	8.86402e-06	8.23382e-06	5.80387e-06	2.90028e-06
52.7	6.09824e-06	7.31237e-06	1.00316e-05	1.15624e-05	8.3036e-06	7.71324e-06	5.43692e-06	2.71691e-06
52.8	5.71063e-06	6.84759e-06	9.39402e-06	1.08275e-05	7.77581e-06	7.22298e-06	5.09134e-06	2.54422e-06
52.9	5.34573e-06	6.41003e-06	8.79375e-06	1.01356e-05	7.27894e-06	6.76144e-06	4.76601e-06	2.38165e-06
53	5.00234e-06	5.99828e-06	8.22888e-06	9.48455e-06	6.81137e-06	6.32711e-06	4.45986e-06	2.22866e-06
53.1	4.67932e-06	5.61095e-06	7.69751e-06	8.8721e-06	6.37154e-06	5.91855e-06	4.17188e-06	2.08475e-06
53.2	4.37559e-06	5.24675e-06	7.19787e-06	8.29622e-06	5.95797e-06	5.53438e-06	3.90108e-06	1.94943e-06
53.3	4.0901e-06	4.90441e-06	6.72823e-06	7.75492e-06	5.56923e-06	5.17328e-06	3.64655e-06	1.82224e-06
53.4	3.82185e-06	4.58276e-06	6.28697e-06	7.24632e-06	5.20398e-06	4.834e-06	3.40739e-06	1.70273e-06
53.5	3.56992e-06	4.28067e-06	5.87253e-06	6.76864e-06	4.86093e-06	4.51534e-06	3.18278e-06	1.59048e-06
53.6	3.33339e-06	3.99705e-06	5.48344e-06	6.32018e-06	4.53886e-06	4.21617e-06	2.9719e-06	1.4851e-06
53.7	3.11141e-06	3.73087e-06	5.11828e-06	5.8993e-06	4.23661e-06	3.9354e-06	2.77399e-06	1.38621e-06
53.8	2.90316e-06	3.48117e-06	4.77572e-06	5.50447e-06	3.95306e-06	3.67201e-06	2.58833e-06	1.29343e-06
53.9	2.70788e-06	3.24701e-06	4.45448e-06	5.13421e-06	3.68715e-06	3.42501e-06	2.41423e-06	1.20643e-06
54	2.52483e-06	3.02751e-06	4.15335e-06	4.78713e-06	3.4379e-06	3.19348e-06	2.25102e-06	1.12487e-06
54.1	2.3533e-06	2.82183e-06	3.87119e-06	4.46191e-06	3.20434e-06	2.97652e-06	2.0981e-06	1.04845e-06
54.2	2.19263e-06	2.62917e-06	3.60689e-06	4.15728e-06	2.98557e-06	2.77331e-06	1.95485e-06	9.7687e-07
54.3	2.0422e-06	2.44879e-06	3.35943e-06	3.87206e-06	2.78074e-06	2.58304e-06	1.82074e-06	9.09849e-07
54.4	1.9014e-06	2.27996e-06	3.12782e-06	3.6051e-06	2.58902e-06	2.40495e-06	1.69521e-06	8.47121e-07
54.5	1.76968e-06	2.12201e-06	2.91113e-06	3.35535e-06	2.40966e-06	2.23834e-06	1.57776e-06	7.88433e-07
54.6	1.64648e-06	1.97429e-06	2.70847e-06	3.12177e-06	2.24191e-06	2.08252e-06	1.46793e-06	7.33547e-07
54.7	1.53131e-06	1.83619e-06	2.51902e-06	2.9034e-06	2.08509e-06	1.93685e-06	1.36525e-06	6.82236e-07
54.8	1.42368e-06	1.70713e-06	2.34197e-06	2.69934e-06	1.93854e-06	1.80072e-06	1.26929e-06	6.34285e-07
54.9	1.32314e-06	1.58658e-06	2.17658e-06	2.50871e-06	1.80164e-06	1.67355e-06	1.17966e-06	5.89492e-07
55	1.22926e-06	1.474e-06	2.02214e-06	2.33071e-06	1.67381e-06	1.55481e-06	1.09596e-06	5.47666e-07
55.1	1.14163e-06	1.36892e-06	1.87799e-06	2.16456e-06	1.55449e-06	1.44397e-06	1.01783e-06	5.08623e-07
55.2	1.05986e-06	1.27088e-06	1.74348e-06	2.00952e-06	1.44315e-06	1.34055e-06	9.44927e-07	4.72194e-07
55.3	9.83598e-07	1.17943e-06	1.61802e-06	1.86492e-06	1.3393e-06	1.24408e-06	8.76932e-07	4.38216e-07
55.4	9.12492e-07	1.09416e-06	1.50105e-06	1.73011e-06	1.24248e-06	1.15415e-06	8.13537e-07	4.06537e-07
55.5	8.46221e-07	1.0147e-06	1.39204e-06	1.60446e-06	1.15225e-06	1.07033e-06	7.54453e-07	3.77012e-07
55.6	7.84481e-07	9.40667e-07	1.29048e-06	1.48739e-06	1.06818e-06	9.92236e-07	6.99408e-07	3.49505e-07
55.7	7.26983e-07	8.71722e-07	1.19589e-06	1.37838e-06	9.89888e-07	9.19511e-07	6.48146e-07	3.23888e-07
55.8	6.73457e-07	8.07539e-07	1.10784e-06	1.27689e-06	9.17005e-07	8.5181e-07	6.00425e-07	3.00041e-07
55.9	6.23648e-07	7.47813e-07	1.0259e-06	1.18245e-06	8.49182e-07	7.88809e-07	5.56017e-07	2.7785e-07
56	5.77314e-07	6.92254e-07	9.49684e-07	1.0946e-06	7.86092e-07	7.30204e-07	5.14707e-07	2.57207e-07
56.1	5.3423e-07	6.40592e-07	8.78811e-07	1.01291e-06	7.27427e-07	6.7571e-07	4.76296e-07	2.38012e-07
56.2	4.94183e-07	5.92572e-07	8.12934e-07	9.36983e-07	6.72898e-07	6.25058e-07	4.40592e-07	2.2017e-07
56.3	4.56974e-07	5.47955e-07	7.51724e-07	8.66433e-07	6.22233e-07	5.77994e-07	4.07418e-07	2.03593e-07
56.4	4.22414e-07	5.06514e-07	6.94873e-07	8.00906e-07	5.75175e-07	5.34282e-07	3.76605e-07	1.88195e-07
56.5	3.90327e-07	4.68039e-07	6.4209e-07	7.40069e-07	5.31484e-07	4.93698e-07	3.47998e-07	1.739e-07
56.6	3.60547e-07	4.32331e-07	5.93103e-07	6.83606e-07	4.90935e-07	4.56032e-07	3.21448e-07	1.60632e-07
56.7	3.3292e-07	3.99203e-07	5.47655e-07	6.31224e-07	4.53316e-07	4.21088e-07	2.96817e-07	1.48324e-07
56.8	3.07299e-07	3.6848e-07	5.05508e-07	5.82646e-07	4.1843e-07	3.88681e-07	2.73974e-07	1.36909e-07
56.9	2.83547e-07	3.4e-07	4.66437e-07	5.37612e-07	3.86089e-07	3.58639e-07	2.52798e-07	1.26327e-07
57	2.61537e-07	3.13608e-07	4.3023e-07	4.95881e-07	3.56119e-07	3.308e-07	2.33175e-07	1.16521e-07
57.1	2.41149e-07	2.8916e-07	3.96691e-07	4.57224e-07	3.28357e-07	3.05013e-07	2.14998e-07	1.07438e-07
57.2	2.2227e-07	2.66523e-07	3.65635e-07	4.21429e-07	3.02651e-07	2.81134e-07	1.98166e-07	9.90265e-08
57.3	2.04795e-07	2.45569e-07	3.36889e-07	3.88296e-07	2.78857e-07	2.59031e-07	1.82586e-07	9.12411e-08
57.4	1.88626e-07	2.26181e-07	3.10291e-07	3.57639e-07	2.5684e-07	2.3858e-07	1.68171e-07	8.40374e-08
57.5	1.73671e-07	2.08248e-07	2.8569e-07	3.29284e-07	2.36477e-07	2.19665e-07	1.54837e-07	7.73746e-08
57.6	1.59844e-07	1.91668e-07	2.62945e-07	3.03068e-07	2.1765e-07	2.02176e-07	1.4251e-07	7.12144e-08
57.7	1.47065e-07	1.76345e-07	2.41923e-07	2.78839e-07	2.00249e-07	1.86013e-07	1.31117e-07	6.5521e-08
57.8	1.35259e-07	1.62188e-07	2.22502e-07	2.56454e-07	1.84174e-07	1.7108e-07	1.20591e-07	6.02611e-08
57.9	1.24356e-07	1.49114e-07	2.04566e-07	2.35782e-07	1.69328e-07	1.57289e-07	1.1087e-07	5.54035e-08
58	1.1429e-07	1.37045e-07	1.88008e-07	2.16697e-07	1.55622e-07	1.44558e-07	1.01896e-07	5.09191e-08
58.1	1.05002e-07	1.25907e-07	1.72729e-07	1.99086e-07	1.42974e-07	1.3281e-07	9.3615e-08	4.67808e-08
58.2	9.64334e-08	1.15633e-07	1.58634e-07	1.8284e-07	1.31307e-07	1.21972e-07	8.59758e-08	4.29634e-08
58.3	8.85323e-08	1.06159e-07	1.45636e-07	1.67859e-07	1.20549e-07	1.11978e-07	7.89315e-08	3.94433e-08
58.4	8.12493e-08	9.74256e-08	1.33656e-07	1.54051e-07	1.10632e-07	1.02767e-07	7.24383e-08	3.61985e-08
58.5	7.45385e-08	8.93788e-08	1.22616e-07	1.41327e-07	1.01494e-07	9.42786e-08	6.64553e-08	3.32087e-08
58.6	6.83574e-08	8.1967e-08	1.12448e-07	1.29607e-07	9.30781e-08	8.64606e-08	6.09445e-08	3.04549e-08
58.7	6.26663e-08	7.51428e-08	1.03086e-07	1.18817e-07	8.53288e-08	7.92623e-08	5.58705e-08	2.79193e-08
58.8	5.74283e-08	6.8862e-08	9.44699e-08	1.08885e-07	7.81966e-08	7.26371e-08	5.12005e-08	2.55857e-08
58.9	5.26092e-08	6.30834e-08	8.65424e-08	9.97482e-08	7.16346e-08	6.65417e-08	4.6904e-08	2.34386e-08
59	4.81771e-08	5.77689e-08	7.92516e-08	9.13449e-08	6.55997e-08	6.09359e-08	4.29526e-08	2.1464e-08
59.1	4.41025e-08	5.28831e-08	7.25488e-08	8.36193e-08	6.00516e-08	5.57822e-08	3.93198e-08	1.96487e-08
59.2	4.0358e-08	4.8393e-08	6.63891e-08	7.65196e-08	5.49529e-08	5.1046e-08	3.59814e-08	1.79804e-08
59.3	3.69181e-08	4.42683e-08	6.07304e-08	6.99975e-08	5.0269e-08	4.66951e-08	3.29145e-08	1.64479e-08
59.4	3.37592e-08	4.04805e-08	5.55341e-08	6.40082e-08	4.59678e-08	4.26997e-08	3.00982e-08	1.50405e-08
59.5	3.08595e-08	3.70035e-08	5.0764e-08	5.85103e-08	4.20194e-08	3.9032e-08	2.7513e-08	1.37486e-08
59.6	2.81987e-08	3.38129e-08	4.6387e-08	5.34654e-08	3.83964e-08	3.56666e-08	2.51407e-08	1.25632e-08
59.7	2.5758e-08	3.08863e-08	4.23721e-08	4.88378e-08	3.50731e-08	3.25796e-08	2.29647e-08	1.14758e-08
59.8	2.35202e-08	2.82029e-08	3.86908e-08	4.45948e-08	3.20259e-08	2.9749e-08	2.09695e-08	1.04788e-08
59.9	2.1469e-08	2.57433e-08	3.53166e-08	4.07057e-08	2.9233e-08	2.71546e-08	1.91408e-08	9.56494e-09
60	1.95896e-08	2.34898e-08	3.2225e-08	3.71423e-08	2.66739e-08	2.47775e-08	1.74652e-08	8.72763e-09
60.1	1.78683e-08	2.14258e-08	2.93935e-08	3.38787e-08	2.43302e-08	2.26004e-08	1.59306e-08	7.96076e-09
60.2	1.62924e-08	1.95361e-08	2.68011e-08	3.08908e-08	2.21843e-08	2.06071e-08	1.45256e-08	7.25865e-09
60.3	1.48501e-08	1.78067e-08	2.44285e-08	2.81562e-08	2.02205e-08	1.87829e-08	1.32397e-08	6.61609e-09
60.4	1.35307e-08	1.62245e-08	2.2258e-08	2.56544e-08	1.84239e-08	1.7114e-08	1.20633e-08	6.02823e-09
60.5	1.2324e-08	1.47776e-08	2.0273e-08	2.33666e-08	1.67808e-08	1.55878e-08	1.09875e-08	5.49063e-09
60.6	1.12209e-08	1.34549e-08	1.84584e-08	2.1275e-08	1.52788e-08	1.41925e-08	1.0004e-08	4.99917e-09
60.7	1.02128e-08	1.22461e-08	1.68002e-08	1.93638e-08	1.39062e-08	1.29175e-08	9.1053e-09	4.55006e-09
60.8	9.29199e-09	1.1142e-08	1.52854e-08	1.76178e-08	1.26523e-08	1.17528e-08	8.28433e-09	4.1398e-09
60.9	8.45114e-09	1.01337e-08	1.39022e-08	1.60236e-08	1.15074e-08	1.06893e-08	7.53466e-09	3.76518e-09
61	7.68361e-09	9.21337e-09	1.26396e-08	1.45683e-08	1.04623e-08	9.71846e-09	6.85036e-09	3.42323e-09
61.1	6.98326e-09	8.3736e-09	1.14875e-08	1.32404e-08	9.50868e-09	8.83265e-09	6.22597e-09	3.11121e-09
61.2	6.34447e-09	7.60762e-09	1.04367e-08	1.20293e-08	8.63887e-09	8.02468e-09	5.65645e-09	2.82661e-09
61.3	5.76204e-09	6.90923e-09	9.47858e-09	1.0925e-08	7.84581e-09	7.288e-09	5.13718e-09	2.56712e-09
61.4	5.23119e-09	6.27269e-09	8.60533e-09	9.91845e-09	7.12298e-09	6.61656e-09	4.66389e-09	2.33062e-09
61.5	4.74753e-09	5.69274e-09	7.80971e-09	9.00143e-09	6.46442e-09	6.00482e-09	4.23269e-09	2.11514e-09
61.6	4.30704e-09	5.16455e-09	7.08511e-09	8.16625e-09	5.86463e-09	5.44768e-09	3.83997e-09	1.91889e-09
61.7	3.90601e-09	4.68368e-09	6.42541e-09	7.40589e-09	5.31857e-09	4.94044e-09	3.48243e-09	1.74022e-09
61.8	3.54105e-09	4.24605e-09	5.82504e-09	6.71391e-09	4.82162e-09	4.47883e-09	3.15704e-09	1.57762e-09
61.9	3.20903e-09	3.84793e-09	5.27887e-09	6.08439e-09	4.36953e-09	4.05888e-09	2.86103e-09	1.4297e-09
62	2.90709e-09	3.48588e-09	4.78219e-09	5.51192e-09	3.95841e-09	3.67698e-09	2.59184e-09	1.29518e-09
62.1	2.63262e-09	3.15676e-09	4.33067e-09	4.9915e-09	3.58467e-09	3.32982e-09	2.34713e-09	1.17289e-09
62.2	2.3832e-09	2.85768e-09	3.92038e-09	4.5186e-09	3.24505e-09	3.01434e-09	2.12475e-09	1.06177e-09
62.3	2.15663e-09	2.58601e-09	3.54767e-09	4.08903e-09	2.93655e-09	2.72778e-09	1.92276e-09	9.60831e-10
62.4	1.9509e-09	2.33932e-09	3.20925e-09	3.69896e-09	2.65642e-09	2.46756e-09	1.73934e-09	8.69174e-10
62.5	1.76416e-09	2.1154e-09	2.90206e-09	3.34489e-09	2.40215e-09	2.23137e-09	1.57285e-09	7.85977e-10
62.6	1.59472e-09	1.91222e-09	2.62333e-09	3.02363e-09	2.17144e-09	2.01706e-09	1.42178e-09	7.10487e-10
62.7	1.44104e-09	1.72794e-09	2.37052e-09	2.73224e-09	1.96217e-09	1.82267e-09	1.28477e-09	6.42017e-10
62.8	1.3017e-09	1.56086e-09	2.1413e-09	2.46804e-09	1.77244e-09	1.64642e-09	1.16053e-09	5.79936e-10
62.9	1.1754e-09	1.40942e-09	1.93354e-09	2.22859e-09	1.60047e-09	1.48669e-09	1.04794e-09	5.2367e-10
63	1.06098e-09	1.27222e-09	1.74532e-09	2.01164e-09	1.44467e-09	1.34196e-09	9.45923e-10	4.72692e-10
63.1	9.57352e-10	1.14796e-09	1.57485e-09	1.81516e-09	1.30357e-09	1.21089e-09	8.53533e-10	4.26523e-10
63.2	8.63534e-10	1.03546e-09	1.42052e-09	1.63728e-09	1.17582e-09	1.09222e-09	7.69889e-10	3.84725e-10
63.3	7.7863e-10	9.33651e-10	1.28085e-09	1.4763e-09	1.06021e-09	9.84835e-10	6.94192e-10	3.46898e-10
63.4	7.0182e-10	8.41549e-10	1.1545e-09	1.33067e-09	9.55625e-10	8.87684e-10	6.25712e-10	3.12678e-10
63.5	6.3236e-10	7.5826e-10	1.04024e-09	1.19897e-09	8.61045e-10	7.99828e-10	5.63784e-10	2.81731e-10
63.6	5.69569e-10	6.82967e-10	9.36944e-10	1.07992e-09	7.75547e-10	7.20409e-10	5.07803e-10	2.53757e-10
63.7	5.12828e-10	6.1493e-10	8.43606e-10	9.72334e-10	6.98286e-10	6.48641e-10	4.57215e-10	2.28477e-10
63.8	4.61574e-10	5.53471e-10	7.59292e-10	8.75155e-10	6.28496e-10	5.83813e-10	4.11519e-10	2.05642e-10
63.9	4.15292e-10	4.97975e-10	6.83158e-10	7.87404e-10	5.65478e-10	5.25274e-10	3.70256e-10	1.85023e-10
64	3.73517e-10	4.47882e-10	6.14437e-10	7.08196e-10	5.08594e-10	4.72435e-10	3.33011e-10	1.66411e-10
64.1	3.35823e-10	4.02683e-10	5.5243e-10	6.36727e-10	4.57269e-10	4.24759e-10	2.99404e-10	1.49617e-10
64.2	3.01824e-10	3.61915e-10	4.96502e-10	5.72264e-10	4.10974e-10	3.81756e-10	2.69093e-10	1.3447e-10
64.3	2.71169e-10	3.25157e-10	4.46075e-10	5.14143e-10	3.69234e-10	3.42983e-10	2.41762e-10	1.20812e-10
64.4	2.4354e-10	2.92028e-10	4.00625e-10	4.61758e-10	3.31613e-10	3.08037e-10	2.1713e-10	1.08503e-10
64.5	2.18647e-10	2.62179e-10	3.59676e-10	4.14561e-10	2.97719e-10	2.76552e-10	1.94936e-10	9.74126e-11
64.6	1.96228e-10	2.35296e-10	3.22797e-10	3.72054e-10	2.67192e-10	2.48196e-10	1.74949e-10	8.74244e-11
64.7	1.76045e-10	2.11094e-10	2.89594e-10	3.33785e-10	2.39709e-10	2.22667e-10	1.56954e-10	7.84321e-11
64.8	1.5788e-10	1.89313e-10	2.59714e-10	2.99344e-10	2.14976e-10	1.99692e-10	1.40759e-10	7.03394e-11
64.9	1.41539e-10	1.69718e-10	2.32832e-10	2.68361e-10	1.92725e-10	1.79023e-10	1.2619e-10	6.30589e-11
65	1.26843e-10	1.52097e-10	2.08658e-10	2.40498e-10	1.72715e-10	1.60435e-10	1.13088e-10	5.65117e-11
65.1	1.13632e-10	1.36256e-10	1.86926e-10	2.1545e-10	1.54726e-10	1.43726e-10	1.0131e-10	5.0626e-11
65.2	1.01761e-10	1.22021e-10	1.67397e-10	1.92941e-10	1.38562e-10	1.2871e-10	9.07256e-11	4.53369e-11
65.3	9.10969e-11	1.09234e-10	1.49855e-10	1.72722e-10	1.24041e-10	1.15222e-10	8.12179e-11	4.05858e-11
65.4	8.1521e-11	9.77514e-11	1.34102e-10	1.54566e-10	1.11002e-10	1.0311e-10	7.26805e-11	3.63195e-11
65.5	7.29254e-11	8.74445e-11	1.19963e-10	1.38268e-10	9.9298e-11	9.22383e-11	6.5017e-11	3.249e-11
65.6	6.52126e-11	7.81961e-11	1.07275e-10	1.23645e-10	8.8796e-11	8.24829e-11	5.81407e-11	2.90538e-11
65.7	5.82946e-11	6.99007e-11	9.58949e-11	1.10528e-10	7.93761e-11	7.37328e-11	5.19729e-11	2.59716e-11
65.8	5.20917e-11	6.24628e-11	8.56911e-11	9.8767e-11	7.093e-11	6.58871e-11	4.64426e-11	2.32081e-11
65.9	4.6532e-11	5.57963e-11	7.65454e-11	8.82258e-11	6.33597e-11	5.88551e-11	4.14859e-11	2.07311e-11
66	4.15508e-11	4.98233e-11	6.83512e-11	7.87812e-11	5.65771e-11	5.25547e-11	3.70448e-11	1.85118e-11
66.1	3.70894e-11	4.44737e-11	6.10122e-11	7.03223e-11	5.05023e-11	4.69118e-11	3.30672e-11	1.65242e-11
66.2	3.30951e-11	3.96842e-11	5.44416e-11	6.27491e-11	4.50635e-11	4.18597e-11	2.95061e-11	1.47447e-11
66.3	2.95203e-11	3.53977e-11	4.85611e-11	5.59713e-11	4.0196e-11	3.73382e-11	2.6319e-11	1.3152e-11
66.4	2.63222e-11	3.15629e-11	4.33002e-11	4.99076e-11	3.58413e-11	3.32932e-11	2.34677e-11	1.17272e-11
66.5	2.34621e-11	2.81333e-11	3.85954e-11	4.44848e-11	3.19469e-11	2.96756e-11	2.09178e-11	1.04529e-11
66.6	2.09053e-11	2.50674e-11	3.43893e-11	3.96369e-11	2.84654e-11	2.64416e-11	1.86382e-11	9.3138e-12
66.7	1.86204e-11	2.23276e-11	3.06306e-11	3.53046e-11	2.53542e-11	2.35516e-11	1.66011e-11	8.29581e-12
66.8	1.65792e-11	1.988e-11	2.72729e-11	3.14345e-11	2.25749e-11	2.09699e-11	1.47813e-11	7.38642e-12
66.9	1.47565e-11	1.76944e-11	2.42745e-11	2.79786e-11	2.0093e-11	1.86644e-11	1.31562e-11	6.57436e-12
67	1.31294e-11	1.57434e-11	2.15979e-11	2.48936e-11	1.78775e-11	1.66065e-11	1.17056e-11	5.84946e-12
67.1	1.16775e-11	1.40025e-11	1.92096e-11	2.21409e-11	1.59006e-11	1.47701e-11	1.04112e-11	5.20262e-12
67.2	1.03825e-11	1.24496e-11	1.70792e-11	1.96854e-11	1.41372e-11	1.31321e-11	9.25655e-12	4.62564e-12
67.3	9.22771e-12	1.10649e-11	1.51796e-11	1.74959e-11	1.25648e-11	1.16715e-11	8.22701e-12	4.11116e-12
67.4	8.19843e-12	9.83069e-12	1.34865e-11	1.55444e-11	1.11633e-11	1.03696e-11	7.30935e-12	3.65259e-12
67.5	7.28133e-12	8.73101e-12	1.19778e-11	1.38056e-11	9.91454e-12	9.20965e-12	6.49171e-12	3.24401e-12
67.6	6.4645e-12	7.75154e-12	1.06341e-11	1.22568e-11	8.8023e-12	8.17649e-12	5.76346e-12	2.88009e-12
67.7	5.73723e-12	6.87948e-12	9.43777e-12	1.08779e-11	7.81202e-12	7.25662e-12	5.11506e-12	2.55607e-12
67.8	5.08994e-12	6.10332e-12	8.37299e-12	9.65065e-12	6.93066e-12	6.43792e-12	4.53797e-12	2.26769e-12
67.9	4.51406e-12	5.41279e-12	7.42566e-12	8.55876e-12	6.14651e-12	5.70952e-12	4.02454e-12	2.01112e-12
68	4.00189e-12	4.79865e-12	6.58314e-12	7.58768e-12	5.44913e-12	5.06172e-12	3.56791e-12	1.78294e-12
68.1	3.54656e-12	4.25266e-12	5.83411e-12	6.72435e-12	4.82913e-12	4.48579e-12	3.16195e-12	1.58008e-12
68.2	3.1419e-12	3.76743e-12	5.16844e-12	5.95711e-12	4.27813e-12	3.97397e-12	2.80118e-12	1.39979e-12
68.3	2.78241e-12	3.33637e-12	4.57707e-12	5.27551e-12	3.78863e-12	3.51927e-12	2.48067e-12	1.23963e-12
68.4	2.46316e-12	2.95356e-12	4.05191e-12	4.67021e-12	3.35393e-12	3.11548e-12	2.19605e-12	1.0974e-12
68.5	2.17976e-12	2.61374e-12	3.58572e-12	4.13287e-12	2.96804e-12	2.75703e-12	1.94338e-12	9.71135e-13
68.6	1.92827e-12	2.31218e-12	3.17201e-12	3.65604e-12	2.6256e-12	2.43893e-12	1.71916e-12	8.5909e-13
68.7	1.70518e-12	2.04467e-12	2.80503e-12	3.23306e-12	2.32184e-12	2.15677e-12	1.52026e-12	7.59699e-13
68.8	1.50736e-12	1.80747e-12	2.47962e-12	2.85799e-12	2.05248e-12	1.90656e-12	1.3439e-12	6.71565e-13
68.9	1.33201e-12	1.5972e-12	2.19116e-12	2.52552e-12	1.81371e-12	1.68476e-12	1.18756e-12	5.93441e-13
69	1.17663e-12	1.41089e-12	1.93556e-12	2.23092e-12	1.60214e-12	1.48824e-12	1.04903e-12	5.24217e-13
69.1	1.039e-12	1.24586e-12	1.70917e-12	1.96998e-12	1.41475e-12	1.31416e-12	9.2633e-13	4.62901e-13
69.2	9.17144e-13	1.09974e-12	1.50871e-12	1.73893e-12	1.24882e-12	1.16003e-12	8.17685e-13	4.0861e-13
69.3	8.09286e-13	9.7041e-13	1.33128e-12	1.53442e-12	1.10195e-12	1.02361e-12	7.21523e-13	3.60556e-13
69.4	7.13854e-13	8.55979e-13	1.17429e-12	1.35348e-12	9.72011e-13	9.02905e-13	6.36441e-13	3.18039e-13
69.5	6.29449e-13	7.54769e-13	1.03545e-12	1.19345e-12	8.57082e-13	7.96147e-13	5.61189e-13	2.80435e-13
69.6	5.54824e-13	6.65287e-13	9.12689e-13	1.05196e-12	7.55469e-13	7.01759e-13	4.94657e-13	2.47187e-13
69.7	4.8887e-13	5.86202e-13	8.04194e-13	9.26909e-13	6.65664e-13	6.18338e-13	4.35855e-13	2.17803e-13
69.8	4.30601e-13	5.16332e-13	7.08342e-13	8.1643e-13	5.86323e-13	5.44638e-13	3.83905e-13	1.91843e-13
69.9	3.79141e-13	4.54626e-13	6.23689e-13	7.1886e-13	5.16253e-13	4.79549e-13	3.38025e-13	1.68916e-13
70	3.3371e-13	4.0015e-13	5.48955e-13	6.32722e-13	4.54392e-13	4.22087e-13	2.97521e-13	1.48676e-13
70.1	2.93618e-13	3.52075e-13	4.83003e-13	5.56706e-13	3.99801e-13	3.71376e-13	2.61776e-13	1.30814e-13
70.2	2.58249e-13	3.09665e-13	4.2482e-13	4.89645e-13	3.51641e-13	3.26641e-13	2.30243e-13	1.15056e-13
70.3	2.27058e-13	2.72264e-13	3.73512e-13	4.30508e-13	3.09171e-13	2.8719e-13	2.02435e-13	1.0116e-13
70.4	1.99563e-13	2.39295e-13	3.28283e-13	3.78376e-13	2.71733e-13	2.52414e-13	1.77922e-13	8.89102e-14
70.5	1.75334e-13	2.10243e-13	2.88426e-13	3.32438e-13	2.38742e-13	2.21768e-13	1.5632e-13	7.81157e-14
70.6	1.53992e-13	1.84651e-13	2.53317e-13	2.91972e-13	2.09681e-13	1.94773e-13	1.37292e-13	6.8607e-14
70.7	1.35198e-13	1.62115e-13	2.22402e-13	2.56339e-13	1.84091e-13	1.71003e-13	1.20537e-13	6.0234e-14
70.8	1.18656e-13	1.42279e-13	1.95189e-13	2.24974e-13	1.61566e-13	1.50079e-13	1.05788e-13	5.28639e-14
70.9	1.041e-13	1.24825e-13	1.71244e-13	1.97375e-13	1.41746e-13	1.31668e-13	9.28106e-14	4.63788e-14
71	9.12963e-14	1.09473e-13	1.50183e-13	1.731e-13	1.24313e-13	1.15474e-13	8.13958e-14	4.06747e-14
71.1	8.00389e-14	9.59742e-14	1.31664e-13	1.51756e-13	1.08984e-13	1.01236e-13	7.13591e-14	3.56592e-14
71.2	7.01443e-14	8.41097e-14	1.15388e-13	1.32995e-13	9.55112e-14	8.87207e-14	6.25376e-14	3.1251e-14
71.3	6.14508e-14	7.36853e-14	1.01087e-13	1.16512e-13	8.36737e-14	7.77249e-14	5.47868e-14	2.73778e-14
71.4	5.38153e-14	6.45297e-14	8.85265e-14	1.02035e-13	7.3277e-14	6.80673e-14	4.79794e-14	2.3976e-14
71.5	4.71116e-14	5.64913e-14	7.74989e-14	8.93247e-14	6.4149e-14	5.95882e-14	4.20026e-14	2.09894e-14
71.6	4.12281e-14	4.94364e-14	6.78205e-14	7.81695e-14	5.61378e-14	5.21466e-14	3.67572e-14	1.83681e-14
71.7	3.60664e-14	4.3247e-14	5.93294e-14	6.83827e-14	4.91094e-14	4.56179e-14	3.21552e-14	1.60684e-14
71.8	3.15395e-14	3.78189e-14	5.18827e-14	5.97997e-14	4.29454e-14	3.98922e-14	2.81193e-14	1.40516e-14
71.9	2.75709e-14	3.30602e-14	4.53544e-14	5.22752e-14	3.75416e-14	3.48726e-14	2.4581e-14	1.22835e-14
72	2.4093e-14	2.88898e-14	3.96332e-14	4.56809e-14	3.2806e-14	3.04736e-14	2.14803e-14	1.0734e-14
72.1	2.10463e-14	2.52365e-14	3.46212e-14	3.99042e-14	2.86574e-14	2.66199e-14	1.87639e-14	9.37661e-15
72.2	1.83781e-14	2.20371e-14	3.02321e-14	3.48454e-14	2.50244e-14	2.32452e-14	1.63851e-14	8.1879e-15
72.3	1.60425e-14	1.92365e-14	2.639e-14	3.04169e-14	2.18441e-14	2.0291e-14	1.43028e-14	7.14732e-15
72.4	1.39986e-14	1.67857e-14	2.30278e-14	2.65418e-14	1.90611e-14	1.77059e-14	1.24806e-14	6.23673e-15
72.5	1.22108e-14	1.46419e-14	2.00868e-14	2.31519e-14	1.66267e-14	1.54446e-14	1.08866e-14	5.44019e-15
72.6	1.06474e-14	1.27673e-14	1.75151e-14	2.01878e-14	1.44979e-14	1.34672e-14	9.49277e-15	4.74368e-15
72.7	9.28088e-15	1.11287e-14	1.52671e-14	1.75968e-14	1.26372e-14	1.17387e-14	8.27442e-15	4.13485e-15
72.8	8.08681e-15	9.69685e-15	1.33028e-14	1.53328e-14	1.10113e-14	1.02284e-14	7.20984e-15	3.60287e-15
72.9	7.04383e-15	8.44622e-15	1.15871e-14	1.33553e-14	9.59114e-15	8.90925e-15	6.27997e-15	3.13819e-15
73	6.13316e-15	7.35424e-15	1.00891e-14	1.16286e-14	8.35114e-15	7.7574e-15	5.46805e-15	2.73247e-15
73.1	5.3383e-15	6.40112e-15	8.78153e-15	1.01215e-14	7.26883e-15	6.75204e-15	4.75939e-15	2.37834e-15
73.2	4.64478e-15	5.56953e-15	7.64069e-15	8.80661e-15	6.32451e-15	5.87486e-15	4.14108e-15	2.06936e-15
73.3	4.0399e-15	4.84423e-15	6.64566e-15	7.65975e-15	5.50088e-15	5.10979e-15	3.6018e-15	1.79987e-15
73.4	3.51253e-15	4.21186e-15	5.77814e-15	6.65984e-15	4.7828e-15	4.44276e-15	3.13162e-15	1.56492e-15
73.5	3.0529e-15	3.66072e-15	5.02205e-15	5.78838e-15	4.15695e-15	3.86141e-15	2.72183e-15	1.36014e-15
73.6	2.65247e-15	3.18056e-15	4.36332e-15	5.02914e-15	3.6117e-15	3.35492e-15	2.36482e-15	1.18174e-15
73.7	2.30372e-15	2.76238e-15	3.78963e-15	4.36791e-15	3.13683e-15	2.91382e-15	2.05389e-15	1.02636e-15
73.8	2.00011e-15	2.39832e-15	3.29019e-15	3.79225e-15	2.72342e-15	2.5298e-15	1.78321e-15	8.91095e-16
73.9	1.73588e-15	2.08149e-15	2.85554e-15	3.29127e-15	2.36364e-15	2.1956e-15	1.54764e-15	7.73377e-16
74	1.50602e-15	1.80586e-15	2.47741e-15	2.85545e-15	2.05066e-15	1.90486e-15	1.3427e-15	6.70968e-16
74.1	1.30613e-15	1.56617e-15	2.14859e-15	2.47645e-15	1.77847e-15	1.65203e-15	1.16448e-15	5.8191e-16
74.2	1.13236e-15	1.3578e-15	1.86273e-15	2.14697e-15	1.54186e-15	1.43224e-15	1.00956e-15	5.04492e-16
74.3	9.81351e-16	1.17673e-15	1.61433e-15	1.86066e-15	1.33624e-15	1.24124e-15	8.74929e-16	4.37215e-16
74.4	8.50176e-16	1.01944e-15	1.39855e-15	1.61195e-15	1.15763e-15	1.07533e-15	7.5798e-16	3.78774e-16
74.5	7.36271e-16	8.82858e-16	1.21117e-15	1.39599e-15	1.00253e-15	9.31258e-16	6.56426e-16	3.28026e-16
74.6	6.37396e-16	7.64298e-16	1.04852e-15	1.20852e-15	8.67903e-16	8.06198e-16	5.68274e-16	2.83975e-16
74.7	5.51601e-16	6.61422e-16	9.07386e-16	1.04585e-15	7.5108e-16	6.97682e-16	4.91783e-16	2.45751e-16
74.8	4.77182e-16	5.72186e-16	7.84967e-16	9.04748e-16	6.49749e-16	6.03554e-16	4.25434e-16	2.12596e-16
74.9	4.12654e-16	4.94812e-16	6.78819e-16	7.82402e-16	5.61886e-16	5.21938e-16	3.67904e-16	1.83847e-16
75	3.56724e-16	4.27746e-16	5.86813e-16	6.76357e-16	4.85729e-16	4.51196e-16	3.18039e-16	1.58929e-16
75.1	3.08264e-16	3.69637e-16	5.07095e-16	5.84475e-16	4.19743e-16	3.89901e-16	2.74834e-16	1.37339e-16
75.2	2.6629e-16	3.19307e-16	4.38049e-16	5.04892e-16	3.62591e-16	3.36812e-16	2.37413e-16	1.18639e-16
75.3	2.29949e-16	2.75731e-16	3.78268e-16	4.35989e-16	3.13108e-16	2.90847e-16	2.05013e-16	1.02448e-16
75.4	1.98496e-16	2.38016e-16	3.26527e-16	3.76353e-16	2.7028e-16	2.51064e-16	1.7697e-16	8.84348e-17
75.5	1.71284e-16	2.05385e-16	2.81763e-16	3.24758e-16	2.33226e-16	2.16645e-16	1.52709e-16	7.6311e-17
75.6	1.47749e-16	1.77165e-16	2.43047e-16	2.80135e-16	2.0118e-16	1.86877e-16	1.31726e-16	6.58255e-17
75.7	1.27401e-16	1.52766e-16	2.09576e-16	2.41556e-16	1.73475e-16	1.61141e-16	1.13585e-16	5.67604e-17
75.8	1.09817e-16	1.31681e-16	1.80649e-16	2.08215e-16	1.49531e-16	1.389e-16	9.79078e-17	4.8926e-17
75.9	9.46252e-17	1.13465e-16	1.55659e-16	1.79412e-16	1.28845e-16	1.19685e-16	8.43636e-17	4.21578e-17
76	8.15058e-17	9.77331e-17	1.34077e-16	1.54537e-16	1.10981e-16	1.03091e-16	7.26669e-17	3.63128e-17
76.1	7.018e-17	8.41525e-17	1.15447e-16	1.33063e-16	9.55597e-17	8.87658e-17	6.25694e-17	3.12669e-17
76.2	6.04063e-17	7.24328e-17	9.93687e-17	1.14532e-16	8.22515e-17	7.64037e-17	5.38556e-17	2.69124e-17
76.3	5.1975e-17	6.23229e-17	8.54991e-17	9.85457e-17	7.07711e-17	6.57395e-17	4.63386e-17	2.31561e-17
76.4	4.47044e-17	5.36048e-17	7.35389e-17	8.47605e-17	6.08711e-17	5.65435e-17	3.98564e-17	1.99169e-17
76.5	3.8437e-17	4.60896e-17	6.3229e-17	7.28774e-17	5.23372e-17	4.86163e-17	3.42687e-17	1.71246e-17
76.6	3.30363e-17	3.96137e-17	5.4345e-17	6.26377e-17	4.49835e-17	4.17854e-17	2.94537e-17	1.47185e-17
76.7	2.83843e-17	3.40355e-17	4.66924e-17	5.38173e-17	3.86491e-17	3.59013e-17	2.53062e-17	1.26459e-17
76.8	2.43786e-17	2.92322e-17	4.01029e-17	4.62223e-17	3.31948e-17	3.08348e-17	2.17349e-17	1.08612e-17
76.9	2.09306e-17	2.50978e-17	3.4431e-17	3.96849e-17	2.84999e-17	2.64737e-17	1.86608e-17	9.32508e-18
77	1.79638e-17	2.15403e-17	2.95506e-17	3.40598e-17	2.44602e-17	2.27212e-17	1.60157e-17	8.00331e-18
77.1	1.5412e-17	1.84805e-17	2.53528e-17	2.92215e-17	2.09856e-17	1.94936e-17	1.37407e-17	6.86642e-18
77.2	1.32179e-17	1.58495e-17	2.17436e-17	2.50615e-17	1.7998e-17	1.67184e-17	1.17845e-17	5.8889e-18
77.3	1.13321e-17	1.35883e-17	1.86414e-17	2.14859e-17	1.54302e-17	1.43332e-17	1.01032e-17	5.04873e-18
77.4	9.71185e-18	1.16454e-17	1.5976e-17	1.84139e-17	1.3224e-17	1.22838e-17	8.65866e-18	4.32686e-18
77.5	8.32026e-18	9.97678e-18	1.36869e-17	1.57754e-17	1.13292e-17	1.05237e-17	7.41797e-18	3.70687e-18
77.6	7.12549e-18	8.54414e-18	1.17215e-17	1.35101e-17	9.70234e-18	9.01254e-18	6.35277e-18	3.17458e-18
77.7	6.1001e-18	7.31459e-18	1.00347e-17	1.15659e-17	8.30612e-18	7.71559e-18	5.43858e-18	2.71774e-18
77.8	5.22038e-18	6.25973e-18	8.58755e-18	9.89796e-18	7.10826e-18	6.6029e-18	4.65426e-18	2.3258e-18
77.9	4.46592e-18	5.35506e-18	7.34646e-18	8.46749e-18	6.08096e-18	5.64863e-18	3.98162e-18	1.98967e-18
78	3.81912e-18	4.57949e-18	6.28247e-18	7.24114e-18	5.20026e-18	4.83054e-18	3.40496e-18	1.70151e-18
78.1	3.26482e-18	3.91483e-18	5.37065e-18	6.19017e-18	4.4455e-18	4.12945e-18	2.91077e-18	1.45456e-18
78.2	2.78997e-18	3.34543e-18	4.58951e-18	5.28984e-18	3.79892e-18	3.52883e-18	2.48741e-18	1.243e-18
78.3	2.38332e-18	2.85782e-18	3.92057e-18	4.51882e-18	3.24521e-18	3.01449e-18	2.12486e-18	1.06182e-18
78.4	2.03521e-18	2.44041e-18	3.34793e-18	3.8588e-18	2.77121e-18	2.57419e-18	1.8145e-18	9.06733e-19
78.5	1.73732e-18	2.08321e-18	2.85789e-18	3.29399e-18	2.36559e-18	2.19741e-18	1.54891e-18	7.74015e-19
78.6	1.48249e-18	1.77765e-18	2.43871e-18	2.81084e-18	2.01862e-18	1.8751e-18	1.32172e-18	6.60485e-19
78.7	1.26459e-18	1.51636e-18	2.08026e-18	2.39769e-18	1.72191e-18	1.59949e-18	1.12745e-18	5.63405e-19
78.8	1.07833e-18	1.29302e-18	1.77385e-18	2.04453e-18	1.46829e-18	1.3639e-18	9.61388e-19	4.8042e-19
78.9	9.19167e-19	1.10217e-18	1.51204e-18	1.74276e-18	1.25157e-18	1.16259e-18	8.19489e-19	4.09511e-19
79	7.83218e-19	9.39152e-19	1.2884e-18	1.485e-18	1.06646e-18	9.90638e-19	6.98282e-19	3.48942e-19
79.1	6.67135e-19	7.99958e-19	1.09744e-18	1.2649e-18	9.08396e-19	8.43813e-19	5.94788e-19	2.97225e-19
79.2	5.68053e-19	6.81149e-19	9.3445e-19	1.07704e-18	7.73482e-19	7.18491e-19	5.06451e-19	2.53081e-19
79.3	4.83512e-19	5.79777e-19	7.9538e-19	9.1675e-19	6.58368e-19	6.11561e-19	4.31078e-19	2.15416e-19
79.4	4.11405e-19	4.93313e-19	6.76763e-19	7.80033e-19	5.60184e-19	5.20357e-19	3.6679e-19	1.83291e-19
79.5	3.49925e-19	4.19593e-19	5.75629e-19	6.63466e-19	4.76471e-19	4.42596e-19	3.11978e-19	1.559e-19
79.6	2.97525e-19	3.56761e-19	4.89431e-19	5.64115e-19	4.05122e-19	3.76319e-19	2.6526e-19	1.32555e-19
79.7	2.52881e-19	3.03229e-19	4.15991e-19	4.79469e-19	3.44333e-19	3.19852e-19	2.25458e-19	1.12665e-19
79.8	2.14859e-19	2.57636e-19	3.53444e-19	4.07377e-19	2.9256e-19	2.7176e-19	1.91558e-19	9.57247e-20
79.9	1.82487e-19	2.1882e-19	3.00193e-19	3.46e-19	2.48482e-19	2.30816e-19	1.62698e-19	8.13025e-20
80	1.54937e-19	1.85785e-19	2.54873e-19	2.93765e-19	2.10968e-19	1.95969e-19	1.38135e-19	6.90283e-20
80.1	1.31499e-19	1.5768e-19	2.16317e-19	2.49325e-19	1.79054e-19	1.66324e-19	1.17239e-19	5.8586e-20
80.2	1.11566e-19	1.33779e-19	1.83527e-19	2.11532e-19	1.51913e-19	1.41113e-19	9.94676e-20	4.97055e-20
80.3	9.46209e-20	1.13459e-19	1.55652e-19	1.79403e-19	1.28839e-19	1.19679e-19	8.43598e-20	4.21559e-20
80.4	8.02204e-20	9.61918e-20	1.31963e-19	1.521e-19	1.09231e-19	1.01465e-19	7.15209e-20	3.57401e-20
80.5	6.7987e-20	8.15228e-20	1.11839e-19	1.28905e-19	9.25736e-20	8.5992e-20	6.06142e-20	3.02898e-20
80.6	5.75984e-20	6.90659e-20	9.47497e-20	1.09208e-19	7.84281e-20	7.28522e-20	5.13522e-20	2.56615e-20
80.7	4.87796e-20	5.84914e-20	8.02428e-20	9.24873e-20	6.64202e-20	6.1698e-20	4.34897e-20	2.17325e-20
80.8	4.12962e-20	4.95181e-20	6.79325e-20	7.82985e-20	5.62305e-20	5.22327e-20	3.68179e-20	1.83984e-20
80.9	3.49482e-20	4.19062e-20	5.74901e-20	6.62627e-20	4.75868e-20	4.42036e-20	3.11583e-20	1.55703e-20
81	2.95654e-20	3.54517e-20	4.86353e-20	5.60567e-20	4.02574e-20	3.73953e-20	2.63592e-20	1.31721e-20
81.1	2.50027e-20	2.99806e-20	4.11295e-20	4.74056e-20	3.40446e-20	3.16241e-20	2.22913e-20	1.11393e-20
81.2	2.11365e-20	2.53446e-20	3.47696e-20	4.00752e-20	2.87802e-20	2.6734e-20	1.88443e-20	9.41679e-21
81.3	1.78616e-20	2.14178e-20	2.93825e-20	3.38661e-20	2.43211e-20	2.2592e-20	1.59247e-20	7.95779e-21
81.4	1.50888e-20	1.80929e-20	2.48211e-20	2.86087e-20	2.05455e-20	1.90848e-20	1.34525e-20	6.72242e-21
81.5	1.27418e-20	1.52786e-20	2.09603e-20	2.41588e-20	1.73497e-20	1.61162e-20	1.136e-20	5.67678e-21
81.6	1.0756e-20	1.28975e-20	1.76937e-20	2.03936e-20	1.46458e-20	1.36045e-20	9.58958e-21	4.79206e-21
81.7	9.07642e-21	1.08835e-20	1.49308e-20	1.72091e-20	1.23588e-20	1.14801e-20	8.09213e-21	4.04376e-21
81.8	7.65635e-21	9.18069e-21	1.25947e-20	1.45166e-20	1.04252e-20	9.68398e-21	6.82606e-21	3.41108e-21
81.9	6.45613e-21	7.74151e-21	1.06204e-20	1.2241e-20	8.79091e-21	8.16591e-21	5.756e-21	2.87636e-21
82	5.4421e-21	6.52559e-21	8.95228e-21	1.03183e-20	7.41017e-21	6.88333e-21	4.85193e-21	2.42458e-21
82.1	4.58568e-21	5.49867e-21	7.54348e-21	8.69456e-21	6.24404e-21	5.80011e-21	4.08839e-21	2.04303e-21
82.2	3.86265e-21	4.63168e-21	6.35408e-21	7.32367e-21	5.25953e-21	4.8856e-21	3.44377e-21	1.7209e-21
82.3	3.25245e-21	3.89999e-21	5.35029e-21	6.16671e-21	4.42865e-21	4.1138e-21	2.89974e-21	1.44904e-21
82.4	2.73765e-21	3.28271e-21	4.50346e-21	5.19066e-21	3.72769e-21	3.46267e-21	2.44077e-21	1.21969e-21
82.5	2.30351e-21	2.76213e-21	3.78929e-21	4.36751e-21	3.13655e-21	2.91355e-21	2.05371e-21	1.02627e-21
82.6	1.93752e-21	2.32327e-21	3.18723e-21	3.67358e-21	2.6382e-21	2.45063e-21	1.72741e-21	8.63211e-22
82.7	1.62909e-21	1.95343e-21	2.67986e-21	3.08879e-21	2.21823e-21	2.06052e-21	1.45242e-21	7.25798e-22
82.8	1.36927e-21	1.64188e-21	2.25245e-21	2.59616e-21	1.86444e-21	1.73189e-21	1.22078e-21	6.1004e-22
82.9	1.15047e-21	1.37952e-21	1.89252e-21	2.18131e-21	1.56652e-21	1.45514e-21	1.0257e-21	5.1256e-22
83	9.66281e-22	1.15866e-21	1.58954e-21	1.83209e-21	1.31572e-21	1.22218e-21	8.61493e-22	4.30501e-22
83.1	8.11291e-22	9.72814e-22	1.33458e-21	1.53823e-21	1.10468e-21	1.02615e-21	7.23311e-22	3.61449e-22
83.2	6.80915e-22	8.16482e-22	1.12011e-21	1.29103e-21	9.2716e-22	8.61243e-22	6.07074e-22	3.03364e-22
83.3	5.71286e-22	6.85026e-22	9.39768e-22	1.08317e-21	7.77884e-22	7.2258e-22	5.09333e-22	2.54521e-22
83.4	4.79134e-22	5.74527e-22	7.88179e-22	9.0845e-22	6.52407e-22	6.06024e-22	4.27175e-22	2.13466e-22
83.5	4.01703e-22	4.81679e-22	6.60803e-22	7.61637e-22	5.46973e-22	5.08086e-22	3.5814e-22	1.78968e-22
83.6	3.36663e-22	4.03691e-22	5.53813e-22	6.38321e-22	4.58413e-22	4.25822e-22	3.00154e-22	1.49991e-22
83.7	2.82052e-22	3.38208e-22	4.63978e-22	5.34778e-22	3.84053e-22	3.56749e-22	2.51465e-22	1.25661e-22
83.8	2.36215e-22	2.83244e-22	3.88575e-22	4.4787e-22	3.2164e-22	2.98772e-22	2.10599e-22	1.0524e-22
83.9	1.97756e-22	2.37128e-22	3.2531e-22	3.7495e-22	2.69272e-22	2.50128e-22	1.7631e-22	8.8105e-23
84	1.65499e-22	1.98449e-22	2.72246e-22	3.13789e-22	2.25349e-22	2.09328e-22	1.47551e-22	7.37336e-23
84.1	1.38453e-22	1.66019e-22	2.27756e-22	2.62511e-22	1.88523e-22	1.7512e-22	1.23439e-22	6.16842e-23
84.2	1.15786e-22	1.38838e-22	1.90468e-22	2.19533e-22	1.57658e-22	1.46449e-22	1.03229e-22	5.15853e-23
84.3	9.67946e-23	1.16066e-22	1.59228e-22	1.83525e-22	1.31799e-22	1.22429e-22	8.62978e-23	4.31243e-23
84.4	8.08892e-23	9.69938e-23	1.33063e-22	1.53368e-22	1.10142e-22	1.02311e-22	7.21172e-23	3.6038e-23
84.5	6.7573e-23	8.10264e-23	1.11158e-22	1.2812e-22	9.20099e-23	8.54684e-23	6.02451e-23	3.01054e-23
84.6	5.64286e-23	6.76633e-23	9.28254e-23	1.0699e-22	7.68353e-23	7.13727e-23	5.03093e-23	2.51403e-23
84.7	4.71052e-23	5.64837e-23	7.74884e-23	8.93126e-23	6.41403e-23	5.95802e-23	4.1997e-23	2.09865e-23
84.8	3.93082e-23	4.71342e-23	6.46622e-23	7.45292e-23	5.35235e-23	4.97182e-23	3.50454e-23	1.75127e-23
84.9	3.27899e-23	3.93182e-23	5.39395e-23	6.21703e-23	4.46479e-23	4.14736e-23	2.9234e-23	1.46087e-23
85	2.73426e-23	3.27864e-23	4.49788e-23	5.18422e-23	3.72307e-23	3.45838e-23	2.43775e-23	1.21818e-23
85.1	2.27921e-23	2.73299e-23	3.74931e-23	4.32143e-23	3.10346e-23	2.88281e-23	2.03204e-23	1.01544e-23
85.2	1.89921e-23	2.27733e-23	3.1242e-23	3.60094e-23	2.58603e-23	2.40217e-23	1.69325e-23	8.46141e-24
85.3	1.58199e-23	1.89695e-23	2.60238e-23	2.99948e-23	2.15409e-23	2.00095e-23	1.41043e-23	7.04813e-24
85.4	1.31728e-23	1.57954e-23	2.16693e-23	2.49759e-23	1.79366e-23	1.66613e-23	1.17443e-23	5.86879e-24
85.5	1.09647e-23	1.31477e-23	1.8037e-23	2.07893e-23	1.49299e-23	1.38685e-23	9.77562e-24	4.88503e-24
85.6	9.12342e-24	1.09398e-23	1.50081e-23	1.72982e-23	1.24228e-23	1.15396e-23	8.13404e-24	4.0647e-24
85.7	7.58862e-24	9.09948e-24	1.24833e-23	1.43882e-23	1.0333e-23	9.59833e-24	6.76568e-24	3.38091e-24
85.8	6.30975e-24	7.56598e-24	1.03796e-23	1.19634e-23	8.59159e-24	7.98076e-24	5.62549e-24	2.81114e-24
85.9	5.2445e-24	6.28866e-24	8.62724e-24	9.9437e-24	7.14111e-24	6.63341e-24	4.67577e-24	2.33655e-24
86	4.35753e-24	5.22509e-24	7.16816e-24	8.26198e-24	5.93338e-24	5.51154e-24	3.88498e-24	1.94138e-24
86.1	3.61926e-24	4.33984e-24	5.9537e-24	6.8622e-24	4.92812e-24	4.57775e-24	3.22677e-24	1.61247e-24
86.2	3.00499e-24	3.60327e-24	4.94322e-24	5.69753e-24	4.09171e-24	3.8008e-24	2.67911e-24	1.33879e-24
86.3	2.49407e-24	2.99063e-24	4.10277e-24	4.72882e-24	3.39603e-24	3.15458e-24	2.22361e-24	1.11117e-24
86.4	2.06928e-24	2.48126e-24	3.40398e-24	3.92341e-24	2.81761e-24	2.61729e-24	1.84488e-24	9.21914e-25
86.5	1.71622e-24	2.05791e-24	2.82319e-24	3.254e-24	2.33687e-24	2.17073e-24	1.53011e-24	7.64618e-25
86.6	1.42289e-24	1.70618e-24	2.34066e-24	2.69783e-24	1.93746e-24	1.79971e-24	1.26858e-24	6.3393e-25
86.7	1.17926e-24	1.41405e-24	1.9399e-24	2.23591e-24	1.60573e-24	1.49157e-24	1.05138e-24	5.25391e-25
86.8	9.77002e-25	1.17152e-24	1.60717e-24	1.85242e-24	1.33032e-24	1.23574e-24	8.71052e-25	4.35278e-25
86.9	8.0914e-25	9.70235e-25	1.33104e-24	1.53415e-24	1.10176e-24	1.02342e-24	7.21393e-25	3.60491e-25
87	6.69877e-25	8.03246e-25	1.10195e-24	1.2701e-24	9.12129e-25	8.47281e-25	5.97232e-25	2.98446e-25
87.1	5.54383e-25	6.64758e-25	9.11963e-25	1.05112e-24	7.54869e-25	7.01201e-25	4.94263e-25	2.46991e-25
87.2	4.58636e-25	5.49948e-25	7.54459e-25	8.69585e-25	6.24496e-25	5.80097e-25	4.089e-25	2.04333e-25
87.3	3.79289e-25	4.54804e-25	6.23933e-25	7.19141e-25	5.16454e-25	4.79737e-25	3.38157e-25	1.68982e-25
87.4	3.13557e-25	3.75984e-25	5.15802e-25	5.94511e-25	4.2695e-25	3.96596e-25	2.79553e-25	1.39697e-25
87.5	2.59122e-25	3.10712e-25	4.26258e-25	4.91302e-25	3.52831e-25	3.27746e-25	2.31022e-25	1.15445e-25
87.6	2.14061e-25	2.5668e-25	3.52132e-25	4.05865e-25	2.91474e-25	2.70751e-25	1.90847e-25	9.53693e-26
87.7	1.76772e-25	2.11967e-25	2.90791e-25	3.35164e-25	2.407e-25	2.23587e-25	1.57602e-25	7.87562e-26
87.8	1.45926e-25	1.7498e-25	2.4005e-25	2.7668e-25	1.98699e-25	1.84572e-25	1.30101e-25	6.50137e-26
87.9	1.2042e-25	1.44394e-25	1.98091e-25	2.28318e-25	1.63968e-25	1.5231e-25	1.07361e-25	5.36498e-26
88	9.93354e-26	1.19113e-25	1.63407e-25	1.88342e-25	1.35259e-25	1.25642e-25	8.8563e-26	4.42563e-26
88.1	8.19133e-26	9.82218e-26	1.34748e-25	1.55309e-25	1.11536e-25	1.03606e-25	7.30302e-26	3.64943e-26
88.2	6.75224e-26	8.09658e-26	1.11075e-25	1.28024e-25	9.19411e-26	8.54045e-26	6.02e-26	3.00829e-26
88.3	5.56398e-26	6.67174e-26	9.15278e-26	1.05494e-25	7.57613e-26	7.03749e-26	4.9606e-26	2.47889e-26
88.4	4.58318e-26	5.49566e-26	7.53935e-26	8.68981e-26	6.24063e-26	5.79694e-26	4.08616e-26	2.04191e-26
88.5	3.77391e-26	4.52527e-26	6.2081e-26	7.15542e-26	5.13869e-26	4.77335e-26	3.36465e-26	1.68137e-26
88.6	3.10641e-26	3.72488e-26	5.11007e-26	5.88983e-26	4.22981e-26	3.92909e-26	2.76954e-26	1.38398e-26
88.7	2.55606e-26	3.06496e-26	4.20473e-26	4.84635e-26	3.48043e-26	3.23298e-26	2.27887e-26	1.13879e-26
88.8	2.10245e-26	2.52104e-26	3.45855e-26	3.9863e-26	2.86278e-26	2.65925e-26	1.87445e-26	9.36693e-27
88.9	1.72872e-26	2.0729e-26	2.84376e-26	3.27769e-26	2.35389e-26	2.18654e-26	1.54125e-26	7.70186e-27
89	1.42091e-26	1.70381e-26	2.33741e-26	2.69408e-26	1.93477e-26	1.79721e-26	1.26682e-26	6.3305e-27
89.1	1.16749e-26	1.39993e-26	1.92053e-26	2.21359e-26	1.5897e-26	1.47668e-26	1.04088e-26	5.20144e-27
89.2	9.5892e-27	1.14984e-26	1.57743e-26	1.81813e-26	1.3057e-26	1.21287e-26	8.54931e-27	4.27222e-27
89.3	7.87327e-27	9.4408e-27	1.29516e-26	1.49279e-26	1.07205e-26	9.95836e-27	7.01946e-27	3.50773e-27
89.4	6.46207e-27	7.74864e-27	1.06301e-26	1.22522e-26	8.799e-27	8.17343e-27	5.7613e-27	2.87901e-27
89.5	5.3019e-27	6.35748e-27	8.72166e-27	1.00525e-26	7.21927e-27	6.70601e-27	4.72694e-27	2.36212e-27
89.6	4.34846e-27	5.21421e-27	7.15324e-27	8.24478e-27	5.92103e-27	5.50006e-27	3.87689e-27	1.93734e-27
89.7	3.56519e-27	4.275e-27	5.86476e-27	6.75968e-27	4.85449e-27	4.50936e-27	3.17856e-27	1.58838e-27
89.8	2.92195e-27	3.5037e-27	4.80663e-27	5.54009e-27	3.97864e-27	3.69578e-27	2.60508e-27	1.3018e-27
89.9	2.39391e-27	2.87052e-27	3.93799e-27	4.5389e-27	3.25963e-27	3.02789e-27	2.1343e-27	1.06654e-27
90	1.96058e-27	2.35092e-27	3.22517e-27	3.71731e-27	2.6696e-27	2.4798e-27	1.74797e-27	8.73486e-28
90.1	1.60512e-27	1.92469e-27	2.64042e-27	3.04334e-27	2.18559e-27	2.0302e-27	1.43105e-27	7.15117e-28
90.2	1.31362e-27	1.57516e-27	2.16092e-27	2.49066e-27	1.78868e-27	1.66151e-27	1.17117e-27	5.85251e-28
90.3	1.07468e-27	1.28864e-27	1.76786e-27	2.03762e-27	1.46333e-27	1.35929e-27	9.58138e-28	4.78796e-28
90.4	8.78884e-28	1.05386e-27	1.44577e-27	1.66638e-27	1.19672e-27	1.11164e-27	7.83574e-28	3.91564e-28
90.5	7.185e-28	8.6155e-28	1.18194e-27	1.36229e-27	9.78337e-28	9.08781e-28	6.40583e-28	3.20109e-28
90.6	5.87173e-28	7.04076e-28	9.65902e-28	1.11329e-27	7.99516e-28	7.42674e-28	5.23497e-28	2.61599e-28
90.7	4.79676e-28	5.75178e-28	7.8907e-28	9.09478e-28	6.53146e-28	6.0671e-28	4.27658e-28	2.13707e-28
90.8	3.91719e-28	4.69708e-28	6.4438e-28	7.42708e-28	5.33379e-28	4.95458e-28	3.49239e-28	1.7452e-28
90.9	3.19775e-28	3.8344e-28	5.26031e-28	6.063e-28	4.35417e-28	4.04461e-28	2.85097e-28	1.42467e-28
91	2.6095e-28	3.12904e-28	4.29264e-28	4.94767e-28	3.55319e-28	3.30058e-28	2.32651e-28	1.16259e-28
91.1	2.1287e-28	2.55251e-28	3.50172e-28	4.03606e-28	2.89852e-28	2.69244e-28	1.89785e-28	9.48386e-29
91.2	1.73586e-28	2.08146e-28	2.8555e-28	3.29123e-28	2.36361e-28	2.19557e-28	1.54761e-28	7.73366e-29
91.3	1.41501e-28	1.69673e-28	2.32769e-28	2.68288e-28	1.92672e-28	1.78974e-28	1.26156e-28	6.30419e-29
91.4	1.15304e-28	1.38261e-28	1.89676e-28	2.1862e-28	1.57003e-28	1.4584e-28	1.028e-28	5.13708e-29
91.5	9.39239e-29	1.12624e-28	1.54505e-28	1.78082e-28	1.2789e-28	1.18798e-28	8.37384e-29	4.18454e-29
91.6	7.64805e-29	9.17074e-29	1.25811e-28	1.45009e-28	1.04139e-28	9.67349e-29	6.81866e-29	3.40739e-29
91.7	6.22542e-29	7.46487e-29	1.02409e-28	1.18035e-28	8.47677e-29	7.8741e-29	5.55031e-29	2.77357e-29
91.8	5.06559e-29	6.07413e-29	8.33293e-29	9.60448e-29	6.8975e-29	6.40712e-29	4.51626e-29	2.25684e-29
91.9	4.12036e-29	4.9407e-29	6.77802e-29	7.8123e-29	5.61044e-29	5.21156e-29	3.67353e-29	1.83572e-29
92	3.3503e-29	4.01733e-29	5.51127e-29	6.35225e-29	4.5619e-29	4.23756e-29	2.98698e-29	1.49264e-29
92.1	2.72318e-29	3.26535e-29	4.47964e-29	5.16321e-29	3.70798e-29	3.44436e-29	2.42787e-29	1.21324e-29
92.2	2.21265e-29	2.65317e-29	3.63981e-29	4.19523e-29	3.01282e-29	2.79862e-29	1.9727e-29	9.85786e-30
92.3	1.79718e-29	2.15499e-29	2.95637e-29	3.40749e-29	2.44711e-29	2.27313e-29	1.60228e-29	8.00686e-30
92.4	1.4592e-29	1.74972e-29	2.40039e-29	2.76667e-29	1.9869e-29	1.84564e-29	1.30096e-29	6.50107e-30
92.5	1.18435e-29	1.42015e-29	1.94826e-29	2.24556e-29	1.61266e-29	1.498e-29	1.05591e-29	5.27656e-30
92.6	9.60926e-30	1.15224e-29	1.58073e-29	1.82194e-29	1.30843e-29	1.21541e-29	8.56719e-30	4.28116e-30
92.7	7.7937e-30	9.34538e-30	1.28207e-29	1.4777e-29	1.06122e-29	9.85771e-30	6.94851e-30	3.47228e-30
92.8	6.31888e-30	7.57694e-30	1.03946e-29	1.19808e-29	8.60403e-30	7.99232e-30	5.63364e-30	2.81521e-30
92.9	5.12131e-30	6.14093e-30	8.42458e-30	9.71012e-30	6.97337e-30	6.47759e-30	4.56593e-30	2.28167e-30
93	4.14921e-30	4.97529e-30	6.82547e-30	7.86699e-30	5.64972e-30	5.24804e-30	3.69925e-30	1.84857e-30
93.1	3.36041e-30	4.02945e-30	5.5279e-30	6.37142e-30	4.57566e-30	4.25035e-30	2.99599e-30	1.49714e-30
93.2	2.72059e-30	3.26225e-30	4.47539e-30	5.15831e-30	3.70446e-30	3.44109e-30	2.42556e-30	1.21209e-30
93.3	2.2018e-30	2.64017e-30	3.62198e-30	4.17467e-30	2.99806e-30	2.78491e-30	1.96303e-30	9.80956e-31
93.4	1.7813e-30	2.13595e-30	2.93025e-30	3.37738e-30	2.42548e-30	2.25304e-30	1.58813e-30	7.93611e-31
93.5	1.44058e-30	1.7274e-30	2.36977e-30	2.73138e-30	1.96155e-30	1.82209e-30	1.28436e-30	6.41814e-31
93.6	1.16462e-30	1.39649e-30	1.9158e-30	2.20814e-30	1.58579e-30	1.47305e-30	1.03832e-30	5.18865e-31
93.7	9.4118e-31	1.12856e-30	1.54825e-30	1.7845e-30	1.28155e-30	1.19043e-30	8.39114e-31	4.19318e-31
93.8	7.60335e-31	9.11714e-31	1.25076e-30	1.44161e-30	1.0353e-30	9.61695e-31	6.77881e-31	3.38747e-31
93.9	6.14018e-31	7.36266e-31	1.01006e-30	1.16419e-30	8.3607e-31	7.76629e-31	5.47431e-31	2.7356e-31
94	4.95679e-31	5.94366e-31	8.15395e-31	9.39819e-31	6.74935e-31	6.2695e-31	4.41925e-31	2.20837e-31
94.1	4.00003e-31	4.79642e-31	6.58008e-31	7.58415e-31	5.4466e-31	5.05936e-31	3.56625e-31	1.78211e-31
94.2	3.22679e-31	3.86922e-31	5.30808e-31	6.11806e-31	4.39371e-31	4.08134e-31	2.87686e-31	1.43761e-31
94.3	2.60208e-31	3.12014e-31	4.28043e-31	4.9336e-31	3.54309e-31	3.29119e-31	2.3199e-31	1.15929e-31
94.4	2.09756e-31	2.51517e-31	3.45049e-31	3.97702e-31	2.85611e-31	2.65306e-31	1.87009e-31	9.34512e-32
94.5	1.69025e-31	2.02677e-31	2.78047e-31	3.20475e-31	2.30151e-31	2.13788e-31	1.50695e-31	7.53047e-32
94.6	1.36154e-31	1.63262e-31	2.23975e-31	2.58152e-31	1.85393e-31	1.72212e-31	1.21389e-31	6.06601e-32
94.7	1.09637e-31	1.31465e-31	1.80353e-31	2.07874e-31	1.49286e-31	1.38672e-31	9.77473e-32	4.88458e-32
94.8	8.82519e-32	1.05822e-31	1.45175e-31	1.67328e-31	1.20167e-31	1.11624e-31	7.86815e-32	3.93183e-32
94.9	7.10126e-32	8.51509e-32	1.16816e-31	1.34642e-31	9.66935e-32	8.98189e-32	6.33117e-32	3.16378e-32
95	5.71203e-32	6.84927e-32	9.39632e-32	1.08301e-31	7.77772e-32	7.22475e-32	5.09259e-32	2.54485e-32
95.1	4.59292e-32	5.50735e-32	7.55538e-32	8.70828e-32	6.25389e-32	5.80927e-32	4.09484e-32	2.04626e-32
95.2	3.69174e-32	4.42675e-32	6.07293e-32	6.99962e-32	5.02681e-32	4.66943e-32	3.29139e-32	1.64476e-32
95.3	2.96631e-32	3.55689e-32	4.8796e-32	5.62419e-32	4.03904e-32	3.75188e-32	2.64463e-32	1.32156e-32
95.4	2.38257e-32	2.85693e-32	3.91934e-32	4.51741e-32	3.2442e-32	3.01355e-32	2.12419e-32	1.06149e-32
95.5	1.91301e-32	2.29389e-32	3.14692e-32	3.62712e-32	2.60483e-32	2.41964e-32	1.70556e-32	8.52294e-33
95.6	1.53545e-32	1.84115e-32	2.52582e-32	2.91124e-32	2.09072e-32	1.94208e-32	1.36894e-32	6.84078e-33
95.7	1.23195e-32	1.47723e-32	2.02657e-32	2.33581e-32	1.67747e-32	1.55821e-32	1.09836e-32	5.48865e-33
95.8	9.88093e-33	1.18482e-32	1.62542e-32	1.87345e-32	1.34542e-32	1.24977e-32	8.80939e-33	4.40219e-33
95.9	7.92218e-33	9.49944e-33	1.3032e-32	1.50206e-32	1.07871e-32	1.00202e-32	7.06306e-33	3.52952e-33
96	6.34943e-33	7.61357e-33	1.04449e-32	1.20387e-32	8.64563e-33	8.03096e-33	5.66087e-33	2.82882e-33
96.1	5.08708e-33	6.09989e-33	8.36828e-33	9.64523e-33	6.92676e-33	6.4343e-33	4.53542e-33	2.26642e-33
96.2	4.07424e-33	4.8854e-33	6.70214e-33	7.72485e-33	5.54763e-33	5.15322e-33	3.63241e-33	1.81517e-33
96.3	3.26187e-33	3.9113e-33	5.3658e-33	6.18459e-33	4.44149e-33	4.12572e-33	2.90814e-33	1.45324e-33
96.4	2.61055e-33	3.1303e-33	4.29437e-33	4.94966e-33	3.55462e-33	3.3019e-33	2.32745e-33	1.16306e-33
96.5	2.08853e-33	2.50434e-33	3.43564e-33	3.95989e-33	2.84382e-33	2.64163e-33	1.86204e-33	9.30488e-34
96.6	1.67029e-33	2.00283e-33	2.74763e-33	3.16691e-33	2.27433e-33	2.11263e-33	1.48916e-33	7.44153e-34
96.7	1.33532e-33	1.60118e-33	2.19662e-33	2.53181e-33	1.81823e-33	1.68896e-33	1.19052e-33	5.94919e-34
96.8	1.06715e-33	1.27961e-33	1.75547e-33	2.02334e-33	1.45307e-33	1.34976e-33	9.51424e-34	4.75441e-34
96.9	8.52526e-34	1.02226e-33	1.40241e-33	1.61641e-33	1.16083e-33	1.0783e-33	7.60075e-34	3.79821e-34
97	6.80822e-34	8.1637e-34	1.11996e-33	1.29085e-33	9.27033e-34	8.61125e-34	6.06991e-34	3.03322e-34
97.1	5.43504e-34	6.51713e-34	8.94068e-34	1.0305e-33	7.40056e-34	6.87441e-34	4.84564e-34	2.42144e-34
97.2	4.33726e-34	5.20079e-34	7.13483e-34	8.22355e-34	5.90578e-34	5.48591e-34	3.86691e-34	1.93235e-34
97.3	3.45997e-34	4.14883e-34	5.69167e-34	6.56018e-34	4.71123e-34	4.37628e-34	3.08476e-34	1.5415e-34
97.4	2.75913e-34	3.30846e-34	4.53879e-34	5.23138e-34	3.75694e-34	3.48983e-34	2.45992e-34	1.22926e-34
97.5	2.19946e-34	2.63736e-34	3.61812e-34	4.17023e-34	2.99487e-34	2.78194e-34	1.96094e-34	9.79912e-35
97.6	1.75268e-34	2.10163e-34	2.88317e-34	3.32312e-34	2.38652e-34	2.21685e-34	1.56261e-34	7.80861e-35
97.7	1.39616e-34	1.67412e-34	2.29668e-34	2.64714e-34	1.90106e-34	1.7659e-34	1.24475e-34	6.2202e-35
97.8	1.11175e-34	1.3331e-34	1.82884e-34	2.10791e-34	1.5138e-34	1.40618e-34	9.91189e-35	4.95312e-35
97.9	8.84964e-35	1.06116e-34	1.45577e-34	1.67791e-34	1.205e-34	1.11933e-34	7.88995e-35	3.94273e-35
98	7.04185e-35	8.44385e-35	1.15839e-34	1.33515e-34	9.58845e-35	8.90675e-35	6.2782e-35	3.13731e-35
98.1	5.60134e-35	6.71653e-35	9.21423e-35	1.06203e-34	7.62699e-35	7.08474e-35	4.9939e-35	2.49553e-35
98.2	4.4539e-35	5.34064e-35	7.32668e-35	8.44469e-35	6.06459e-35	5.63342e-35	3.9709e-35	1.98432e-35
98.3	3.54023e-35	4.24508e-35	5.8237e-35	6.71236e-35	4.82052e-35	4.4778e-35	3.15632e-35	1.57726e-35
98.4	2.81298e-35	3.37304e-35	4.62738e-35	5.33348e-35	3.83027e-35	3.55795e-35	2.50793e-35	1.25325e-35
98.5	2.23433e-35	2.67917e-35	3.67548e-35	4.23633e-35	3.04234e-35	2.82604e-35	1.99203e-35	9.95445e-36
98.6	1.77406e-35	2.12727e-35	2.91834e-35	3.36366e-35	2.41563e-35	2.24389e-35	1.58168e-35	7.90387e-36
98.7	1.4081e-35	1.68845e-35	2.31634e-35	2.6698e-35	1.91733e-35	1.78101e-35	1.2554e-35	6.27344e-36
98.8	1.11724e-35	1.33967e-35	1.83786e-35	2.1183e-35	1.52127e-35	1.41311e-35	9.96077e-36	4.97755e-36
98.9	8.86131e-36	1.06255e-35	1.45769e-35	1.68012e-35	1.20659e-35	1.12081e-35	7.90035e-36	3.94792e-36
99	7.02578e-36	8.42458e-36	1.15574e-35	1.3321e-35	9.56657e-36	8.88642e-36	6.26387e-36	3.13015e-36
99.1	5.56846e-36	6.67711e-36	9.16014e-36	1.05579e-35	7.58222e-36	7.04315e-36	4.96459e-36	2.48088e-36
99.2	4.41183e-36	5.2902e-36	7.25748e-36	8.36493e-36	6.00731e-36	5.58022e-36	3.93339e-36	1.96557e-36
99.3	3.49418e-36	4.18986e-36	5.74795e-36	6.62506e-36	4.75781e-36	4.41955e-36	3.11526e-36	1.55674e-36
99.4	2.76641e-36	3.31719e-36	4.55076e-36	5.24518e-36	3.76685e-36	3.49904e-36	2.46641e-36	1.2325e-36
99.5	2.18943e-36	2.62534e-36	3.60163e-36	4.15121e-36	2.98121e-36	2.76926e-36	1.952e-36	9.75444e-37
99.6	1.73216e-36	2.07703e-36	2.84942e-36	3.28422e-36	2.35858e-36	2.1909e-36	1.54432e-36	7.71721e-37
99.7	1.36991e-36	1.64265e-36	2.2535e-36	2.59737e-36	1.86532e-36	1.7327e-36	1.22135e-36	6.10326e-37
99.8	1.08302e-36	1.29864e-36	1.78157e-36	2.05343e-36	1.47468e-36	1.36983e-36	9.65571e-37	4.8251e-37
99.9	8.55903e-37	1.02631e-36	1.40796e-36	1.62281e-36	1.16543e-36	1.08257e-36	7.63085e-37	3.81325e-37
100	6.76171e-37	8.10793e-37	1.11231e-36	1.28204e-36	9.207e-37	8.55242e-37	6.02844e-37	3.0125e-37

## Sheet: S57-L111 (ND)
S57-L111 (ND)
r	pH 4.0	pH 4.5	pH 5.0	pH 5.5	pH 6.0	pH 6.6	pH 7.0	pH 7.6	pH 8.0									pH	(P1+P2)%	±Error
5	1.48566e-21	1.39439e-21	1.47788e-21	1.50523e-21	1.44698e-21	1.37877e-21	1.51654e-21	1.45276e-21	1.65048e-21									4	0.63295	0.01483
5.1	2.02638e-21	1.90209e-21	2.01591e-21	2.0529e-21	1.97325e-21	1.88043e-21	2.06811e-21	1.98113e-21	2.25076e-21									4.5	0.67054	0.01324
5.2	2.76089e-21	2.59192e-21	2.74686e-21	2.79672e-21	2.68781e-21	2.56174e-21	2.81702e-21	2.69854e-21	3.06582e-21									5	0.71552	0.01191
5.3	3.75763e-21	3.52833e-21	3.73899e-21	3.80584e-21	3.65689e-21	3.48605e-21	3.83269e-21	3.6715e-21	4.17119e-21									5.5	0.74501	0.01437
5.4	5.1089e-21	4.7984e-21	5.0844e-21	5.17343e-21	4.96961e-21	4.7387e-21	5.20852e-21	4.98946e-21	5.66852e-21									6	0.75532	0.0139
5.5	6.93921e-21	6.51974e-21	6.90745e-21	7.02497e-21	6.74574e-21	6.43459e-21	7.07003e-21	6.77268e-21	7.69444e-21									6.6	0.75123	0.0119
5.6	9.41636e-21	8.85131e-21	9.37605e-21	9.52932e-21	9.14605e-21	8.72836e-21	9.58574e-21	9.18258e-21	1.04323e-20									7	0.75537	0.01411
5.7	1.27667e-20	1.20082e-20	1.27171e-20	1.29136e-20	1.23861e-20	1.1828e-20	1.29815e-20	1.24356e-20	1.41281e-20									7.6	0.74425	0.01436
5.8	1.72957e-20	1.62817e-20	1.72376e-20	1.74835e-20	1.67545e-20	1.60134e-20	1.756e-20	1.68215e-20	1.91109e-20									8	0.74364	0.01333
5.9	2.34159e-20	2.20676e-20	2.33536e-20	2.36501e-20	2.26374e-20	2.16607e-20	2.37257e-20	2.27278e-20	2.58211e-20
6	3.16861e-20	2.99055e-20	3.16312e-20	3.19669e-20	3.05505e-20	2.92767e-20	3.20192e-20	3.06725e-20	3.48471e-20
6.1	4.28645e-20	4.0534e-20	4.28425e-20	4.318e-20	4.1182e-20	3.95441e-20	4.31617e-20	4.13465e-20	4.69737e-20
6.2	5.79844e-20	5.49707e-20	5.80474e-20	5.82971e-20	5.54488e-20	5.33845e-20	5.81145e-20	5.56703e-20	6.3247e-20
6.3	7.84606e-20	7.46275e-20	7.87094e-20	7.86825e-20	7.45718e-20	7.20454e-20	7.81568e-20	7.48697e-20	8.50594e-20
6.4	1.06243e-19	1.01482e-19	1.06867e-19	1.0619e-19	1.00174e-19	9.72211e-20	1.04989e-19	1.00574e-19	1.14262e-19
6.5	1.44039e-19	1.38334e-19	1.45385e-19	1.43352e-19	1.34409e-19	1.31223e-19	1.40871e-19	1.34946e-19	1.53312e-19
6.6	1.95644e-19	1.89193e-19	1.98341e-19	1.93644e-19	1.80137e-19	1.77225e-19	1.88797e-19	1.80856e-19	2.05471e-19
6.7	2.66438e-19	2.59887e-19	2.71604e-19	2.61877e-19	2.41141e-19	2.39611e-19	2.52734e-19	2.42105e-19	2.75055e-19
6.8	3.64137e-19	3.58999e-19	3.73746e-19	3.54769e-19	3.22432e-19	3.24499e-19	3.37933e-19	3.2372e-19	3.67779e-19
6.9	4.99959e-19	4.9936e-19	5.17466e-19	4.81792e-19	4.30628e-19	4.40502e-19	4.5133e-19	4.32348e-19	4.9119e-19
7	6.90437e-19	7.00428e-19	7.21843e-19	6.56458e-19	5.74463e-19	5.99892e-19	6.0208e-19	5.76758e-19	6.55255e-19
7.1	9.6028e-19	9.92105e-19	1.01594e-18	8.98285e-19	7.65454e-19	8.20366e-19	8.02253e-19	7.68512e-19	8.73107e-19
7.2	1.34692e-18	1.42091e-18	1.4446e-18	1.23584e-18	1.01876e-18	1.12778e-18	1.06774e-18	1.02283e-18	1.16204e-18
7.3	1.90775e-18	2.05995e-18	2.07779e-18	1.71147e-18	1.35433e-18	1.56041e-18	1.41944e-18	1.35974e-18	1.5448e-18
7.4	2.73181e-18	3.02515e-18	3.02568e-18	2.38877e-18	1.79834e-18	2.17563e-18	1.88479e-18	1.80552e-18	2.05126e-18
7.5	3.95847e-18	4.50156e-18	4.46317e-18	3.36439e-18	2.38515e-18	3.06052e-18	2.49982e-18	2.39468e-18	2.7206e-18
7.6	5.80768e-18	6.78608e-18	6.66951e-18	4.78682e-18	3.15979e-18	4.34862e-18	3.31169e-18	3.17241e-18	3.60418e-18
7.7	8.62857e-18	1.03568e-17	1.00925e-17	6.88621e-18	4.18116e-18	6.24673e-18	4.38216e-18	4.19786e-18	4.76919e-18
7.8	1.29779e-17	1.59849e-17	1.54522e-17	1.00222e-17	5.52626e-18	9.07749e-18	5.79194e-18	5.54834e-18	6.30347e-18
7.9	1.9746e-17	2.49163e-17	2.39083e-17	1.47598e-17	7.29565e-18	1.33475e-17	7.64638e-18	7.32479e-18	8.32169e-18
8	3.03594e-17	3.91626e-17	3.73295e-17	2.19914e-17	9.62039e-18	1.98559e-17	1.00829e-17	9.65882e-18	1.09734e-17
8.1	4.71047e-17	6.19697e-17	5.87253e-17	3.31299e-17	1.26712e-17	2.98672e-17	1.32804e-17	1.27218e-17	1.44533e-17
8.2	7.36463e-17	9.85666e-17	9.2937e-17	5.04167e-17	1.66702e-17	4.53863e-17	1.74716e-17	1.67368e-17	1.90147e-17
8.3	1.1585e-16	1.5736e-16	1.47738e-16	7.74109e-17	2.19059e-17	6.95949e-17	2.2959e-17	2.19934e-17	2.49867e-17
8.4	1.8309e-16	2.5183e-16	2.35583e-16	1.19762e-16	2.87526e-17	1.07541e-16	3.01349e-17	2.88675e-17	3.27963e-17
8.5	2.90314e-16	4.03535e-16	3.76371e-16	1.86428e-16	3.76956e-17	1.67229e-16	3.95078e-17	3.78462e-17	4.29971e-17
8.6	4.61298e-16	6.46835e-16	6.01804e-16	2.91598e-16	4.93629e-17	2.61327e-16	5.1736e-17	4.95601e-17	5.63053e-17
8.7	7.33746e-16	1.03632e-15	9.62223e-16	4.57687e-16	6.45667e-17	4.09852e-16	6.76706e-17	6.48246e-17	7.36472e-17
8.8	1.16726e-15	1.65843e-15	1.53729e-15	7.20032e-16	8.43553e-17	6.44348e-16	8.84106e-17	8.46923e-17	9.62189e-17
8.9	1.85576e-15	2.64948e-15	2.45263e-15	1.13417e-15	1.10081e-16	1.01439e-15	1.15373e-16	1.10521e-16	1.25563e-16
9	2.94666e-15	4.22372e-15	3.90559e-15	1.78713e-15	1.43487e-16	1.59764e-15	1.50385e-16	1.4406e-16	1.63666e-16
9.1	4.67059e-15	6.71651e-15	6.20505e-15	2.81483e-15	1.86813e-16	2.51539e-15	1.95794e-16	1.87559e-16	2.13086e-16
9.2	7.38692e-15	1.06508e-14	9.83257e-15	4.42881e-15	2.42941e-16	3.95639e-15	2.5462e-16	2.43911e-16	2.77107e-16
9.3	1.16535e-14	1.68387e-14	1.55359e-14	6.95707e-15	3.15567e-16	6.21331e-15	3.30737e-16	3.16827e-16	3.59946e-16
9.4	1.83329e-14	2.65366e-14	2.44716e-14	1.09064e-14	4.09431e-16	9.73828e-15	4.29113e-16	4.11065e-16	4.67009e-16
9.5	2.87534e-14	4.16799e-14	3.84214e-14	1.70566e-14	5.30602e-16	1.52271e-14	5.56109e-16	5.32719e-16	6.05218e-16
9.6	4.49527e-14	6.52381e-14	6.01184e-14	2.66033e-14	6.86844e-16	2.37463e-14	7.1986e-16	6.89581e-16	7.83426e-16
9.7	7.00433e-14	1.01748e-13	9.37389e-14	4.13721e-14	8.88073e-16	3.69244e-14	9.3076e-16	8.91607e-16	1.01294e-15
9.8	1.0876e-13	1.58115e-13	1.45637e-13	6.4139e-14	1.14695e-15	5.72381e-14	1.20208e-15	1.15151e-15	1.3082e-15
9.9	1.68279e-13	2.448e-13	2.25441e-13	9.91089e-14	1.47962e-15	8.84382e-14	1.55072e-15	1.48548e-15	1.6876e-15
10	2.59423e-13	3.77591e-13	3.4768e-13	1.52625e-13	1.90665e-15	1.36183e-13	1.99826e-15	1.91416e-15	2.17457e-15
10.1	3.98459e-13	5.80211e-13	5.34186e-13	2.34214e-13	2.45423e-15	2.08971e-13	2.57212e-15	2.46383e-15	2.79896e-15
10.2	6.09721e-13	8.8816e-13	8.17626e-13	3.5813e-13	3.15572e-15	3.19517e-13	3.30723e-15	3.16793e-15	3.59869e-15
10.3	9.29472e-13	1.35434e-12	1.24668e-12	5.45609e-13	4.05359e-15	4.86763e-13	4.24808e-15	4.06901e-15	4.62204e-15
10.4	1.41151e-12	2.05722e-12	1.89356e-12	8.28151e-13	5.20198e-15	7.38809e-13	5.45131e-15	5.22125e-15	5.9304e-15
10.5	2.13532e-12	3.1128e-12	2.865e-12	1.25229e-12	6.66998e-15	1.11716e-12	6.98921e-15	6.69375e-15	7.60195e-15
10.6	3.21785e-12	4.69167e-12	4.31798e-12	1.8865e-12	8.54613e-15	1.6829e-12	8.95425e-15	8.57478e-15	9.73645e-15
10.7	4.83039e-12	7.0438e-12	6.48252e-12	2.83105e-12	1.09443e-14	2.52546e-12	1.14653e-14	1.09776e-14	1.24615e-14
10.8	7.22285e-12	1.05338e-11	9.69411e-12	4.23222e-12	1.4012e-14	3.77533e-12	1.46759e-14	1.40484e-14	1.59413e-14
10.9	1.07582e-11	1.56913e-11	1.44401e-11	6.30246e-12	1.79422e-14	5.62201e-12	1.87866e-14	1.79773e-14	2.03884e-14
11	1.59614e-11	2.32824e-11	2.14254e-11	9.34906e-12	2.29905e-14	8.3396e-12	2.4062e-14	2.30145e-14	2.60805e-14
11.1	2.35884e-11	3.44101e-11	3.1665e-11	1.38145e-11	2.95012e-14	1.23228e-11	3.08572e-14	2.94938e-14	3.33855e-14
11.2	3.47232e-11	5.06564e-11	4.66144e-11	2.03332e-11	3.79476e-14	1.81375e-11	3.96576e-14	3.78694e-14	4.27987e-14
11.3	5.09135e-11	7.42797e-11	6.83519e-11	2.98112e-11	4.89952e-14	2.65918e-11	5.11421e-14	4.87718e-14	5.49997e-14
11.4	7.43597e-11	1.08491e-10	9.98318e-11	4.35362e-11	6.36046e-14	3.88346e-11	6.62843e-14	6.30987e-14	7.09432e-14
11.5	1.08176e-10	1.57834e-10	1.45236e-10	6.33312e-11	8.31976e-14	5.64917e-11	8.6516e-14	8.21604e-14	9.20032e-14
11.6	1.56751e-10	2.28714e-10	2.10458e-10	9.17653e-11	1.09932e-13	8.18551e-11	1.13996e-13	1.07918e-13	1.20207e-13
11.7	2.26244e-10	3.30119e-10	3.03767e-10	1.32444e-10	1.47153e-13	1.18141e-10	1.52055e-13	1.43375e-13	1.58618e-13
11.8	3.25259e-10	4.74605e-10	4.36718e-10	1.90405e-10	2.00145e-13	1.69843e-10	2.05924e-13	1.9322e-13	2.11964e-13
11.9	4.65764e-10	6.79636e-10	6.25382e-10	2.72655e-10	2.77369e-13	2.43212e-10	2.83948e-13	2.64897e-13	2.87668e-13
12	6.64336e-10	9.694e-10	8.92018e-10	3.88902e-10	3.92513e-13	3.46908e-10	3.99577e-13	3.70348e-13	3.97543e-13
12.1	9.43829e-10	1.37725e-09	1.26732e-09	5.52532e-10	5.67853e-13	4.92874e-10	5.74648e-13	5.28901e-13	5.60574e-13
12.2	1.33562e-09	1.94897e-09	1.79341e-09	7.81924e-10	8.39776e-13	6.97507e-10	8.44752e-13	7.71975e-13	8.07456e-13
12.3	1.88259e-09	2.74712e-09	2.52789e-09	1.10221e-09	1.26776e-12	9.83226e-10	1.26798e-12	1.15075e-12	1.18798e-12
12.4	2.64308e-09	3.85685e-09	3.54911e-09	1.54758e-09	1.94895e-12	1.38055e-09	1.93909e-12	1.74857e-12	1.78298e-12
12.5	3.69614e-09	5.39349e-09	4.96322e-09	2.1644e-09	3.04158e-12	1.93083e-09	3.01231e-12	2.70095e-12	2.72355e-12
12.6	5.14838e-09	7.51257e-09	6.91339e-09	3.01519e-09	4.80257e-12	2.68988e-09	4.73787e-12	4.22754e-12	4.22181e-12
12.7	7.14291e-09	1.04229e-08	9.59183e-09	4.18396e-09	7.64719e-12	3.73268e-09	7.52e-12	6.683e-12	6.61976e-12
12.8	9.87103e-09	1.44036e-08	1.32555e-08	5.78308e-09	1.22434e-11	5.15952e-09	1.20087e-11	1.06372e-11	1.04664e-11
12.9	1.35873e-08	1.98258e-08	1.82463e-08	7.96217e-09	1.96598e-11	7.10398e-09	1.92435e-11	1.70015e-11	1.66389e-11
13	1.86289e-08	2.71816e-08	2.50171e-08	1.09196e-08	3.15963e-11	9.74319e-09	3.08778e-11	2.72244e-11	2.65308e-11
13.1	2.54405e-08	3.71193e-08	3.41652e-08	1.49173e-08	5.07409e-11	1.3311e-08	4.95253e-11	4.35961e-11	4.23442e-11
13.2	3.46056e-08	5.04899e-08	4.64747e-08	2.02994e-08	8.13178e-11	1.8115e-08	7.92935e-11	6.97143e-11	6.75373e-11
13.3	4.6887e-08	6.84055e-08	6.29702e-08	2.75164e-08	1.29924e-10	2.45577e-08	1.26596e-10	1.11196e-10	1.07508e-10
13.4	6.32766e-08	9.2312e-08	8.49845e-08	3.71553e-08	2.06797e-10	3.31638e-08	2.01385e-10	1.76758e-10	1.70631e-10
13.5	8.50588e-08	1.24081e-07	1.14244e-07	4.99779e-08	3.27719e-10	4.46144e-08	3.19002e-10	2.79833e-10	2.6981e-10
13.6	1.13889e-07	1.66125e-07	1.52972e-07	6.69681e-08	5.1686e-10	5.97901e-08	5.02943e-10	4.40996e-10	4.24807e-10
13.7	1.5189e-07	2.21536e-07	2.04025e-07	8.93922e-08	8.10999e-10	7.98243e-08	7.88956e-10	6.91548e-10	6.65683e-10
13.8	2.01774e-07	2.94262e-07	2.71047e-07	1.18873e-07	1.26572e-09	1.0617e-07	1.23107e-09	1.07879e-09	1.03787e-09
13.9	2.66986e-07	3.89319e-07	3.58672e-07	1.57479e-07	1.96446e-09	1.40684e-07	1.91038e-09	1.67373e-09	1.60955e-09
14	3.51886e-07	5.13048e-07	4.72765e-07	2.07843e-07	3.03165e-09	1.85726e-07	2.94782e-09	2.58226e-09	2.48239e-09
14.1	4.61961e-07	6.73427e-07	6.20709e-07	2.73294e-07	4.65156e-09	2.44287e-07	4.52251e-09	3.96118e-09	3.80697e-09
14.2	6.04088e-07	8.80448e-07	8.11761e-07	3.58032e-07	7.09525e-09	3.20142e-07	6.89789e-09	6.04114e-09	5.80476e-09
14.3	7.86844e-07	1.14656e-06	1.05747e-06	4.67329e-07	1.07587e-08	4.18042e-07	1.04588e-08	9.15909e-09	8.79927e-09
14.4	1.02087e-06	1.48721e-06	1.37218e-06	6.07787e-07	1.62165e-08	5.43935e-07	1.57638e-08	1.38039e-08	1.32599e-08
14.5	1.31932e-06	1.92145e-06	1.77361e-06	7.87633e-07	2.42964e-08	7.05255e-07	2.36172e-08	2.068e-08	1.98629e-08
14.6	1.69835e-06	2.47266e-06	2.28356e-06	1.01709e-06	3.6183e-08	9.11252e-07	3.51704e-08	3.07951e-08	2.95759e-08
14.7	2.17774e-06	3.16943e-06	2.92872e-06	1.30881e-06	5.35591e-08	1.1734e-06	5.2059e-08	4.55813e-08	4.37739e-08
14.8	2.78155e-06	4.04649e-06	3.74161e-06	1.67842e-06	7.87993e-08	1.50591e-06	7.65908e-08	6.7059e-08	6.43965e-08
14.9	3.53893e-06	5.14584e-06	4.76165e-06	2.14513e-06	1.1523e-07	1.92627e-06	1.11999e-07	9.80586e-08	9.41613e-08
15	4.48504e-06	6.51801e-06	6.03641e-06	2.73249e-06	1.6748e-07	2.45602e-06	1.62781e-07	1.42518e-07	1.36849e-07
15.1	5.662e-06	8.22346e-06	7.62301e-06	3.46929e-06	2.41939e-07	3.12156e-06	2.35149e-07	2.05874e-07	1.97679e-07
15.2	7.12013e-06	1.03342e-05	9.58972e-06	4.39063e-06	3.47372e-07	3.95518e-06	3.3762e-07	2.95584e-07	2.83812e-07
15.3	8.91914e-06	1.29353e-05	1.20177e-05	5.53918e-06	4.95708e-07	4.99625e-06	4.81788e-07	4.21799e-07	4.04992e-07
15.4	1.11296e-05	1.61271e-05	1.5003e-05	6.96663e-06	7.03069e-07	6.29272e-06	6.83323e-07	5.98236e-07	5.74389e-07
15.5	1.38343e-05	2.00271e-05	1.86588e-05	8.73549e-06	9.91084e-07	7.90273e-06	9.63245e-07	8.43297e-07	8.09671e-07
15.6	1.71303e-05	2.4772e-05	2.31175e-05	1.09211e-05	1.38855e-06	9.89674e-06	1.34954e-06	1.18148e-06	1.13436e-06
15.7	2.11302e-05	3.052e-05	2.85337e-05	1.3614e-05	1.93354e-06	1.23598e-05	1.87921e-06	1.64518e-06	1.57955e-06
15.8	2.59645e-05	3.74532e-05	3.50866e-05	1.69228e-05	2.67596e-06	1.53943e-05	2.60077e-06	2.27688e-06	2.18603e-06
15.9	3.17831e-05	4.57798e-05	4.29829e-05	2.09773e-05	3.68082e-06	1.91233e-05	3.57738e-06	3.13185e-06	3.00687e-06
16	3.87576e-05	5.57364e-05	5.246e-05	2.59323e-05	5.03205e-06	2.36944e-05	4.89063e-06	4.28155e-06	4.11066e-06
16.1	4.70834e-05	6.75904e-05	6.3789e-05	3.19715e-05	6.83727e-06	2.92834e-05	6.6451e-06	5.8175e-06	5.58528e-06
16.2	5.69813e-05	8.16415e-05	7.72779e-05	3.93128e-05	9.23328e-06	3.61e-05	8.97376e-06	7.85612e-06	7.5425e-06
16.3	6.86997e-05	9.82242e-05	9.32744e-05	4.82132e-05	1.23927e-05	4.43928e-05	1.20443e-05	1.05443e-05	1.01233e-05
16.4	8.25163e-05	0.000117708	0.000112169	5.89748e-05	1.65314e-05	5.44556e-05	1.60667e-05	1.40657e-05	1.35041e-05
16.5	9.87399e-05	0.000140499	0.000134399	7.19517e-05	2.19174e-05	6.6634e-05	2.13014e-05	1.86483e-05	1.79037e-05
16.6	0.000117711	0.000167041	0.000160449	8.75564e-05	2.88805e-05	8.1333e-05	2.80687e-05	2.45728e-05	2.35916e-05
16.7	0.000139803	0.000197812	0.000190853	0.000106268	3.7823e-05	9.90249e-05	3.67598e-05	3.21813e-05	3.08962e-05
16.8	0.000165422	0.000233326	0.000226197	0.000128638	4.92314e-05	0.000120257	4.78474e-05	4.1888e-05	4.02152e-05
16.9	0.000195009	0.000274129	0.000267121	0.000155303	6.36887e-05	0.000145661	6.18983e-05	5.41888e-05	5.20247e-05
17	0.000229035	0.000320794	0.000314313	0.000186985	8.18876e-05	0.00017596	7.95856e-05	6.9673e-05	6.68906e-05
17.1	0.000268001	0.00037392	0.000368516	0.000224506	0.000104643	0.000211976	0.000101701	8.90338e-05	8.54781e-05
17.2	0.000312435	0.000434122	0.000430516	0.000268788	0.000132903	0.000254641	0.000129167	0.000113079	0.000108562
17.3	0.00036289	0.000502025	0.000501146	0.000320862	0.000167763	0.000304995	0.000163046	0.000142738	0.000137037
17.4	0.000419935	0.000578255	0.000581273	0.000381869	0.00021047	0.000364197	0.000204553	0.000179075	0.000171923
17.5	0.00048415	0.000663428	0.000671793	0.000453061	0.000262434	0.00043352	0.000255056	0.000223288	0.00021437
17.6	0.000556122	0.00075814	0.000773622	0.000535796	0.000325226	0.000514353	0.000316082	0.000276713	0.000265661
17.7	0.000636427	0.00086295	0.000887678	0.000631532	0.000400576	0.000608189	0.000389314	0.000340823	0.00032721
17.8	0.000725629	0.000978368	0.00101	0.000741814	0.000490364	0.000716618	0.000476578	0.000417218	0.000400554
17.9	0.000824258	0.0011	0.00116	0.000868258	0.000596606	0.000841307	0.000579833	0.000507613	0.000487338
18	0.000932806	0.00124	0.00131	0.00101	0.000721426	0.000983973	0.000701143	0.000613813	0.000589296
18.1	0.00105	0.00139	0.00148	0.00118	0.000867022	0.00115	0.000842646	0.000737691	0.000708226
18.2	0.00118	0.00155	0.00167	0.00136	0.00104	0.00133	0.00101	0.000881145	0.00084595
18.3	0.00132	0.00173	0.00188	0.00157	0.00123	0.00154	0.00119	0.00105	0.001
18.4	0.00147	0.00191	0.0021	0.0018	0.00145	0.00177	0.00141	0.00123	0.00118
18.5	0.00164	0.00211	0.00234	0.00206	0.0017	0.00203	0.00165	0.00145	0.00139
18.6	0.00181	0.00232	0.00259	0.00234	0.00198	0.00231	0.00193	0.00169	0.00162
18.7	0.00199	0.00253	0.00287	0.00265	0.0023	0.00262	0.00223	0.00195	0.00188
18.8	0.00219	0.00276	0.00316	0.00299	0.00264	0.00296	0.00257	0.00225	0.00216
18.9	0.00239	0.003	0.00347	0.00336	0.00303	0.00333	0.00294	0.00257	0.00247
19	0.00261	0.00324	0.00379	0.00375	0.00344	0.00373	0.00334	0.00293	0.00281
19.1	0.00283	0.00349	0.00412	0.00417	0.00389	0.00416	0.00378	0.00331	0.00318
19.2	0.00306	0.00374	0.00447	0.00461	0.00437	0.00461	0.00425	0.00372	0.00357
19.3	0.00329	0.004	0.00482	0.00508	0.00488	0.00508	0.00474	0.00415	0.00398
19.4	0.00353	0.00426	0.00518	0.00556	0.00541	0.00557	0.00526	0.00461	0.00442
19.5	0.00376	0.00451	0.00555	0.00606	0.00597	0.00608	0.0058	0.00508	0.00488
19.6	0.004	0.00476	0.00591	0.00657	0.00654	0.0066	0.00636	0.00557	0.00534
19.7	0.00423	0.00501	0.00627	0.00709	0.00713	0.00712	0.00693	0.00606	0.00582
19.8	0.00446	0.00525	0.00663	0.00761	0.00772	0.00765	0.0075	0.00657	0.0063
19.9	0.00469	0.00547	0.00698	0.00812	0.00831	0.00817	0.00807	0.00707	0.00678
20	0.0049	0.00569	0.00731	0.00861	0.00888	0.00868	0.00863	0.00756	0.00726
20.1	0.0051	0.00589	0.00763	0.00909	0.00944	0.00917	0.00918	0.00803	0.00771
20.2	0.00528	0.00607	0.00792	0.00955	0.00998	0.00963	0.0097	0.00849	0.00815
20.3	0.00545	0.00623	0.00819	0.00997	0.01048	0.01007	0.01018	0.00891	0.00856
20.4	0.0056	0.00638	0.00843	0.01035	0.01093	0.01046	0.01063	0.0093	0.00893
20.5	0.00573	0.0065	0.00863	0.01069	0.01134	0.01081	0.01102	0.00965	0.00927
20.6	0.00584	0.0066	0.0088	0.01098	0.0117	0.01111	0.01137	0.00995	0.00956
20.7	0.00593	0.00667	0.00894	0.01122	0.01199	0.01135	0.01165	0.0102	0.00979
20.8	0.00599	0.00672	0.00904	0.0114	0.01221	0.01153	0.01187	0.01039	0.00998
20.9	0.00602	0.00675	0.0091	0.01152	0.01236	0.01166	0.01202	0.01052	0.01011
21	0.00604	0.00675	0.00912	0.01157	0.01244	0.01172	0.0121	0.0106	0.01018
21.1	0.00603	0.00673	0.0091	0.01157	0.01245	0.01171	0.01211	0.01061	0.01019
21.2	0.00599	0.00669	0.00904	0.0115	0.01239	0.01165	0.01205	0.01056	0.01014
21.3	0.00594	0.00663	0.00895	0.01138	0.01226	0.01153	0.01192	0.01045	0.01004
21.4	0.00588	0.00655	0.00883	0.01121	0.01206	0.01135	0.01173	0.0103	0.00989
21.5	0.0058	0.00646	0.00868	0.01098	0.01181	0.01112	0.01149	0.01009	0.0097
21.6	0.00571	0.00637	0.00851	0.01072	0.01151	0.01085	0.01119	0.00985	0.00947
21.7	0.00562	0.00627	0.00832	0.01042	0.01116	0.01055	0.01086	0.00957	0.00921
21.8	0.00553	0.00617	0.00812	0.0101	0.01079	0.01022	0.0105	0.00928	0.00894
21.9	0.00545	0.00608	0.00793	0.00977	0.01039	0.00988	0.01013	0.00897	0.00865
22	0.00539	0.00601	0.00774	0.00943	0.00999	0.00953	0.00975	0.00867	0.00837
22.1	0.00536	0.00597	0.00757	0.0091	0.0096	0.0092	0.00937	0.00838	0.00811
22.2	0.00536	0.00595	0.00742	0.00879	0.00922	0.00888	0.00902	0.00812	0.00788
22.3	0.0054	0.00598	0.00732	0.00852	0.00888	0.0086	0.0087	0.0079	0.00768
22.4	0.00549	0.00606	0.00725	0.00829	0.00858	0.00836	0.00843	0.00773	0.00755
22.5	0.00564	0.00619	0.00725	0.00811	0.00835	0.00818	0.00822	0.00763	0.00748
22.6	0.00586	0.00639	0.0073	0.008	0.00818	0.00806	0.00808	0.0076	0.00748
22.7	0.00615	0.00666	0.00742	0.00796	0.00809	0.00802	0.00802	0.00765	0.00757
22.8	0.00651	0.007	0.00762	0.008	0.00808	0.00806	0.00805	0.0078	0.00775
22.9	0.00695	0.00742	0.0079	0.00813	0.00817	0.00819	0.00817	0.00804	0.00803
23	0.00748	0.00792	0.00826	0.00834	0.00834	0.0084	0.00838	0.00837	0.00841
23.1	0.00807	0.00849	0.00869	0.00864	0.00861	0.0087	0.00868	0.0088	0.00888
23.2	0.00874	0.00913	0.00919	0.00901	0.00897	0.00908	0.00907	0.00932	0.00944
23.3	0.00947	0.00983	0.00976	0.00946	0.0094	0.00953	0.00954	0.00992	0.01008
23.4	0.01025	0.01057	0.01038	0.00997	0.0099	0.01004	0.01007	0.01058	0.01079
23.5	0.01106	0.01136	0.01104	0.01053	0.01045	0.01061	0.01066	0.0113	0.01154
23.6	0.01189	0.01215	0.01173	0.01112	0.01104	0.01121	0.01129	0.01205	0.01233
23.7	0.01271	0.01295	0.01241	0.01172	0.01165	0.01182	0.01193	0.01281	0.01313
23.8	0.01351	0.01372	0.01308	0.01232	0.01225	0.01242	0.01257	0.01355	0.01391
23.9	0.01426	0.01445	0.01372	0.01289	0.01283	0.013	0.01317	0.01427	0.01466
24	0.01495	0.0151	0.0143	0.01341	0.01337	0.01353	0.01373	0.01492	0.01534
24.1	0.01554	0.01567	0.01479	0.01386	0.01383	0.01399	0.01422	0.01549	0.01594
24.2	0.01603	0.01613	0.0152	0.01423	0.01421	0.01436	0.01463	0.01595	0.01643
24.3	0.01639	0.01647	0.01549	0.0145	0.0145	0.01463	0.01492	0.0163	0.01679
24.4	0.01661	0.01667	0.01566	0.01466	0.01466	0.01479	0.0151	0.01652	0.01702
24.5	0.01669	0.01673	0.01569	0.01469	0.01471	0.01483	0.01515	0.01659	0.0171
24.6	0.01663	0.01665	0.0156	0.0146	0.01463	0.01474	0.01507	0.01651	0.01702
24.7	0.01641	0.01642	0.01537	0.01439	0.01442	0.01452	0.01486	0.01629	0.01679
24.8	0.01607	0.01605	0.01501	0.01405	0.01409	0.01419	0.01452	0.01593	0.01642
24.9	0.01559	0.01556	0.01454	0.01361	0.01365	0.01374	0.01406	0.01543	0.01591
25	0.01501	0.01496	0.01396	0.01306	0.01311	0.01319	0.0135	0.01483	0.01527
25.1	0.01434	0.01427	0.0133	0.01244	0.01249	0.01256	0.01286	0.01412	0.01454
25.2	0.01361	0.01352	0.01257	0.01175	0.01179	0.01187	0.01214	0.01334	0.01373
25.3	0.01283	0.01272	0.0118	0.01102	0.01106	0.01113	0.01138	0.0125	0.01285
25.4	0.01203	0.01191	0.01101	0.01026	0.0103	0.01037	0.01059	0.01164	0.01195
25.5	0.01125	0.01109	0.01022	0.00951	0.00953	0.00961	0.00979	0.01077	0.01103
25.6	0.0105	0.01031	0.00945	0.00876	0.00878	0.00886	0.00901	0.00991	0.01013
25.7	0.0098	0.00958	0.00872	0.00806	0.00806	0.00815	0.00826	0.00909	0.00926
25.8	0.00917	0.00891	0.00805	0.0074	0.00739	0.00749	0.00755	0.00832	0.00844
25.9	0.00863	0.00833	0.00745	0.0068	0.00678	0.00689	0.00691	0.00763	0.00769
26	0.00819	0.00784	0.00693	0.00627	0.00624	0.00636	0.00634	0.007	0.00702
26.1	0.00785	0.00745	0.00649	0.00583	0.00578	0.00592	0.00584	0.00647	0.00643
26.2	0.00762	0.00717	0.00615	0.00546	0.0054	0.00555	0.00543	0.00603	0.00593
26.3	0.0075	0.00699	0.0059	0.00517	0.0051	0.00527	0.0051	0.00567	0.00552
26.4	0.00748	0.0069	0.00573	0.00496	0.00487	0.00507	0.00484	0.00541	0.0052
26.5	0.00755	0.0069	0.00564	0.00483	0.00472	0.00494	0.00466	0.00522	0.00496
26.6	0.00771	0.00698	0.00562	0.00476	0.00464	0.00488	0.00455	0.00511	0.0048
26.7	0.00792	0.00713	0.00566	0.00474	0.00461	0.00487	0.0045	0.00507	0.0047
26.8	0.00818	0.00732	0.00575	0.00477	0.00463	0.00491	0.00449	0.00507	0.00466
26.9	0.00848	0.00755	0.00588	0.00484	0.00468	0.00498	0.00452	0.00512	0.00466
27	0.00878	0.00779	0.00602	0.00493	0.00475	0.00508	0.00458	0.00519	0.00469
27.1	0.00908	0.00803	0.00617	0.00503	0.00484	0.00519	0.00465	0.00528	0.00474
27.2	0.00935	0.00825	0.00632	0.00513	0.00493	0.00529	0.00473	0.00537	0.0048
27.3	0.00958	0.00844	0.00645	0.00522	0.00501	0.00539	0.0048	0.00546	0.00487
27.4	0.00976	0.00859	0.00655	0.00529	0.00508	0.00546	0.00486	0.00552	0.00492
27.5	0.00987	0.00868	0.00661	0.00534	0.00512	0.00551	0.0049	0.00557	0.00495
27.6	0.00991	0.00871	0.00664	0.00536	0.00514	0.00553	0.00491	0.00558	0.00496
27.7	0.00988	0.00868	0.00661	0.00534	0.00512	0.00551	0.0049	0.00556	0.00494
27.8	0.00976	0.00857	0.00654	0.00529	0.00507	0.00545	0.00485	0.0055	0.0049
27.9	0.00956	0.0084	0.00642	0.0052	0.00499	0.00535	0.00477	0.0054	0.00482
28	0.00929	0.00817	0.00626	0.00508	0.00487	0.00522	0.00466	0.00527	0.00471
28.1	0.00896	0.00788	0.00605	0.00493	0.00472	0.00505	0.00453	0.0051	0.00458
28.2	0.00856	0.00754	0.00581	0.00475	0.00455	0.00486	0.00437	0.00491	0.00442
28.3	0.00812	0.00715	0.00554	0.00454	0.00435	0.00464	0.00419	0.00469	0.00425
28.4	0.00765	0.00674	0.00524	0.00432	0.00414	0.0044	0.00399	0.00445	0.00406
28.5	0.00715	0.0063	0.00494	0.00409	0.00392	0.00416	0.00379	0.00421	0.00386
28.6	0.00663	0.00586	0.00462	0.00385	0.00369	0.0039	0.00358	0.00395	0.00365
28.7	0.00612	0.00541	0.0043	0.00361	0.00346	0.00365	0.00337	0.0037	0.00345
28.8	0.00562	0.00497	0.00399	0.00338	0.00324	0.0034	0.00316	0.00345	0.00325
28.9	0.00513	0.00455	0.0037	0.00316	0.00303	0.00316	0.00297	0.00322	0.00306
29	0.00467	0.00415	0.00342	0.00295	0.00283	0.00293	0.00278	0.00299	0.00288
29.1	0.00424	0.00378	0.00316	0.00275	0.00264	0.00272	0.00261	0.00279	0.00271
29.2	0.00385	0.00345	0.00292	0.00258	0.00247	0.00253	0.00246	0.0026	0.00256
29.3	0.0035	0.00314	0.00271	0.00242	0.00232	0.00236	0.00232	0.00243	0.00243
29.4	0.00319	0.00287	0.00252	0.00228	0.00219	0.00222	0.0022	0.00228	0.00232
29.5	0.00292	0.00264	0.00236	0.00217	0.00208	0.00209	0.0021	0.00216	0.00222
29.6	0.00268	0.00243	0.00222	0.00207	0.00199	0.00198	0.00202	0.00205	0.00214
29.7	0.00248	0.00226	0.00211	0.00199	0.00191	0.00189	0.00195	0.00196	0.00208
29.8	0.00232	0.00212	0.00201	0.00192	0.00185	0.00182	0.00189	0.00189	0.00203
29.9	0.00219	0.00201	0.00194	0.00188	0.0018	0.00176	0.00185	0.00184	0.00199
30	0.00208	0.00192	0.00189	0.00184	0.00177	0.00172	0.00183	0.0018	0.00196
30.1	0.002	0.00185	0.00184	0.00182	0.00175	0.00169	0.00181	0.00177	0.00195
30.2	0.00194	0.0018	0.00182	0.0018	0.00173	0.00167	0.0018	0.00175	0.00194
30.3	0.00189	0.00176	0.0018	0.00179	0.00172	0.00166	0.00179	0.00174	0.00194
30.4	0.00186	0.00174	0.00179	0.00179	0.00172	0.00165	0.0018	0.00174	0.00195
30.5	0.00184	0.00172	0.00179	0.0018	0.00173	0.00166	0.0018	0.00174	0.00196
30.6	0.00183	0.00171	0.00179	0.0018	0.00174	0.00166	0.00181	0.00175	0.00197
30.7	0.00183	0.00171	0.00179	0.00182	0.00175	0.00167	0.00183	0.00176	0.00198
30.8	0.00183	0.00171	0.0018	0.00183	0.00176	0.00168	0.00184	0.00177	0.002
30.9	0.00184	0.00172	0.00181	0.00184	0.00177	0.00169	0.00185	0.00178	0.00201
31	0.00184	0.00173	0.00182	0.00185	0.00178	0.0017	0.00187	0.00179	0.00203
31.1	0.00185	0.00173	0.00183	0.00186	0.00179	0.00171	0.00188	0.0018	0.00204
31.2	0.00186	0.00174	0.00184	0.00188	0.0018	0.00172	0.00189	0.00181	0.00206
31.3	0.00187	0.00175	0.00185	0.00189	0.00181	0.00173	0.0019	0.00182	0.00207
31.4	0.00187	0.00176	0.00186	0.0019	0.00182	0.00174	0.00191	0.00183	0.00208
31.5	0.00188	0.00176	0.00187	0.0019	0.00183	0.00174	0.00192	0.00184	0.00209
31.6	0.00188	0.00177	0.00187	0.00191	0.00183	0.00175	0.00192	0.00184	0.00209
31.7	0.00189	0.00177	0.00188	0.00191	0.00184	0.00175	0.00193	0.00184	0.0021
31.8	0.00189	0.00177	0.00188	0.00191	0.00184	0.00175	0.00193	0.00185	0.0021
31.9	0.00189	0.00177	0.00188	0.00191	0.00184	0.00175	0.00193	0.00185	0.0021
32	0.00188	0.00177	0.00187	0.00191	0.00184	0.00175	0.00192	0.00184	0.00209
32.1	0.00188	0.00176	0.00187	0.0019	0.00183	0.00174	0.00192	0.00184	0.00209
32.2	0.00187	0.00176	0.00186	0.0019	0.00182	0.00174	0.00191	0.00183	0.00208
32.3	0.00186	0.00175	0.00185	0.00189	0.00181	0.00173	0.0019	0.00182	0.00207
32.4	0.00185	0.00174	0.00184	0.00188	0.0018	0.00172	0.00189	0.00181	0.00206
32.5	0.00184	0.00172	0.00183	0.00186	0.00179	0.00171	0.00188	0.0018	0.00204
32.6	0.00182	0.00171	0.00181	0.00185	0.00178	0.00169	0.00186	0.00178	0.00203
32.7	0.0018	0.00169	0.00179	0.00183	0.00176	0.00168	0.00184	0.00177	0.00201
32.8	0.00179	0.00168	0.00178	0.00181	0.00174	0.00166	0.00182	0.00175	0.00198
32.9	0.00176	0.00166	0.00175	0.00179	0.00172	0.00164	0.0018	0.00173	0.00196
33	0.00174	0.00163	0.00173	0.00176	0.0017	0.00162	0.00178	0.0017	0.00194
33.1	0.00172	0.00161	0.00171	0.00174	0.00167	0.00159	0.00175	0.00168	0.00191
33.2	0.00169	0.00159	0.00168	0.00171	0.00165	0.00157	0.00173	0.00165	0.00188
33.3	0.00166	0.00156	0.00165	0.00169	0.00162	0.00154	0.0017	0.00163	0.00185
33.4	0.00163	0.00153	0.00163	0.00166	0.00159	0.00152	0.00167	0.0016	0.00182
33.5	0.0016	0.0015	0.0016	0.00163	0.00156	0.00149	0.00164	0.00157	0.00178
33.6	0.00157	0.00148	0.00156	0.00159	0.00153	0.00146	0.00161	0.00154	0.00175
33.7	0.00154	0.00144	0.00153	0.00156	0.0015	0.00143	0.00157	0.00151	0.00171
33.8	0.00151	0.00141	0.0015	0.00153	0.00147	0.0014	0.00154	0.00147	0.00167
33.9	0.00147	0.00138	0.00146	0.00149	0.00143	0.00136	0.0015	0.00144	0.00163
34	0.00143	0.00135	0.00143	0.00145	0.0014	0.00133	0.00147	0.0014	0.00159
34.1	0.0014	0.00131	0.00139	0.00142	0.00136	0.0013	0.00143	0.00137	0.00155
34.2	0.00136	0.00128	0.00135	0.00138	0.00133	0.00126	0.00139	0.00133	0.00151
34.3	0.00132	0.00124	0.00132	0.00134	0.00129	0.00123	0.00135	0.00129	0.00147
34.4	0.00129	0.00121	0.00128	0.0013	0.00125	0.00119	0.00131	0.00126	0.00143
34.5	0.00125	0.00117	0.00124	0.00126	0.00121	0.00116	0.00127	0.00122	0.00139
34.6	0.00121	0.00113	0.0012	0.00122	0.00118	0.00112	0.00123	0.00118	0.00134
34.7	0.00117	0.0011	0.00116	0.00118	0.00114	0.00109	0.00119	0.00114	0.0013
34.8	0.00113	0.00106	0.00112	0.00115	0.0011	0.00105	0.00115	0.00111	0.00126
34.9	0.00109	0.00102	0.00109	0.00111	0.00106	0.00101	0.00111	0.00107	0.00121
35	0.00105	0.000987565	0.00105	0.00107	0.00103	0.000976985	0.00107	0.00103	0.00117
35.1	0.00101	0.000951363	0.00101	0.00103	0.000988013	0.000941171	0.00104	0.000991959	0.00113
35.2	0.000975618	0.000915427	0.00097034	0.000988676	0.000950692	0.00090562	0.000996396	0.00095449	0.00108
35.3	0.000937679	0.000879828	0.000932606	0.000950229	0.000913722	0.000870403	0.000957649	0.000917372	0.00104
35.4	0.000900172	0.000844635	0.000895302	0.00091222	0.000877173	0.000835587	0.000919343	0.000880677	0.001
35.5	0.000863164	0.000809911	0.000858494	0.000874717	0.000841111	0.000801234	0.000881547	0.000844471	0.000959404
35.6	0.00082672	0.000775715	0.000822247	0.000837785	0.000805598	0.000767405	0.000844327	0.000808816	0.000918896
35.7	0.000790897	0.000742102	0.000786619	0.000801483	0.000770691	0.000734153	0.000807741	0.000773769	0.00087908
35.8	0.000755751	0.000709124	0.000751663	0.000765866	0.000736443	0.000701528	0.000771847	0.000739384	0.000840015
35.9	0.000721331	0.000676827	0.000717428	0.000730985	0.000702901	0.000669577	0.000736693	0.000705709	0.000801756
36	0.000687681	0.000645254	0.00068396	0.000696884	0.000670111	0.000638341	0.000702326	0.000672788	0.000764354
36.1	0.000654841	0.00061444	0.000651299	0.000663606	0.000638111	0.000607858	0.000668788	0.00064066	0.000727854
36.2	0.000622848	0.000584421	0.000619479	0.000631184	0.000606935	0.00057816	0.000636113	0.00060936	0.000692293
36.3	0.000591732	0.000555225	0.000588531	0.000599652	0.000576614	0.000549277	0.000604334	0.000578917	0.000657708
36.4	0.00056152	0.000526876	0.000558482	0.000569035	0.000547174	0.000521232	0.000573479	0.000549359	0.000624127
36.5	0.000532233	0.000499396	0.000529354	0.000539356	0.000518635	0.000494047	0.000543568	0.000520707	0.000591575
36.6	0.00050389	0.000472802	0.000501164	0.000510634	0.000491016	0.000467737	0.000514621	0.000492977	0.000560071
36.7	0.000476503	0.000447105	0.000473925	0.000482881	0.000464329	0.000442315	0.000486652	0.000466184	0.000529632
36.8	0.000450084	0.000422315	0.000447649	0.000456108	0.000438585	0.000417791	0.000459669	0.000440337	0.000500266
36.9	0.000424637	0.000398438	0.000422339	0.00043032	0.000413788	0.00039417	0.00043368	0.000415441	0.000471982
37	0.000400165	0.000375476	0.000398	0.00040552	0.000389941	0.000371454	0.000408687	0.000391498	0.000444781
37.1	0.000376666	0.000353427	0.000374628	0.000381707	0.000367043	0.000349641	0.000384688	0.000368509	0.000418663
37.2	0.000354137	0.000332288	0.000352221	0.000358877	0.000345089	0.000328729	0.000361679	0.000346468	0.000393622
37.3	0.00033257	0.000312052	0.000330771	0.000337021	0.000324073	0.000308709	0.000339653	0.000325368	0.00036965
37.4	0.000311955	0.000292708	0.000310267	0.00031613	0.000303985	0.000289573	0.000318599	0.000305199	0.000346737
37.5	0.000292279	0.000274246	0.000290697	0.00029619	0.000284811	0.000271308	0.000298503	0.000285949	0.000324867
37.6	0.000273527	0.000256651	0.000272047	0.000277187	0.000266538	0.000253902	0.000279352	0.000267603	0.000304024
37.7	0.000255681	0.000239907	0.000254298	0.000259103	0.000249149	0.000237337	0.000261126	0.000250144	0.000284189
37.8	0.000238723	0.000223995	0.000237432	0.000241918	0.000232624	0.000221595	0.000243807	0.000233553	0.00026534
37.9	0.000222632	0.000208897	0.000221428	0.000225612	0.000216944	0.000206659	0.000227373	0.000217811	0.000247455
38	0.000207385	0.00019459	0.000206263	0.000210161	0.000202087	0.000192506	0.000211802	0.000202894	0.000230508
38.1	0.000192959	0.000181054	0.000191915	0.000195541	0.000188029	0.000179114	0.000197068	0.00018878	0.000214473
38.2	0.000179328	0.000168264	0.000178358	0.000181728	0.000174746	0.000166461	0.000183147	0.000175444	0.000199322
38.3	0.000166467	0.000156197	0.000165566	0.000168695	0.000162214	0.000154523	0.000170012	0.000162862	0.000185027
38.4	0.00015435	0.000144827	0.000153514	0.000156415	0.000150406	0.000143275	0.000157637	0.000151007	0.000171559
38.5	0.000142948	0.000134129	0.000142175	0.000144862	0.000139296	0.000132692	0.000145993	0.000139853	0.000158887
38.6	0.000132236	0.000124078	0.000131521	0.000134006	0.000128858	0.000122749	0.000135052	0.000129372	0.00014698
38.7	0.000122185	0.000114647	0.000121524	0.00012382	0.000119063	0.000113419	0.000124787	0.000119539	0.000135808
38.8	0.000112767	0.00010581	0.000112157	0.000114277	0.000109886	0.000104676	0.000115169	0.000110325	0.00012534
38.9	0.000103955	9.75412e-05	0.000103392	0.000105346	0.000101299	9.64963e-05	0.000106169	0.000101704	0.000115545
39	9.57201e-05	8.98146e-05	9.52022e-05	9.70012e-05	9.32746e-05	8.88524e-05	9.77587e-05	9.36471e-05	0.000106393
39.1	8.80356e-05	8.26042e-05	8.75594e-05	8.92139e-05	8.57864e-05	8.17193e-05	8.99105e-05	8.61291e-05	9.78513e-05
39.2	8.08743e-05	7.58847e-05	8.04368e-05	8.19567e-05	7.88081e-05	7.50718e-05	8.25967e-05	7.91229e-05	8.98915e-05
39.3	7.42096e-05	6.96311e-05	7.38081e-05	7.52028e-05	7.23136e-05	6.88852e-05	7.579e-05	7.26024e-05	8.24836e-05
39.4	6.80152e-05	6.38189e-05	6.76472e-05	6.89255e-05	6.62775e-05	6.31353e-05	6.94637e-05	6.65422e-05	7.55986e-05
39.5	6.22657e-05	5.84241e-05	6.19288e-05	6.3099e-05	6.06748e-05	5.77983e-05	6.35917e-05	6.09172e-05	6.92081e-05
39.6	5.69362e-05	5.34235e-05	5.66282e-05	5.76982e-05	5.54815e-05	5.28512e-05	5.81488e-05	5.57031e-05	6.32843e-05
39.7	5.20026e-05	4.87942e-05	5.17212e-05	5.26986e-05	5.0674e-05	4.82715e-05	5.31101e-05	5.08764e-05	5.78007e-05
39.8	4.74415e-05	4.45145e-05	4.71848e-05	4.80764e-05	4.62294e-05	4.40377e-05	4.84519e-05	4.64141e-05	5.2731e-05
39.9	4.32303e-05	4.05632e-05	4.29965e-05	4.38089e-05	4.21259e-05	4.01287e-05	4.4151e-05	4.22941e-05	4.80504e-05
40	3.93474e-05	3.69198e-05	3.91345e-05	3.9874e-05	3.83421e-05	3.65243e-05	4.01854e-05	3.84953e-05	4.37345e-05
40.1	3.57717e-05	3.35648e-05	3.55782e-05	3.62505e-05	3.48578e-05	3.32052e-05	3.65336e-05	3.4997e-05	3.97601e-05
40.2	3.24833e-05	3.04793e-05	3.23076e-05	3.29181e-05	3.16534e-05	3.01528e-05	3.31752e-05	3.17799e-05	3.61051e-05
40.3	2.94631e-05	2.76454e-05	2.93037e-05	2.98574e-05	2.87104e-05	2.73492e-05	3.00906e-05	2.8825e-05	3.27481e-05
40.4	2.66927e-05	2.50459e-05	2.65483e-05	2.705e-05	2.60108e-05	2.47776e-05	2.72612e-05	2.61147e-05	2.96689e-05
40.5	2.41549e-05	2.26646e-05	2.40242e-05	2.44782e-05	2.35377e-05	2.24218e-05	2.46693e-05	2.36318e-05	2.68481e-05
40.6	2.1833e-05	2.0486e-05	2.17149e-05	2.21252e-05	2.12752e-05	2.02665e-05	2.2298e-05	2.13602e-05	2.42673e-05
40.7	1.97114e-05	1.84953e-05	1.96048e-05	1.99753e-05	1.92078e-05	1.82972e-05	2.01312e-05	1.92846e-05	2.19092e-05
40.8	1.77754e-05	1.66788e-05	1.76793e-05	1.80134e-05	1.73213e-05	1.65001e-05	1.8154e-05	1.73905e-05	1.97573e-05
40.9	1.6011e-05	1.50232e-05	1.59244e-05	1.62253e-05	1.5602e-05	1.48623e-05	1.6352e-05	1.56643e-05	1.77962e-05
41	1.44051e-05	1.35163e-05	1.43271e-05	1.45979e-05	1.4037e-05	1.33715e-05	1.47119e-05	1.40931e-05	1.60112e-05
41.1	1.29452e-05	1.21465e-05	1.28751e-05	1.31184e-05	1.26144e-05	1.20164e-05	1.32209e-05	1.26648e-05	1.43885e-05
41.2	1.16198e-05	1.09029e-05	1.15569e-05	1.17753e-05	1.13229e-05	1.07861e-05	1.18672e-05	1.13681e-05	1.29153e-05
41.3	1.0418e-05	9.77525e-06	1.03616e-05	1.05574e-05	1.01518e-05	9.67053e-06	1.06399e-05	1.01924e-05	1.15796e-05
41.4	9.3297e-06	8.75409e-06	9.27922e-06	9.45457e-06	9.09134e-06	8.66032e-06	9.5284e-06	9.12765e-06	1.03699e-05
41.5	8.34541e-06	7.83054e-06	8.30026e-06	8.45711e-06	8.1322e-06	7.74665e-06	8.52315e-06	8.16468e-06	9.2759e-06
41.6	7.45633e-06	6.9963e-06	7.41599e-06	7.55612e-06	7.26583e-06	6.92135e-06	7.61513e-06	7.29485e-06	8.28768e-06
41.7	6.65425e-06	6.24371e-06	6.61825e-06	6.74331e-06	6.48424e-06	6.17682e-06	6.79596e-06	6.51014e-06	7.39617e-06
41.8	5.93157e-06	5.56562e-06	5.89948e-06	6.01096e-06	5.78003e-06	5.506e-06	6.0579e-06	5.80311e-06	6.59292e-06
41.9	5.28126e-06	4.95543e-06	5.25269e-06	5.35194e-06	5.14633e-06	4.90234e-06	5.39373e-06	5.16689e-06	5.8701e-06
42	4.6968e-06	4.40703e-06	4.67139e-06	4.75966e-06	4.5768e-06	4.35982e-06	4.79683e-06	4.59508e-06	5.22047e-06
42.1	4.17218e-06	3.91478e-06	4.14961e-06	4.22802e-06	4.06559e-06	3.87284e-06	4.26104e-06	4.08183e-06	4.63737e-06
42.2	3.70188e-06	3.47348e-06	3.68185e-06	3.75142e-06	3.6073e-06	3.43627e-06	3.78071e-06	3.62171e-06	4.11462e-06
42.3	3.28078e-06	3.07837e-06	3.26303e-06	3.32469e-06	3.19696e-06	3.04539e-06	3.35065e-06	3.20973e-06	3.64657e-06
42.4	2.90422e-06	2.72504e-06	2.8885e-06	2.94309e-06	2.83002e-06	2.69585e-06	2.96607e-06	2.84132e-06	3.22803e-06
42.5	2.5679e-06	2.40947e-06	2.55401e-06	2.60227e-06	2.50229e-06	2.38366e-06	2.62259e-06	2.51229e-06	2.85421e-06
42.6	2.2679e-06	2.12798e-06	2.25563e-06	2.29825e-06	2.20996e-06	2.10518e-06	2.3162e-06	2.21878e-06	2.52076e-06
42.7	2.00063e-06	1.8772e-06	1.9898e-06	2.0274e-06	1.94951e-06	1.85709e-06	2.04324e-06	1.9573e-06	2.22369e-06
42.8	1.76281e-06	1.65405e-06	1.75327e-06	1.7864e-06	1.71777e-06	1.63633e-06	1.80035e-06	1.72464e-06	1.95936e-06
42.9	1.55147e-06	1.45575e-06	1.54307e-06	1.57223e-06	1.51183e-06	1.44015e-06	1.58451e-06	1.51787e-06	1.72445e-06
43	1.36388e-06	1.27973e-06	1.3565e-06	1.38213e-06	1.32903e-06	1.26602e-06	1.39292e-06	1.33434e-06	1.51595e-06
43.1	1.19758e-06	1.1237e-06	1.1911e-06	1.21361e-06	1.16699e-06	1.11166e-06	1.22309e-06	1.17165e-06	1.33111e-06
43.2	1.05035e-06	9.85544e-07	1.04466e-06	1.0644e-06	1.02351e-06	9.74987e-07	1.07272e-06	1.0276e-06	1.16746e-06
43.3	9.20145e-07	8.63376e-07	9.15167e-07	9.32461e-07	8.96637e-07	8.54127e-07	9.39742e-07	9.00218e-07	1.02274e-06
43.4	8.05151e-07	7.55476e-07	8.00795e-07	8.15927e-07	7.8458e-07	7.47383e-07	8.22298e-07	7.87714e-07	8.94922e-07
43.5	7.03712e-07	6.60296e-07	6.99905e-07	7.1313e-07	6.85733e-07	6.53222e-07	7.18699e-07	6.88472e-07	7.82173e-07
43.6	6.14341e-07	5.76438e-07	6.11017e-07	6.22563e-07	5.98645e-07	5.70263e-07	6.27424e-07	6.01036e-07	6.82837e-07
43.7	5.35699e-07	5.02648e-07	5.32801e-07	5.42868e-07	5.22012e-07	4.97264e-07	5.47108e-07	5.24097e-07	5.95427e-07
43.8	4.66583e-07	4.37797e-07	4.64059e-07	4.72828e-07	4.54662e-07	4.33107e-07	4.7652e-07	4.56478e-07	5.18605e-07
43.9	4.05914e-07	3.80871e-07	4.03718e-07	4.11347e-07	3.95543e-07	3.76791e-07	4.14559e-07	3.97123e-07	4.51172e-07
44	3.52725e-07	3.30963e-07	3.50816e-07	3.57446e-07	3.43713e-07	3.27418e-07	3.60237e-07	3.45086e-07	3.92052e-07
44.1	3.0615e-07	2.87262e-07	3.04494e-07	3.10248e-07	2.98329e-07	2.84185e-07	3.1267e-07	2.9952e-07	3.40285e-07
44.2	2.65418e-07	2.49043e-07	2.63982e-07	2.6897e-07	2.58637e-07	2.46375e-07	2.71071e-07	2.5967e-07	2.95011e-07
44.3	2.29839e-07	2.15659e-07	2.28595e-07	2.32915e-07	2.23967e-07	2.13348e-07	2.34734e-07	2.24861e-07	2.55465e-07
44.4	1.98798e-07	1.86533e-07	1.97723e-07	2.01459e-07	1.93719e-07	1.84535e-07	2.03032e-07	1.94493e-07	2.20963e-07
44.5	1.71751e-07	1.61154e-07	1.70822e-07	1.74049e-07	1.67363e-07	1.59428e-07	1.75409e-07	1.68031e-07	1.909e-07
44.6	1.48212e-07	1.39067e-07	1.4741e-07	1.50195e-07	1.44425e-07	1.37578e-07	1.51368e-07	1.45002e-07	1.64737e-07
44.7	1.2775e-07	1.19869e-07	1.27059e-07	1.2946e-07	1.24486e-07	1.18585e-07	1.30471e-07	1.24984e-07	1.41994e-07
44.8	1.09986e-07	1.03201e-07	1.09391e-07	1.11458e-07	1.07176e-07	1.02095e-07	1.12329e-07	1.07604e-07	1.22249e-07
44.9	9.45829e-08	8.87475e-08	9.40712e-08	9.58488e-08	9.21664e-08	8.77968e-08	9.65973e-08	9.25346e-08	1.05129e-07
45	8.12425e-08	7.62302e-08	8.0803e-08	8.23298e-08	7.91669e-08	7.54136e-08	8.29727e-08	7.94831e-08	9.03007e-08
45.1	6.97029e-08	6.54025e-08	6.93258e-08	7.06358e-08	6.79221e-08	6.47019e-08	7.11874e-08	6.81934e-08	7.74745e-08
45.2	5.97331e-08	5.60478e-08	5.941e-08	6.05326e-08	5.8207e-08	5.54474e-08	6.10053e-08	5.84395e-08	6.63931e-08
45.3	5.11301e-08	4.79756e-08	5.08535e-08	5.18144e-08	4.98238e-08	4.74616e-08	5.2219e-08	5.00228e-08	5.68309e-08
45.4	4.37154e-08	4.10184e-08	4.34789e-08	4.43005e-08	4.25985e-08	4.05789e-08	4.46464e-08	4.27687e-08	4.85895e-08
45.5	3.73327e-08	3.50294e-08	3.71307e-08	3.78324e-08	3.63789e-08	3.46542e-08	3.81278e-08	3.65242e-08	4.14952e-08
45.6	3.1845e-08	2.98803e-08	3.16727e-08	3.22712e-08	3.10314e-08	2.95602e-08	3.25232e-08	3.11554e-08	3.53956e-08
45.7	2.71325e-08	2.54586e-08	2.69857e-08	2.74957e-08	2.64393e-08	2.51858e-08	2.77104e-08	2.65449e-08	3.01577e-08
45.8	2.30906e-08	2.1666e-08	2.29657e-08	2.33997e-08	2.25007e-08	2.14339e-08	2.35824e-08	2.25906e-08	2.56651e-08
45.9	1.96281e-08	1.84171e-08	1.95219e-08	1.98908e-08	1.91266e-08	1.82198e-08	2.00461e-08	1.9203e-08	2.18166e-08
46	1.66655e-08	1.56373e-08	1.65753e-08	1.68885e-08	1.62397e-08	1.54698e-08	1.70204e-08	1.63046e-08	1.85236e-08
46.1	1.41336e-08	1.32616e-08	1.40572e-08	1.43228e-08	1.37725e-08	1.31196e-08	1.44346e-08	1.38276e-08	1.57095e-08
46.2	1.19726e-08	1.12339e-08	1.19078e-08	1.21328e-08	1.16667e-08	1.11136e-08	1.22275e-08	1.17133e-08	1.33075e-08
46.3	1.01302e-08	9.50518e-09	1.00754e-08	1.02658e-08	9.87136e-09	9.40336e-09	1.03459e-08	9.91079e-09	1.12596e-08
46.4	8.56138e-09	8.03318e-09	8.51506e-09	8.67596e-09	8.34265e-09	7.94712e-09	8.74371e-09	8.37597e-09	9.51594e-09
46.5	7.22716e-09	6.78127e-09	7.18806e-09	7.32388e-09	7.04251e-09	6.70863e-09	7.38107e-09	7.07064e-09	8.03296e-09
46.6	6.0938e-09	5.71783e-09	6.06083e-09	6.17535e-09	5.93811e-09	5.65658e-09	6.22358e-09	5.96183e-09	6.77323e-09
46.7	5.13222e-09	4.81558e-09	5.10446e-09	5.20091e-09	5.0011e-09	4.764e-09	5.24152e-09	5.02108e-09	5.70444e-09
46.8	4.31737e-09	4.05101e-09	4.29402e-09	4.37516e-09	4.20707e-09	4.00761e-09	4.40932e-09	4.22388e-09	4.79874e-09
46.9	3.6277e-09	3.40388e-09	3.60807e-09	3.67625e-09	3.53501e-09	3.36742e-09	3.70496e-09	3.54913e-09	4.03217e-09
47	3.04466e-09	2.85682e-09	3.02819e-09	3.08541e-09	2.96687e-09	2.82621e-09	3.1095e-09	2.97872e-09	3.38413e-09
47.1	2.55237e-09	2.3949e-09	2.53856e-09	2.58653e-09	2.48716e-09	2.36924e-09	2.60673e-09	2.4971e-09	2.83695e-09
47.2	2.1372e-09	2.00535e-09	2.12564e-09	2.16581e-09	2.0826e-09	1.98386e-09	2.18272e-09	2.09092e-09	2.37549e-09
47.3	1.78749e-09	1.67721e-09	1.77782e-09	1.81142e-09	1.74182e-09	1.65924e-09	1.82556e-09	1.74878e-09	1.98679e-09
47.4	1.49327e-09	1.40115e-09	1.4852e-09	1.51326e-09	1.45512e-09	1.38614e-09	1.52508e-09	1.46094e-09	1.65977e-09
47.5	1.24604e-09	1.16916e-09	1.2393e-09	1.26272e-09	1.21421e-09	1.15664e-09	1.27258e-09	1.21906e-09	1.38497e-09
47.6	1.03854e-09	9.74462e-10	1.03292e-09	1.05244e-09	1.012e-09	9.64023e-10	1.06065e-09	1.01604e-09	1.15433e-09
47.7	8.64585e-10	8.11243e-10	8.59907e-10	8.76156e-10	8.42495e-10	8.02553e-10	8.82998e-10	8.45861e-10	9.60982e-10
47.8	7.18936e-10	6.74581e-10	7.15047e-10	7.28559e-10	7.00568e-10	6.67355e-10	7.34248e-10	7.03367e-10	7.99095e-10
47.9	5.97132e-10	5.60291e-10	5.93901e-10	6.05124e-10	5.81876e-10	5.54289e-10	6.09849e-10	5.842e-10	6.6371e-10
48	4.9539e-10	4.64826e-10	4.9271e-10	5.0202e-10	4.82733e-10	4.59847e-10	5.0594e-10	4.84661e-10	5.50624e-10
48.1	4.10507e-10	3.8518e-10	4.08286e-10	4.16001e-10	4.00019e-10	3.81054e-10	4.1925e-10	4.01617e-10	4.56277e-10
48.2	3.39775e-10	3.18812e-10	3.37937e-10	3.44322e-10	3.31094e-10	3.15397e-10	3.47011e-10	3.32416e-10	3.77658e-10
48.3	2.80904e-10	2.63574e-10	2.79385e-10	2.84664e-10	2.73728e-10	2.6075e-10	2.86887e-10	2.74821e-10	3.12224e-10
48.4	2.31965e-10	2.17654e-10	2.3071e-10	2.3507e-10	2.26039e-10	2.15322e-10	2.36905e-10	2.26942e-10	2.57828e-10
48.5	1.9133e-10	1.79526e-10	1.90295e-10	1.93891e-10	1.86442e-10	1.77603e-10	1.95405e-10	1.87187e-10	2.12663e-10
48.6	1.57631e-10	1.47906e-10	1.56778e-10	1.59741e-10	1.53604e-10	1.46321e-10	1.60988e-10	1.54217e-10	1.75206e-10
48.7	1.29717e-10	1.21714e-10	1.29015e-10	1.31453e-10	1.26403e-10	1.2041e-10	1.3248e-10	1.26908e-10	1.4418e-10
48.8	1.06622e-10	1.00044e-10	1.06046e-10	1.08049e-10	1.03898e-10	9.89725e-11	1.08893e-10	1.04313e-10	1.1851e-10
48.9	8.7538e-11	8.21373e-11	8.70644e-11	8.87096e-11	8.53015e-11	8.12574e-11	8.94023e-11	8.56423e-11	9.72982e-11
49	7.17864e-11	6.73575e-11	7.1398e-11	7.27472e-11	6.99523e-11	6.66359e-11	7.33153e-11	7.02318e-11	7.97903e-11
49.1	5.8801e-11	5.51732e-11	5.84829e-11	5.9588e-11	5.72987e-11	5.45822e-11	6.00533e-11	5.75276e-11	6.53571e-11
49.2	4.81087e-11	4.51406e-11	4.78484e-11	4.87526e-11	4.68796e-11	4.4657e-11	4.91333e-11	4.70668e-11	5.34726e-11
49.3	3.93151e-11	3.68895e-11	3.91024e-11	3.98413e-11	3.83107e-11	3.64944e-11	4.01524e-11	3.84637e-11	4.36986e-11
49.4	3.20917e-11	3.01118e-11	3.19181e-11	3.25212e-11	3.12718e-11	2.97892e-11	3.27752e-11	3.13967e-11	3.56698e-11
49.5	2.61651e-11	2.45508e-11	2.60235e-11	2.65153e-11	2.54966e-11	2.42878e-11	2.67223e-11	2.55985e-11	2.90824e-11
49.6	2.13083e-11	1.99937e-11	2.1193e-11	2.15935e-11	2.07639e-11	1.97795e-11	2.17621e-11	2.08468e-11	2.36841e-11
49.7	1.7333e-11	1.62636e-11	1.72392e-11	1.75649e-11	1.68901e-11	1.60894e-11	1.77021e-11	1.69576e-11	1.92655e-11
49.8	1.40829e-11	1.32141e-11	1.40067e-11	1.42714e-11	1.37231e-11	1.30725e-11	1.43829e-11	1.37779e-11	1.56531e-11
49.9	1.14291e-11	1.07239e-11	1.13672e-11	1.1582e-11	1.11371e-11	1.0609e-11	1.16725e-11	1.11815e-11	1.27033e-11
50	9.26455e-12	8.69296e-12	9.21443e-12	9.38854e-12	9.02785e-12	8.59984e-12	9.46186e-12	9.06391e-12	1.02975e-11
50.1	7.50128e-12	7.03848e-12	7.4607e-12	7.60167e-12	7.30963e-12	6.96308e-12	7.66103e-12	7.33883e-12	8.33764e-12
50.2	6.06657e-12	5.69229e-12	6.03375e-12	6.14776e-12	5.91158e-12	5.63131e-12	6.19577e-12	5.93519e-12	6.74297e-12
50.3	4.90058e-12	4.59824e-12	4.87407e-12	4.96617e-12	4.77538e-12	4.54898e-12	5.00495e-12	4.79446e-12	5.44698e-12
50.4	3.95412e-12	3.71016e-12	3.93272e-12	4.00704e-12	3.85309e-12	3.67042e-12	4.03833e-12	3.86848e-12	4.39499e-12
50.5	3.18675e-12	2.99014e-12	3.16951e-12	3.2294e-12	3.10533e-12	2.95811e-12	3.25462e-12	3.11774e-12	3.54206e-12
50.6	2.56533e-12	2.40706e-12	2.55145e-12	2.59966e-12	2.49979e-12	2.38127e-12	2.61996e-12	2.50977e-12	2.85135e-12
50.7	2.0627e-12	1.93544e-12	2.05154e-12	2.0903e-12	2.01e-12	1.9147e-12	2.10663e-12	2.01803e-12	2.29268e-12
50.8	1.65663e-12	1.55442e-12	1.64766e-12	1.6788e-12	1.6143e-12	1.53777e-12	1.69191e-12	1.62075e-12	1.84133e-12
50.9	1.32896e-12	1.24696e-12	1.32177e-12	1.34674e-12	1.295e-12	1.23361e-12	1.35726e-12	1.30018e-12	1.47713e-12
51	1.06486e-12	9.99164e-13	1.0591e-12	1.07911e-12	1.03766e-12	9.88461e-13	1.08754e-12	1.0418e-12	1.18359e-12
51.1	8.52262e-13	7.99681e-13	8.47651e-13	8.63668e-13	8.30487e-13	7.91114e-13	8.70413e-13	8.33805e-13	9.47286e-13
51.2	6.81318e-13	6.39283e-13	6.77632e-13	6.90436e-13	6.63911e-13	6.32435e-13	6.95828e-13	6.66563e-13	7.57282e-13
51.3	5.4403e-13	5.10466e-13	5.41087e-13	5.51311e-13	5.30131e-13	5.04997e-13	5.55616e-13	5.32248e-13	6.04687e-13
51.4	4.33904e-13	4.07134e-13	4.31556e-13	4.39711e-13	4.22818e-13	4.02772e-13	4.43145e-13	4.24507e-13	4.82282e-13
51.5	3.45669e-13	3.24343e-13	3.43799e-13	3.50295e-13	3.36838e-13	3.20868e-13	3.53031e-13	3.38183e-13	3.8421e-13
51.6	2.75058e-13	2.58088e-13	2.7357e-13	2.78739e-13	2.68031e-13	2.55323e-13	2.80916e-13	2.69101e-13	3.05726e-13
51.7	2.18618e-13	2.0513e-13	2.17435e-13	2.21544e-13	2.13032e-13	2.02932e-13	2.23274e-13	2.13883e-13	2.42993e-13
51.8	1.73557e-13	1.6285e-13	1.72618e-13	1.7588e-13	1.69123e-13	1.61105e-13	1.77254e-13	1.69799e-13	1.92908e-13
51.9	1.37625e-13	1.29134e-13	1.36881e-13	1.39467e-13	1.34109e-13	1.27751e-13	1.40556e-13	1.34645e-13	1.5297e-13
52	1.09006e-13	1.02281e-13	1.08416e-13	1.10465e-13	1.06221e-13	1.01185e-13	1.11327e-13	1.06645e-13	1.21159e-13
52.1	8.62378e-14	8.09173e-14	8.57712e-14	8.7392e-14	8.40345e-14	8.00505e-14	8.80744e-14	8.43702e-14	9.5853e-14
52.2	6.81464e-14	6.3942e-14	6.77777e-14	6.90585e-14	6.64053e-14	6.32571e-14	6.95977e-14	6.66706e-14	7.57445e-14
52.3	5.3788e-14	5.04695e-14	5.3497e-14	5.45078e-14	5.24137e-14	4.99288e-14	5.49335e-14	5.26231e-14	5.97851e-14
52.4	4.24057e-14	3.97894e-14	4.21763e-14	4.29732e-14	4.13223e-14	3.93632e-14	4.33088e-14	4.14873e-14	4.71337e-14
52.5	3.33933e-14	3.13331e-14	3.32127e-14	3.38403e-14	3.25402e-14	3.09975e-14	3.41045e-14	3.26702e-14	3.71166e-14
52.6	2.62659e-14	2.46454e-14	2.61238e-14	2.66175e-14	2.55949e-14	2.43814e-14	2.68253e-14	2.56971e-14	2.91945e-14
52.7	2.06358e-14	1.93627e-14	2.05242e-14	2.0912e-14	2.01086e-14	1.91553e-14	2.10753e-14	2.01889e-14	2.29367e-14
52.8	1.61938e-14	1.51947e-14	1.61062e-14	1.64105e-14	1.57801e-14	1.50319e-14	1.65387e-14	1.58431e-14	1.79993e-14
52.9	1.26932e-14	1.19101e-14	1.26246e-14	1.28631e-14	1.23689e-14	1.17825e-14	1.29636e-14	1.24183e-14	1.41085e-14
53	9.93784e-15	9.32472e-15	9.88408e-15	1.00709e-14	9.68394e-15	9.22483e-15	1.01495e-14	9.72263e-15	1.10459e-14
53.1	7.77158e-15	7.2921e-15	7.72953e-15	7.87559e-15	7.57302e-15	7.21399e-15	7.93709e-15	7.60327e-15	8.63808e-15
53.2	6.07048e-15	5.69596e-15	6.03764e-15	6.15173e-15	5.91539e-15	5.63494e-15	6.19977e-15	5.93902e-15	6.74732e-15
53.3	4.73624e-15	4.44404e-15	4.71062e-15	4.79963e-15	4.61524e-15	4.39643e-15	4.83711e-15	4.63367e-15	5.26432e-15
53.4	3.69098e-15	3.46326e-15	3.67101e-15	3.74038e-15	3.59668e-15	3.42616e-15	3.76959e-15	3.61105e-15	4.10251e-15
53.5	2.87307e-15	2.69581e-15	2.85753e-15	2.91152e-15	2.79967e-15	2.66693e-15	2.93426e-15	2.81085e-15	3.19341e-15
53.6	2.23382e-15	2.096e-15	2.22173e-15	2.26371e-15	2.17675e-15	2.07355e-15	2.28139e-15	2.18544e-15	2.48288e-15
53.7	1.73479e-15	1.62776e-15	1.7254e-15	1.758e-15	1.69046e-15	1.61032e-15	1.77173e-15	1.69722e-15	1.92821e-15
53.8	1.34568e-15	1.26265e-15	1.3384e-15	1.36369e-15	1.3113e-15	1.24913e-15	1.37434e-15	1.31654e-15	1.49572e-15
53.9	1.04264e-15	9.78311e-16	1.037e-15	1.05659e-15	1.016e-15	9.6783e-16	1.06484e-15	1.02006e-15	1.15889e-15
54	8.06904e-16	7.57122e-16	8.02539e-16	8.17704e-16	7.86289e-16	7.49011e-16	8.24089e-16	7.8943e-16	8.96871e-16
54.1	6.23746e-16	5.85263e-16	6.20371e-16	6.32094e-16	6.0781e-16	5.78994e-16	6.3703e-16	6.10238e-16	6.93291e-16
54.2	4.81604e-16	4.51891e-16	4.78999e-16	4.8805e-16	4.693e-16	4.4705e-16	4.91861e-16	4.71175e-16	5.35301e-16
54.3	3.71424e-16	3.48509e-16	3.69415e-16	3.76395e-16	3.61935e-16	3.44775e-16	3.79334e-16	3.6338e-16	4.12836e-16
54.4	2.86119e-16	2.68466e-16	2.84571e-16	2.89948e-16	2.78809e-16	2.6559e-16	2.92212e-16	2.79922e-16	3.1802e-16
54.5	2.2015e-16	2.06568e-16	2.18959e-16	2.23097e-16	2.14526e-16	2.04355e-16	2.24839e-16	2.15383e-16	2.44696e-16
54.6	1.69196e-16	1.58757e-16	1.6828e-16	1.7146e-16	1.64873e-16	1.57056e-16	1.72799e-16	1.65532e-16	1.88061e-16
54.7	1.29884e-16	1.21871e-16	1.29182e-16	1.31623e-16	1.26566e-16	1.20565e-16	1.3265e-16	1.27071e-16	1.44366e-16
54.8	9.95911e-17	9.34467e-17	9.90523e-17	1.00924e-16	9.70467e-17	9.24457e-17	1.01712e-16	9.74343e-17	1.10695e-16
54.9	7.62748e-17	7.1569e-17	7.58622e-17	7.72957e-17	7.43261e-17	7.08023e-17	7.78993e-17	7.4623e-17	8.47792e-17
55	5.83497e-17	5.47498e-17	5.8034e-17	5.91307e-17	5.6859e-17	5.41633e-17	5.95924e-17	5.70861e-17	6.48555e-17
55.1	4.45855e-17	4.18347e-17	4.43442e-17	4.51822e-17	4.34464e-17	4.13866e-17	4.5535e-17	4.36199e-17	4.95566e-17
55.2	3.40286e-17	3.19292e-17	3.38445e-17	3.44841e-17	3.31592e-17	3.15872e-17	3.47534e-17	3.32917e-17	3.78227e-17
55.3	2.59414e-17	2.43409e-17	2.5801e-17	2.62886e-17	2.52786e-17	2.40801e-17	2.64938e-17	2.53796e-17	2.88337e-17
55.4	1.97532e-17	1.85345e-17	1.96464e-17	2.00176e-17	1.92485e-17	1.8336e-17	2.01739e-17	1.93254e-17	2.19556e-17
55.5	1.50238e-17	1.40969e-17	1.49425e-17	1.52249e-17	1.464e-17	1.39459e-17	1.53438e-17	1.46984e-17	1.66989e-17
55.6	1.14135e-17	1.07093e-17	1.13517e-17	1.15662e-17	1.11219e-17	1.05946e-17	1.16566e-17	1.11663e-17	1.26861e-17
55.7	8.66073e-18	8.12639e-18	8.61387e-18	8.77664e-18	8.43945e-18	8.03934e-18	8.84517e-18	8.47317e-18	9.62636e-18
55.8	6.56428e-18	6.15929e-18	6.52876e-18	6.65213e-18	6.39657e-18	6.09331e-18	6.70408e-18	6.42212e-18	7.29617e-18
55.9	4.96954e-18	4.66294e-18	4.94265e-18	5.03605e-18	4.84257e-18	4.61299e-18	5.07538e-18	4.86192e-18	5.52363e-18
56	3.75788e-18	3.52603e-18	3.73755e-18	3.80817e-18	3.66187e-18	3.48826e-18	3.83791e-18	3.67649e-18	4.17687e-18
56.1	2.83835e-18	2.66323e-18	2.82299e-18	2.87634e-18	2.76583e-18	2.6347e-18	2.8988e-18	2.77688e-18	3.15481e-18
56.2	2.14134e-18	2.00923e-18	2.12976e-18	2.17e-18	2.08663e-18	1.9877e-18	2.18694e-18	2.09497e-18	2.38009e-18
56.3	1.61362e-18	1.51407e-18	1.6049e-18	1.63522e-18	1.5724e-18	1.49785e-18	1.64799e-18	1.57868e-18	1.79354e-18
56.4	1.21455e-18	1.13962e-18	1.20798e-18	1.23081e-18	1.18352e-18	1.12741e-18	1.24042e-18	1.18825e-18	1.34997e-18
56.5	9.13118e-19	8.56782e-19	9.08178e-19	9.25339e-19	8.89789e-19	8.47604e-19	9.32565e-19	8.93343e-19	1.01493e-18
56.6	6.85701e-19	6.43396e-19	6.81991e-19	6.94878e-19	6.68182e-19	6.36503e-19	7.00304e-19	6.70851e-19	7.62154e-19
56.7	5.14326e-19	4.82595e-19	5.11544e-19	5.2121e-19	5.01186e-19	4.77425e-19	5.2528e-19	5.03188e-19	5.71672e-19
56.8	3.85336e-19	3.61563e-19	3.83252e-19	3.90494e-19	3.75492e-19	3.5769e-19	3.93543e-19	3.76991e-19	4.283e-19
56.9	2.88362e-19	2.70571e-19	2.86802e-19	2.92221e-19	2.80995e-19	2.67673e-19	2.94503e-19	2.82117e-19	3.20513e-19
57	2.15543e-19	2.02245e-19	2.14377e-19	2.18427e-19	2.10036e-19	2.00078e-19	2.20133e-19	2.10875e-19	2.39575e-19
57.1	1.60926e-19	1.50997e-19	1.60055e-19	1.63079e-19	1.56814e-19	1.4938e-19	1.64353e-19	1.5744e-19	1.78868e-19
57.2	1.20009e-19	1.12605e-19	1.1936e-19	1.21615e-19	1.16943e-19	1.11399e-19	1.22565e-19	1.1741e-19	1.3339e-19
57.3	8.93921e-20	8.3877e-20	8.89085e-20	9.05885e-20	8.71083e-20	8.29785e-20	9.12959e-20	8.74562e-20	9.9359e-20
57.4	6.65092e-20	6.24059e-20	6.61494e-20	6.73994e-20	6.481e-20	6.17373e-20	6.79257e-20	6.50689e-20	7.39247e-20
57.5	4.94266e-20	4.63772e-20	4.91592e-20	5.00882e-20	4.81638e-20	4.58804e-20	5.04793e-20	4.83562e-20	5.49375e-20
57.6	3.66891e-20	3.44256e-20	3.64906e-20	3.71802e-20	3.57518e-20	3.40568e-20	3.74705e-20	3.58946e-20	4.07798e-20
57.7	2.72026e-20	2.55243e-20	2.70554e-20	2.75667e-20	2.65076e-20	2.52509e-20	2.77819e-20	2.66135e-20	3.02356e-20
57.8	2.01456e-20	1.89027e-20	2.00366e-20	2.04152e-20	1.96309e-20	1.87002e-20	2.05746e-20	1.97093e-20	2.23918e-20
57.9	1.49021e-20	1.39827e-20	1.48215e-20	1.51015e-20	1.45214e-20	1.38329e-20	1.52195e-20	1.45794e-20	1.65636e-20
58	1.10106e-20	1.03313e-20	1.0951e-20	1.1158e-20	1.07293e-20	1.02206e-20	1.12451e-20	1.07721e-20	1.22382e-20
58.1	8.1259e-21	7.62456e-21	8.08194e-21	8.23465e-21	7.91829e-21	7.54288e-21	8.29896e-21	7.94992e-21	9.0319e-21
58.2	5.99003e-21	5.62047e-21	5.95762e-21	6.0702e-21	5.83699e-21	5.56026e-21	6.1176e-21	5.8603e-21	6.65789e-21
58.3	4.41045e-21	4.13834e-21	4.38659e-21	4.46948e-21	4.29777e-21	4.09401e-21	4.50438e-21	4.31494e-21	4.9022e-21
58.4	3.24365e-21	3.04353e-21	3.2261e-21	3.28706e-21	3.16078e-21	3.01093e-21	3.31273e-21	3.17341e-21	3.60531e-21
58.5	2.38277e-21	2.23576e-21	2.36988e-21	2.41466e-21	2.32189e-21	2.21181e-21	2.43352e-21	2.33117e-21	2.64844e-21
58.6	1.74834e-21	1.64048e-21	1.73889e-21	1.77174e-21	1.70368e-21	1.62291e-21	1.78558e-21	1.71048e-21	1.94328e-21
58.7	1.28135e-21	1.2023e-21	1.27442e-21	1.2985e-21	1.24862e-21	1.18942e-21	1.30864e-21	1.2536e-21	1.42422e-21
58.8	9.3801e-22	8.80139e-22	9.32935e-22	9.50564e-22	9.14045e-22	8.7071e-22	9.57987e-22	9.17696e-22	1.04259e-21
58.9	6.85872e-22	6.43556e-22	6.82161e-22	6.95051e-22	6.68349e-22	6.36662e-22	7.00479e-22	6.71018e-22	7.62344e-22
59	5.00928e-22	4.70023e-22	4.98218e-22	5.07632e-22	4.8813e-22	4.64988e-22	5.11596e-22	4.9008e-22	5.5678e-22
59.1	3.6543e-22	3.42885e-22	3.63453e-22	3.70321e-22	3.56094e-22	3.39212e-22	3.73213e-22	3.57516e-22	4.06174e-22
59.2	2.66275e-22	2.49847e-22	2.64835e-22	2.69839e-22	2.59472e-22	2.47171e-22	2.71946e-22	2.60509e-22	2.95964e-22
59.3	1.938e-22	1.81843e-22	1.92751e-22	1.96394e-22	1.88849e-22	1.79895e-22	1.97927e-22	1.89603e-22	2.15408e-22
59.4	1.40888e-22	1.32196e-22	1.40126e-22	1.42773e-22	1.37288e-22	1.30779e-22	1.43888e-22	1.37837e-22	1.56596e-22
59.5	1.02303e-22	9.59917e-23	1.0175e-22	1.03673e-22	9.96897e-23	9.49634e-23	1.04482e-22	1.00088e-22	1.1371e-22
59.6	7.42e-23	6.96221e-23	7.37985e-23	7.51931e-23	7.23043e-23	6.88763e-23	7.57802e-23	7.25931e-23	8.2473e-23
59.7	5.37544e-23	5.0438e-23	5.34636e-23	5.44739e-23	5.23811e-23	4.98977e-23	5.48992e-23	5.25903e-23	5.97478e-23
59.8	3.88975e-23	3.64977e-23	3.8687e-23	3.94181e-23	3.79037e-23	3.61067e-23	3.97259e-23	3.80551e-23	4.32344e-23
59.9	2.81142e-23	2.63797e-23	2.79621e-23	2.84905e-23	2.73959e-23	2.60971e-23	2.8713e-23	2.75053e-23	3.12488e-23
60	2.02968e-23	1.90445e-23	2.0187e-23	2.05684e-23	1.97782e-23	1.88405e-23	2.0729e-23	1.98572e-23	2.25598e-23
60.1	1.46361e-23	1.37331e-23	1.45569e-23	1.4832e-23	1.42621e-23	1.3586e-23	1.49478e-23	1.43191e-23	1.62679e-23
60.2	1.05419e-23	9.89152e-24	1.04849e-23	1.0683e-23	1.02726e-23	9.78556e-24	1.07664e-23	1.03136e-23	1.17173e-23
60.3	7.58422e-24	7.11631e-24	7.54319e-24	7.68573e-24	7.39046e-24	7.04008e-24	7.74575e-24	7.41998e-24	8.42984e-24
60.4	5.45004e-24	5.1138e-24	5.42056e-24	5.52298e-24	5.3108e-24	5.05901e-24	5.56611e-24	5.33201e-24	6.0577e-24
60.5	3.91188e-24	3.67053e-24	3.89071e-24	3.96423e-24	3.81193e-24	3.63121e-24	3.99519e-24	3.82716e-24	4.34804e-24
60.6	2.80458e-24	2.63155e-24	2.7894e-24	2.84211e-24	2.73292e-24	2.60336e-24	2.86431e-24	2.74384e-24	3.11728e-24
60.7	2.00838e-24	1.88447e-24	1.99752e-24	2.03526e-24	1.95707e-24	1.86429e-24	2.05116e-24	1.96489e-24	2.23231e-24
60.8	1.43656e-24	1.34793e-24	1.42878e-24	1.45578e-24	1.39985e-24	1.33349e-24	1.46715e-24	1.40545e-24	1.59673e-24
60.9	1.02635e-24	9.63028e-25	1.0208e-24	1.04009e-24	1.00013e-24	9.52712e-25	1.04821e-24	1.00412e-24	1.14078e-24
61	7.32428e-25	6.87241e-25	7.28466e-25	7.42231e-25	7.13716e-25	6.79879e-25	7.48027e-25	7.16567e-25	8.14091e-25
61.1	5.22074e-25	4.89864e-25	5.19249e-25	5.29061e-25	5.08735e-25	4.84616e-25	5.33192e-25	5.10767e-25	5.80283e-25
61.2	3.71702e-25	3.4877e-25	3.69691e-25	3.76677e-25	3.62206e-25	3.45034e-25	3.79619e-25	3.63653e-25	4.13146e-25
61.3	2.64336e-25	2.48027e-25	2.62906e-25	2.67873e-25	2.57582e-25	2.4537e-25	2.69965e-25	2.58611e-25	2.93808e-25
61.4	1.87764e-25	1.7618e-25	1.86748e-25	1.90277e-25	1.82967e-25	1.74293e-25	1.91763e-25	1.83698e-25	2.08699e-25
61.5	1.33219e-25	1.25e-25	1.32499e-25	1.35002e-25	1.29816e-25	1.23661e-25	1.36056e-25	1.30334e-25	1.48073e-25
61.6	9.441e-26	8.85853e-26	9.38992e-26	9.56736e-26	9.19979e-26	8.76363e-26	9.64207e-26	9.23654e-26	1.04936e-25
61.7	6.68291e-26	6.27061e-26	6.64676e-26	6.77236e-26	6.51217e-26	6.20343e-26	6.82524e-26	6.53819e-26	7.42803e-26
61.8	4.7251e-26	4.43358e-26	4.69953e-26	4.78833e-26	4.60437e-26	4.38608e-26	4.82573e-26	4.62277e-26	5.25193e-26
61.9	3.33697e-26	3.13109e-26	3.31892e-26	3.38163e-26	3.25171e-26	3.09755e-26	3.40804e-26	3.2647e-26	3.70903e-26
62	2.35391e-26	2.20869e-26	2.34118e-26	2.38542e-26	2.29377e-26	2.18503e-26	2.40405e-26	2.30294e-26	2.61637e-26
62.1	1.65854e-26	1.55621e-26	1.64957e-26	1.68074e-26	1.61617e-26	1.53954e-26	1.69386e-26	1.62262e-26	1.84346e-26
62.2	1.16723e-26	1.09522e-26	1.16092e-26	1.18286e-26	1.13741e-26	1.08349e-26	1.19209e-26	1.14196e-26	1.29738e-26
62.3	8.20516e-27	7.69894e-27	8.16077e-27	8.31498e-27	7.99553e-27	7.61646e-27	8.37991e-27	8.02747e-27	9.12001e-27
62.4	5.7612e-27	5.40576e-27	5.73003e-27	5.83831e-27	5.61401e-27	5.34785e-27	5.8839e-27	5.63643e-27	6.40355e-27
62.5	4.04051e-27	3.79122e-27	4.01865e-27	4.09458e-27	3.93728e-27	3.75061e-27	4.12656e-27	3.953e-27	4.49101e-27
62.6	2.83045e-27	2.65582e-27	2.81514e-27	2.86833e-27	2.75814e-27	2.62737e-27	2.89073e-27	2.76915e-27	3.14603e-27
62.7	1.98049e-27	1.8583e-27	1.96977e-27	2.00699e-27	1.92989e-27	1.83839e-27	2.02267e-27	1.9376e-27	2.2013e-27
62.8	1.38416e-27	1.29876e-27	1.37667e-27	1.40268e-27	1.34879e-27	1.28485e-27	1.41364e-27	1.35418e-27	1.53849e-27
62.9	9.66264e-28	9.06649e-28	9.61036e-28	9.79196e-28	9.41577e-28	8.96937e-28	9.86843e-28	9.45338e-28	1.074e-27
63	6.73756e-28	6.32188e-28	6.70111e-28	6.82774e-28	6.56543e-28	6.25416e-28	6.88105e-28	6.59165e-28	7.48878e-28
63.1	4.69253e-28	4.40302e-28	4.66714e-28	4.75533e-28	4.57264e-28	4.35585e-28	4.79247e-28	4.5909e-28	5.21573e-28
63.2	3.26443e-28	3.06303e-28	3.24677e-28	3.30812e-28	3.18103e-28	3.03022e-28	3.33396e-28	3.19374e-28	3.62841e-28
63.3	2.26833e-28	2.12838e-28	2.25605e-28	2.29869e-28	2.21037e-28	2.10558e-28	2.31664e-28	2.2192e-28	2.52124e-28
63.4	1.57435e-28	1.47722e-28	1.56583e-28	1.59542e-28	1.53412e-28	1.46139e-28	1.60788e-28	1.54025e-28	1.74988e-28
63.5	1.09142e-28	1.02408e-28	1.08551e-28	1.10603e-28	1.06353e-28	1.01311e-28	1.11466e-28	1.06778e-28	1.21311e-28
63.6	7.55753e-29	7.09126e-29	7.51665e-29	7.65868e-29	7.36445e-29	7.0153e-29	7.71849e-29	7.39386e-29	8.40017e-29
63.7	5.22715e-29	4.90466e-29	5.19887e-29	5.29711e-29	5.09361e-29	4.85212e-29	5.33848e-29	5.11395e-29	5.80996e-29
63.8	3.61116e-29	3.38837e-29	3.59163e-29	3.6595e-29	3.5189e-29	3.35207e-29	3.68807e-29	3.53296e-29	4.0138e-29
63.9	2.49188e-29	2.33814e-29	2.47839e-29	2.52523e-29	2.42821e-29	2.31309e-29	2.54495e-29	2.43791e-29	2.76971e-29
64	1.71752e-29	1.61156e-29	1.70823e-29	1.74051e-29	1.67364e-29	1.59429e-29	1.7541e-29	1.68033e-29	1.90902e-29
64.1	1.18243e-29	1.10948e-29	1.17603e-29	1.19825e-29	1.15222e-29	1.09759e-29	1.20761e-29	1.15682e-29	1.31426e-29
64.2	8.13101e-30	7.62936e-30	8.08702e-30	8.23983e-30	7.92327e-30	7.54763e-30	8.30418e-30	7.95492e-30	9.03758e-30
64.3	5.58484e-30	5.24028e-30	5.55463e-30	5.65959e-30	5.44216e-30	5.18414e-30	5.70378e-30	5.46389e-30	6.20753e-30
64.4	3.83155e-30	3.59516e-30	3.81082e-30	3.88283e-30	3.73366e-30	3.55664e-30	3.91315e-30	3.74857e-30	4.25875e-30
64.5	2.62564e-30	2.46364e-30	2.61143e-30	2.66078e-30	2.55855e-30	2.43725e-30	2.68155e-30	2.56877e-30	2.91838e-30
64.6	1.79718e-30	1.6863e-30	1.78746e-30	1.82123e-30	1.75126e-30	1.66824e-30	1.83545e-30	1.75826e-30	1.99756e-30
64.7	1.2287e-30	1.15289e-30	1.22205e-30	1.24514e-30	1.19731e-30	1.14054e-30	1.25487e-30	1.20209e-30	1.36569e-30
64.8	8.39066e-31	7.87299e-31	8.34527e-31	8.50296e-31	8.17629e-31	7.78865e-31	8.56936e-31	8.20895e-31	9.32619e-31
64.9	5.72326e-31	5.37016e-31	5.6923e-31	5.79986e-31	5.57704e-31	5.31263e-31	5.84515e-31	5.59932e-31	6.36139e-31
65	3.89931e-31	3.65874e-31	3.87822e-31	3.9515e-31	3.79969e-31	3.61955e-31	3.98236e-31	3.81487e-31	4.33407e-31
65.1	2.65356e-31	2.48985e-31	2.63921e-31	2.68908e-31	2.58577e-31	2.46318e-31	2.71008e-31	2.5961e-31	2.94943e-31
65.2	1.80372e-31	1.69243e-31	1.79396e-31	1.82786e-31	1.75763e-31	1.6743e-31	1.84213e-31	1.76465e-31	2.00482e-31
65.3	1.22463e-31	1.14907e-31	1.218e-31	1.24102e-31	1.19334e-31	1.13676e-31	1.25071e-31	1.1981e-31	1.36117e-31
65.4	8.30491e-32	7.79253e-32	8.25998e-32	8.41607e-32	8.09273e-32	7.70906e-32	8.48179e-32	8.12506e-32	9.23088e-32
65.5	5.62554e-32	5.27846e-32	5.5951e-32	5.70083e-32	5.48181e-32	5.22192e-32	5.74535e-32	5.50371e-32	6.25276e-32
65.6	3.80618e-32	3.57136e-32	3.78559e-32	3.85712e-32	3.70894e-32	3.5331e-32	3.88724e-32	3.72376e-32	4.23056e-32
65.7	2.57225e-32	2.41355e-32	2.55833e-32	2.60667e-32	2.50653e-32	2.38769e-32	2.62703e-32	2.51654e-32	2.85904e-32
65.8	1.73633e-32	1.6292e-32	1.72693e-32	1.75957e-32	1.69197e-32	1.61175e-32	1.77331e-32	1.69873e-32	1.92992e-32
65.9	1.17071e-32	1.09848e-32	1.16437e-32	1.18638e-32	1.1408e-32	1.08671e-32	1.19564e-32	1.14535e-32	1.30124e-32
66	7.88427e-33	7.39784e-33	7.84161e-33	7.98979e-33	7.68283e-33	7.31859e-33	8.05218e-33	7.71352e-33	8.76334e-33
66.1	5.30361e-33	4.9764e-33	5.27492e-33	5.37459e-33	5.16811e-33	4.92309e-33	5.41656e-33	5.18875e-33	5.89494e-33
66.2	3.56351e-33	3.34366e-33	3.54424e-33	3.61121e-33	3.47247e-33	3.30784e-33	3.63941e-33	3.48634e-33	3.96083e-33
66.3	2.39157e-33	2.24402e-33	2.37863e-33	2.42357e-33	2.33046e-33	2.21998e-33	2.4425e-33	2.33977e-33	2.65822e-33
66.4	1.60318e-33	1.50427e-33	1.59451e-33	1.62464e-33	1.56222e-33	1.48816e-33	1.63733e-33	1.56846e-33	1.78193e-33
66.5	1.07345e-33	1.00722e-33	1.06764e-33	1.08781e-33	1.04602e-33	9.9643e-34	1.09631e-33	1.0502e-33	1.19313e-33
66.6	7.17918e-34	6.73626e-34	7.14034e-34	7.27527e-34	6.99576e-34	6.66409e-34	7.33208e-34	7.02371e-34	7.97963e-34
66.7	4.79586e-34	4.49997e-34	4.76991e-34	4.86005e-34	4.67333e-34	4.45177e-34	4.898e-34	4.692e-34	5.33058e-34
66.8	3.20003e-34	3.0026e-34	3.18272e-34	3.24286e-34	3.11828e-34	2.97044e-34	3.26819e-34	3.13073e-34	3.55683e-34
66.9	2.13275e-34	2.00117e-34	2.12121e-34	2.16129e-34	2.07826e-34	1.97973e-34	2.17817e-34	2.08656e-34	2.37054e-34
67	1.41978e-34	1.33219e-34	1.4121e-34	1.43878e-34	1.38351e-34	1.31792e-34	1.45002e-34	1.38903e-34	1.57808e-34
67.1	9.44062e-35	8.85817e-35	9.38954e-35	9.56697e-35	9.19942e-35	8.76327e-35	9.64167e-35	9.23617e-35	1.04932e-34
67.2	6.27012e-35	5.88328e-35	6.2362e-35	6.35404e-35	6.10993e-35	5.82026e-35	6.40366e-35	6.13433e-35	6.96922e-35
67.3	4.15957e-35	3.90294e-35	4.13707e-35	4.21524e-35	4.0533e-35	3.86113e-35	4.24816e-35	4.06949e-35	4.62335e-35
67.4	2.75625e-35	2.5862e-35	2.74133e-35	2.79313e-35	2.68583e-35	2.55849e-35	2.81495e-35	2.69655e-35	3.06356e-35
67.5	1.82425e-35	1.7117e-35	1.81438e-35	1.84866e-35	1.77764e-35	1.69336e-35	1.8631e-35	1.78474e-35	2.02765e-35
67.6	1.206e-35	1.13159e-35	1.19948e-35	1.22214e-35	1.17519e-35	1.11947e-35	1.23168e-35	1.17988e-35	1.34046e-35
67.7	7.96356e-36	7.47224e-36	7.92048e-36	8.07014e-36	7.7601e-36	7.39219e-36	8.13316e-36	7.7911e-36	8.85147e-36
67.8	5.25248e-36	4.92842e-36	5.22406e-36	5.32277e-36	5.11828e-36	4.87562e-36	5.36434e-36	5.13873e-36	5.83811e-36
67.9	3.46033e-36	3.24684e-36	3.44161e-36	3.50665e-36	3.37193e-36	3.21206e-36	3.53403e-36	3.38539e-36	3.84615e-36
68	2.27703e-36	2.13655e-36	2.26471e-36	2.3075e-36	2.21885e-36	2.11366e-36	2.32552e-36	2.22772e-36	2.53091e-36
68.1	1.49664e-36	1.4043e-36	1.48854e-36	1.51667e-36	1.4584e-36	1.38926e-36	1.52851e-36	1.46422e-36	1.6635e-36
68.2	9.82563e-37	9.21943e-37	9.77247e-37	9.95713e-37	9.57459e-37	9.12066e-37	1.00349e-36	9.61284e-37	1.09211e-36
68.3	6.4432e-37	6.04568e-37	6.40834e-37	6.52943e-37	6.27858e-37	5.98092e-37	6.58042e-37	6.30366e-37	7.16159e-37
68.4	4.22026e-37	3.95989e-37	4.19743e-37	4.27675e-37	4.11244e-37	3.91747e-37	4.31014e-37	4.12887e-37	4.69081e-37
68.5	2.76105e-37	2.59071e-37	2.74611e-37	2.79801e-37	2.69051e-37	2.56295e-37	2.81985e-37	2.70126e-37	3.0689e-37
68.6	1.80429e-37	1.69297e-37	1.79453e-37	1.82844e-37	1.75819e-37	1.67484e-37	1.84272e-37	1.76522e-37	2.00546e-37
68.7	1.1777e-37	1.10504e-37	1.17133e-37	1.19346e-37	1.14761e-37	1.0932e-37	1.20278e-37	1.1522e-37	1.30901e-37
68.8	7.67822e-38	7.20451e-38	7.63668e-38	7.78099e-38	7.48205e-38	7.12733e-38	7.84175e-38	7.51194e-38	8.53432e-38
68.9	5.00015e-38	4.69166e-38	4.9731e-38	5.06707e-38	4.8724e-38	4.6414e-38	5.10664e-38	4.89187e-38	5.55765e-38
69	3.25239e-38	3.05173e-38	3.23479e-38	3.29592e-38	3.16929e-38	3.01904e-38	3.32166e-38	3.18195e-38	3.61502e-38
69.1	2.11309e-38	1.98272e-38	2.10166e-38	2.14137e-38	2.05911e-38	1.96148e-38	2.1581e-38	2.06733e-38	2.34869e-38
69.2	1.3713e-38	1.28669e-38	1.36388e-38	1.38965e-38	1.33626e-38	1.27291e-38	1.4005e-38	1.3416e-38	1.52419e-38
69.3	8.88877e-39	8.34037e-39	8.84068e-39	9.00773e-39	8.66167e-39	8.25102e-39	9.07807e-39	8.69627e-39	9.87983e-39
69.4	5.75504e-39	5.39998e-39	5.72391e-39	5.83206e-39	5.60801e-39	5.34213e-39	5.87761e-39	5.63041e-39	6.39671e-39
69.5	3.72179e-39	3.49217e-39	3.70166e-39	3.7716e-39	3.6267e-39	3.45476e-39	3.80106e-39	3.64119e-39	4.13676e-39
69.6	2.4041e-39	2.25578e-39	2.39109e-39	2.43628e-39	2.34268e-39	2.23161e-39	2.4553e-39	2.35204e-39	2.67215e-39
69.7	1.55114e-39	1.45544e-39	1.54274e-39	1.5719e-39	1.51151e-39	1.43985e-39	1.58417e-39	1.51754e-39	1.72408e-39
69.8	9.99641e-40	9.37968e-40	9.94233e-40	1.01302e-39	9.74102e-40	9.2792e-40	1.02093e-39	9.77993e-40	1.1111e-39
69.9	6.4348e-40	6.0378e-40	6.39999e-40	6.52093e-40	6.2704e-40	5.97312e-40	6.57185e-40	6.29545e-40	7.15226e-40
70	4.13736e-40	3.8821e-40	4.11498e-40	4.19273e-40	4.03166e-40	3.84051e-40	4.22547e-40	4.04776e-40	4.59866e-40
70.1	2.6571e-40	2.49317e-40	2.64273e-40	2.69266e-40	2.58922e-40	2.46646e-40	2.71369e-40	2.59956e-40	2.95336e-40
70.2	1.70447e-40	1.59931e-40	1.69525e-40	1.72728e-40	1.66092e-40	1.58218e-40	1.74077e-40	1.66756e-40	1.89451e-40
70.3	1.09212e-40	1.02474e-40	1.08621e-40	1.10673e-40	1.06421e-40	1.01376e-40	1.11537e-40	1.06846e-40	1.21388e-40
70.4	6.98947e-41	6.55825e-41	6.95165e-41	7.08301e-41	6.81089e-41	6.48799e-41	7.13832e-41	6.8381e-41	7.76877e-41
70.5	4.46803e-41	4.19237e-41	4.44386e-41	4.52783e-41	4.35388e-41	4.14746e-41	4.56319e-41	4.37127e-41	4.9662e-41
70.6	2.85289e-41	2.67688e-41	2.83746e-41	2.89108e-41	2.78001e-41	2.64821e-41	2.91365e-41	2.79111e-41	3.17098e-41
70.7	1.8195e-41	1.70724e-41	1.80965e-41	1.84385e-41	1.77301e-41	1.68895e-41	1.85825e-41	1.78009e-41	2.02237e-41
70.8	1.15908e-41	1.08757e-41	1.15281e-41	1.1746e-41	1.12947e-41	1.07592e-41	1.18377e-41	1.13398e-41	1.28832e-41
70.9	7.37521e-42	6.92019e-42	7.33531e-42	7.47392e-42	7.18678e-42	6.84606e-42	7.53228e-42	7.21549e-42	8.19752e-42
71	4.68739e-42	4.3982e-42	4.66203e-42	4.75013e-42	4.56763e-42	4.35108e-42	4.78722e-42	4.58588e-42	5.21002e-42
71.1	2.97567e-42	2.79208e-42	2.95957e-42	3.0155e-42	2.89964e-42	2.76217e-42	3.03904e-42	2.91123e-42	3.30745e-42
71.2	1.88684e-42	1.77043e-42	1.87663e-42	1.91209e-42	1.83863e-42	1.75146e-42	1.92702e-42	1.84598e-42	2.09722e-42
71.3	1.19504e-42	1.12131e-42	1.18857e-42	1.21103e-42	1.16451e-42	1.1093e-42	1.22049e-42	1.16916e-42	1.32828e-42
71.4	7.56008e-43	7.09366e-43	7.51918e-43	7.66127e-43	7.36693e-43	7.01767e-43	7.72109e-43	7.39636e-43	8.403e-43
71.5	4.77714e-43	4.48241e-43	4.75129e-43	4.84107e-43	4.65509e-43	4.43439e-43	4.87888e-43	4.67368e-43	5.30977e-43
71.6	3.01513e-43	2.82911e-43	2.99881e-43	3.05548e-43	2.93809e-43	2.7988e-43	3.07934e-43	2.94983e-43	3.3513e-43
71.7	1.90082e-43	1.78354e-43	1.89053e-43	1.92626e-43	1.85225e-43	1.76444e-43	1.9413e-43	1.85965e-43	2.11275e-43
71.8	1.19694e-43	1.12309e-43	1.19046e-43	1.21296e-43	1.16636e-43	1.11106e-43	1.22243e-43	1.17102e-43	1.33039e-43
71.9	7.52836e-44	7.06389e-44	7.48763e-44	7.62912e-44	7.33602e-44	6.98822e-44	7.6887e-44	7.36533e-44	8.36775e-44
72	4.72962e-44	4.43782e-44	4.70403e-44	4.79292e-44	4.60878e-44	4.39028e-44	4.83034e-44	4.62719e-44	5.25695e-44
72.1	2.96789e-44	2.78479e-44	2.95184e-44	3.00761e-44	2.89207e-44	2.75495e-44	3.0311e-44	2.90362e-44	3.2988e-44
72.2	1.86023e-44	1.74546e-44	1.85017e-44	1.88513e-44	1.81271e-44	1.72677e-44	1.89985e-44	1.81995e-44	2.06764e-44
72.3	1.16462e-44	1.09277e-44	1.15832e-44	1.1802e-44	1.13486e-44	1.08106e-44	1.18942e-44	1.1394e-44	1.29447e-44
72.4	7.28276e-45	6.83345e-45	7.24336e-45	7.38023e-45	7.0967e-45	6.76024e-45	7.43787e-45	7.12504e-45	8.09476e-45
72.5	4.5489e-45	4.26825e-45	4.52429e-45	4.60978e-45	4.43268e-45	4.22252e-45	4.64577e-45	4.45038e-45	5.05608e-45
72.6	2.838e-45	2.66291e-45	2.82265e-45	2.87598e-45	2.76549e-45	2.63438e-45	2.89844e-45	2.77654e-45	3.15443e-45
72.7	1.76854e-45	1.65943e-45	1.75898e-45	1.79221e-45	1.72336e-45	1.64166e-45	1.80621e-45	1.73024e-45	1.96573e-45
72.8	1.10082e-45	1.0329e-45	1.09486e-45	1.11555e-45	1.0727e-45	1.02184e-45	1.12426e-45	1.07698e-45	1.22356e-45
72.9	6.84406e-46	6.42181e-46	6.80703e-46	6.93566e-46	6.6692e-46	6.35301e-46	6.98982e-46	6.69584e-46	7.60714e-46
73	4.25018e-46	3.98796e-46	4.22719e-46	4.30707e-46	4.1416e-46	3.94524e-46	4.3407e-46	4.15814e-46	4.72406e-46
73.1	2.63632e-46	2.47367e-46	2.62206e-46	2.67161e-46	2.56897e-46	2.44717e-46	2.69247e-46	2.57923e-46	2.93026e-46
73.2	1.63338e-46	1.5326e-46	1.62454e-46	1.65524e-46	1.59165e-46	1.51619e-46	1.66816e-46	1.598e-46	1.81549e-46
73.3	1.01081e-46	9.48451e-47	1.00535e-46	1.02434e-46	9.84989e-47	9.3829e-47	1.03234e-46	9.88923e-47	1.12352e-46
73.4	6.24817e-47	5.86268e-47	6.21436e-47	6.33179e-47	6.08853e-47	5.79988e-47	6.38124e-47	6.11285e-47	6.94481e-47
73.5	3.85772e-47	3.61972e-47	3.83685e-47	3.90935e-47	3.75916e-47	3.58094e-47	3.93988e-47	3.77418e-47	4.28784e-47
73.6	2.37907e-47	2.23229e-47	2.36619e-47	2.41091e-47	2.31828e-47	2.20837e-47	2.42973e-47	2.32754e-47	2.64432e-47
73.7	1.46548e-47	1.37506e-47	1.45755e-47	1.48509e-47	1.42803e-47	1.36033e-47	1.49669e-47	1.43374e-47	1.62887e-47
73.8	9.0167e-48	8.46041e-48	8.96792e-48	9.13738e-48	8.78633e-48	8.36977e-48	9.20873e-48	8.82143e-48	1.0022e-47
73.9	5.54132e-48	5.19945e-48	5.51134e-48	5.61549e-48	5.39975e-48	5.14375e-48	5.65934e-48	5.42132e-48	6.15916e-48
74	3.40155e-48	3.19168e-48	3.38314e-48	3.44707e-48	3.31464e-48	3.15749e-48	3.47399e-48	3.32788e-48	3.7808e-48
74.1	2.08562e-48	1.95695e-48	2.07434e-48	2.11354e-48	2.03234e-48	1.93599e-48	2.13004e-48	2.04046e-48	2.31816e-48
74.2	1.2773e-48	1.19849e-48	1.27039e-48	1.29439e-48	1.24467e-48	1.18566e-48	1.3045e-48	1.24964e-48	1.41971e-48
74.3	7.8135e-49	7.33144e-49	7.77123e-49	7.91808e-49	7.61388e-49	7.2529e-49	7.97991e-49	7.64429e-49	8.68468e-49
74.4	4.77415e-49	4.4796e-49	4.74832e-49	4.83805e-49	4.65218e-49	4.43162e-49	4.87583e-49	4.67076e-49	5.30645e-49
74.5	2.91369e-49	2.73393e-49	2.89793e-49	2.95269e-49	2.83925e-49	2.70464e-49	2.97574e-49	2.85059e-49	3.23855e-49
74.6	1.77618e-49	1.6666e-49	1.76657e-49	1.79995e-49	1.7308e-49	1.64874e-49	1.81401e-49	1.73772e-49	1.97422e-49
74.7	1.0815e-49	1.01478e-49	1.07565e-49	1.09598e-49	1.05387e-49	1.00391e-49	1.10454e-49	1.05808e-49	1.20209e-49
74.8	6.57757e-50	6.17177e-50	6.54199e-50	6.66561e-50	6.40953e-50	6.10565e-50	6.71766e-50	6.43513e-50	7.31095e-50
74.9	3.99577e-50	3.74925e-50	3.97415e-50	4.04925e-50	3.89368e-50	3.70908e-50	4.08087e-50	3.90924e-50	4.44128e-50
75	2.42455e-50	2.27497e-50	2.41144e-50	2.457e-50	2.36261e-50	2.2506e-50	2.47619e-50	2.37205e-50	2.69488e-50
75.1	1.46947e-50	1.37881e-50	1.46152e-50	1.48914e-50	1.43193e-50	1.36404e-50	1.50076e-50	1.43764e-50	1.63331e-50
75.2	8.89581e-51	8.34697e-51	8.84768e-51	9.01487e-51	8.66853e-51	8.25756e-51	9.08526e-51	8.70316e-51	9.88766e-51
75.3	5.37907e-51	5.04721e-51	5.34997e-51	5.45107e-51	5.24164e-51	4.99314e-51	5.49363e-51	5.26258e-51	5.97882e-51
75.4	3.24883e-51	3.04839e-51	3.23125e-51	3.29231e-51	3.16582e-51	3.01573e-51	3.31802e-51	3.17847e-51	3.61106e-51
75.5	1.95994e-51	1.83902e-51	1.94933e-51	1.98617e-51	1.90986e-51	1.81932e-51	2.00168e-51	1.91749e-51	2.17846e-51
75.6	1.18101e-51	1.10815e-51	1.17462e-51	1.19682e-51	1.15084e-51	1.09628e-51	1.20617e-51	1.15544e-51	1.31269e-51
75.7	7.10828e-52	6.66973e-52	7.06982e-52	7.20342e-52	6.92667e-52	6.59828e-52	7.25967e-52	6.95434e-52	7.90083e-52
75.8	4.27337e-52	4.00972e-52	4.25025e-52	4.33057e-52	4.16419e-52	3.96677e-52	4.36439e-52	4.18083e-52	4.74984e-52
75.9	2.5661e-52	2.40779e-52	2.55222e-52	2.60045e-52	2.50054e-52	2.38199e-52	2.62075e-52	2.51053e-52	2.85221e-52
76	1.53913e-52	1.44417e-52	1.5308e-52	1.55973e-52	1.4998e-52	1.4287e-52	1.57191e-52	1.50579e-52	1.71073e-52
76.1	9.22086e-53	8.65197e-53	9.17097e-53	9.34427e-53	8.98528e-53	8.55929e-53	9.41724e-53	9.02117e-53	1.0249e-52
76.2	5.51779e-53	5.17737e-53	5.48794e-53	5.59164e-53	5.37682e-53	5.1219e-53	5.63531e-53	5.3983e-53	6.133e-53
76.3	3.29804e-53	3.09457e-53	3.2802e-53	3.34218e-53	3.21378e-53	3.06142e-53	3.36828e-53	3.22662e-53	3.66576e-53
76.4	1.96899e-53	1.84751e-53	1.95834e-53	1.99534e-53	1.91869e-53	1.82772e-53	2.01093e-53	1.92635e-53	2.18853e-53
76.5	1.17416e-53	1.10172e-53	1.16781e-53	1.18988e-53	1.14416e-53	1.08992e-53	1.19917e-53	1.14873e-53	1.30508e-53
76.6	6.99374e-54	6.56226e-54	6.95591e-54	7.08735e-54	6.81506e-54	6.49196e-54	7.14269e-54	6.84228e-54	7.77352e-54
76.7	4.16091e-54	3.90419e-54	4.1384e-54	4.21659e-54	4.0546e-54	3.86237e-54	4.24952e-54	4.0708e-54	4.62483e-54
76.8	2.47265e-54	2.3201e-54	2.45927e-54	2.50575e-54	2.40948e-54	2.29525e-54	2.52531e-54	2.4191e-54	2.74834e-54
76.9	1.46769e-54	1.37714e-54	1.45975e-54	1.48734e-54	1.43019e-54	1.36239e-54	1.49895e-54	1.43591e-54	1.63133e-54
77	8.7017e-55	8.16484e-55	8.65462e-55	8.81816e-55	8.47938e-55	8.07737e-55	8.88702e-55	8.51325e-55	9.6719e-55
77.1	5.15311e-55	4.83519e-55	5.12523e-55	5.22208e-55	5.02146e-55	4.78339e-55	5.26286e-55	5.04151e-55	5.72766e-55
77.2	3.04812e-55	2.86006e-55	3.03163e-55	3.08892e-55	2.97024e-55	2.82943e-55	3.11304e-55	2.98211e-55	3.38797e-55
77.3	1.80091e-55	1.6898e-55	1.79117e-55	1.82501e-55	1.7549e-55	1.6717e-55	1.83926e-55	1.76191e-55	2.0017e-55
77.4	1.06279e-55	9.97221e-56	1.05704e-55	1.07702e-55	1.03564e-55	9.86539e-56	1.08543e-55	1.03978e-55	1.18129e-55
77.5	6.26471e-56	5.87821e-56	6.23082e-56	6.34856e-56	6.10466e-56	5.81524e-56	6.39813e-56	6.12904e-56	6.96321e-56
77.6	3.68851e-56	3.46095e-56	3.66856e-56	3.73788e-56	3.59428e-56	3.42387e-56	3.76707e-56	3.60863e-56	4.09977e-56
77.7	2.16919e-56	2.03536e-56	2.15746e-56	2.19823e-56	2.11377e-56	2.01356e-56	2.21539e-56	2.12222e-56	2.41105e-56
77.8	1.27421e-56	1.1956e-56	1.26732e-56	1.29127e-56	1.24166e-56	1.18279e-56	1.30135e-56	1.24662e-56	1.41628e-56
77.9	7.47623e-57	7.01498e-57	7.43578e-57	7.57629e-57	7.28522e-57	6.93983e-57	7.63545e-57	7.31432e-57	8.3098e-57
78	4.38147e-57	4.11116e-57	4.35777e-57	4.44012e-57	4.26953e-57	4.06711e-57	4.47479e-57	4.28659e-57	4.86999e-57
78.1	2.56481e-57	2.40657e-57	2.55093e-57	2.59913e-57	2.49928e-57	2.38079e-57	2.61943e-57	2.50926e-57	2.85077e-57
78.2	1.49964e-57	1.40711e-57	1.49152e-57	1.51971e-57	1.46132e-57	1.39204e-57	1.53157e-57	1.46716e-57	1.66684e-57
78.3	8.75819e-58	8.21784e-58	8.7108e-58	8.8754e-58	8.53442e-58	8.12981e-58	8.94471e-58	8.56851e-58	9.73469e-58
78.4	5.10904e-58	4.79383e-58	5.0814e-58	5.17742e-58	4.97851e-58	4.74248e-58	5.21785e-58	4.9984e-58	5.67868e-58
78.5	2.97688e-58	2.79322e-58	2.96077e-58	3.01672e-58	2.90082e-58	2.76329e-58	3.04028e-58	2.91241e-58	3.30879e-58
78.6	1.73253e-58	1.62564e-58	1.72315e-58	1.75571e-58	1.68826e-58	1.60822e-58	1.76942e-58	1.69501e-58	1.9257e-58
78.7	1.00715e-58	9.45016e-59	1.0017e-58	1.02063e-58	9.81421e-59	9.34892e-59	1.0286e-58	9.85342e-59	1.11945e-58
78.8	5.84801e-59	5.48721e-59	5.81637e-59	5.92628e-59	5.6986e-59	5.42843e-59	5.97255e-59	5.72136e-59	6.50004e-59
78.9	3.3917e-59	3.18245e-59	3.37335e-59	3.43709e-59	3.30505e-59	3.14835e-59	3.46393e-59	3.31825e-59	3.76986e-59
79	1.96482e-59	1.8436e-59	1.95419e-59	1.99112e-59	1.91462e-59	1.82385e-59	2.00667e-59	1.92227e-59	2.18389e-59
79.1	1.13691e-59	1.06677e-59	1.13076e-59	1.15213e-59	1.10786e-59	1.05534e-59	1.16112e-59	1.11229e-59	1.26367e-59
79.2	6.57093e-60	6.16553e-60	6.53538e-60	6.65887e-60	6.40305e-60	6.09948e-60	6.71087e-60	6.42863e-60	7.30356e-60
79.3	3.79336e-60	3.55932e-60	3.77283e-60	3.84413e-60	3.69644e-60	3.52119e-60	3.87414e-60	3.71121e-60	4.2163e-60
79.4	2.18735e-60	2.05239e-60	2.17551e-60	2.21662e-60	2.13146e-60	2.03041e-60	2.23393e-60	2.13997e-60	2.43123e-60
79.5	1.25982e-60	1.18209e-60	1.253e-60	1.27668e-60	1.22763e-60	1.16943e-60	1.28665e-60	1.23254e-60	1.40028e-60
79.6	7.24762e-61	6.80047e-61	7.20841e-61	7.34462e-61	7.06245e-61	6.72762e-61	7.40197e-61	7.09066e-61	8.0557e-61
79.7	4.16466e-61	3.90772e-61	4.14213e-61	4.2204e-61	4.05826e-61	3.86586e-61	4.25336e-61	4.07447e-61	4.62901e-61
79.8	2.39035e-61	2.24287e-61	2.37741e-61	2.42234e-61	2.32928e-61	2.21885e-61	2.44125e-61	2.33858e-61	2.65686e-61
79.9	1.37037e-61	1.28583e-61	1.36296e-61	1.38871e-61	1.33536e-61	1.27205e-61	1.39956e-61	1.3407e-61	1.52316e-61
80	7.84719e-62	7.36305e-62	7.80473e-62	7.95221e-62	7.6467e-62	7.28417e-62	8.01431e-62	7.67724e-62	8.72212e-62
80.1	4.48834e-62	4.21143e-62	4.46406e-62	4.54841e-62	4.37367e-62	4.16631e-62	4.58393e-62	4.39114e-62	4.98877e-62
80.2	2.56421e-62	2.40601e-62	2.55034e-62	2.59853e-62	2.4987e-62	2.38024e-62	2.61883e-62	2.50868e-62	2.85011e-62
80.3	1.46325e-62	1.37298e-62	1.45534e-62	1.48284e-62	1.42587e-62	1.35827e-62	1.49442e-62	1.43157e-62	1.6264e-62
80.4	8.34031e-63	7.82575e-63	8.29519e-63	8.45194e-63	8.12723e-63	7.74192e-63	8.51794e-63	8.15969e-63	9.27023e-63
80.5	4.74834e-63	4.45539e-63	4.72265e-63	4.81189e-63	4.62702e-63	4.40766e-63	4.84946e-63	4.64551e-63	5.27776e-63
80.6	2.70021e-63	2.53362e-63	2.6856e-63	2.73635e-63	2.63122e-63	2.50648e-63	2.75772e-63	2.64173e-63	3.00128e-63
80.7	1.53374e-63	1.43911e-63	1.52544e-63	1.55426e-63	1.49455e-63	1.4237e-63	1.5664e-63	1.50052e-63	1.70474e-63
80.8	8.70163e-64	8.16478e-64	8.65456e-64	8.81809e-64	8.47932e-64	8.07731e-64	8.88695e-64	8.51319e-64	9.67183e-64
80.9	4.93114e-64	4.62691e-64	4.90446e-64	4.99714e-64	4.80516e-64	4.57734e-64	5.03616e-64	4.82435e-64	5.48095e-64
81	2.7912e-64	2.619e-64	2.7761e-64	2.82856e-64	2.71989e-64	2.59094e-64	2.85065e-64	2.73075e-64	3.10241e-64
81.1	1.57809e-64	1.48073e-64	1.56955e-64	1.59921e-64	1.53777e-64	1.46487e-64	1.6117e-64	1.54391e-64	1.75404e-64
81.2	8.91187e-65	8.36205e-65	8.86366e-65	9.03115e-65	8.68419e-65	8.27247e-65	9.10167e-65	8.71887e-65	9.90551e-65
81.3	5.02693e-65	4.71679e-65	4.99974e-65	5.09421e-65	4.8985e-65	4.66626e-65	5.13399e-65	4.91807e-65	5.58742e-65
81.4	2.83227e-65	2.65753e-65	2.81695e-65	2.87017e-65	2.75991e-65	2.62906e-65	2.89259e-65	2.77093e-65	3.14806e-65
81.5	1.5939e-65	1.49557e-65	1.58528e-65	1.61524e-65	1.55318e-65	1.47955e-65	1.62785e-65	1.55939e-65	1.77162e-65
81.6	8.95957e-66	8.4068e-66	8.9111e-66	9.07948e-66	8.73066e-66	8.31674e-66	9.15038e-66	8.76554e-66	9.95853e-66
81.7	5.03047e-66	4.72011e-66	5.00326e-66	5.0978e-66	4.90195e-66	4.66955e-66	5.13761e-66	4.92153e-66	5.59135e-66
81.8	2.82116e-66	2.6471e-66	2.8059e-66	2.85892e-66	2.74908e-66	2.61875e-66	2.88124e-66	2.76006e-66	3.13571e-66
81.9	1.58031e-66	1.48281e-66	1.57176e-66	1.60146e-66	1.53994e-66	1.46693e-66	1.61397e-66	1.54609e-66	1.75651e-66
82	8.8421e-67	8.29658e-67	8.79426e-67	8.96044e-67	8.61619e-67	8.2077e-67	9.03041e-67	8.65061e-67	9.82796e-67
82.1	4.94156e-67	4.63669e-67	4.91483e-67	5.0077e-67	4.81531e-67	4.58702e-67	5.04681e-67	4.83455e-67	5.49253e-67
82.2	2.75848e-67	2.5883e-67	2.74356e-67	2.7954e-67	2.68801e-67	2.56057e-67	2.81723e-67	2.69875e-67	3.06605e-67
82.3	1.53806e-67	1.44317e-67	1.52974e-67	1.55865e-67	1.49877e-67	1.42771e-67	1.57082e-67	1.50475e-67	1.70955e-67
82.4	8.56591e-68	8.03742e-68	8.51956e-68	8.68055e-68	8.34706e-68	7.95132e-68	8.74834e-68	8.3804e-68	9.52097e-68
82.5	4.76508e-68	4.47109e-68	4.7393e-68	4.82885e-68	4.64334e-68	4.4232e-68	4.86656e-68	4.66188e-68	5.29637e-68
82.6	2.64767e-68	2.48432e-68	2.63334e-68	2.6831e-68	2.58002e-68	2.4577e-68	2.70406e-68	2.59033e-68	2.94287e-68
82.7	1.46945e-68	1.37879e-68	1.4615e-68	1.48911e-68	1.4319e-68	1.36402e-68	1.50074e-68	1.43762e-68	1.63328e-68
82.8	8.14594e-69	7.64337e-69	8.10187e-69	8.25496e-69	7.93782e-69	7.56149e-69	8.31943e-69	7.96953e-69	9.05418e-69
82.9	4.51051e-69	4.23223e-69	4.48611e-69	4.57088e-69	4.39527e-69	4.18689e-69	4.60657e-69	4.41283e-69	5.01341e-69
83	2.49463e-69	2.34072e-69	2.48114e-69	2.52802e-69	2.4309e-69	2.31565e-69	2.54776e-69	2.44061e-69	2.77277e-69
83.1	1.37811e-69	1.29309e-69	1.37066e-69	1.39656e-69	1.3429e-69	1.27924e-69	1.40746e-69	1.34827e-69	1.53177e-69
83.2	7.6043e-70	7.13514e-70	7.56316e-70	7.70607e-70	7.41002e-70	7.05871e-70	7.76625e-70	7.43962e-70	8.45215e-70
83.3	4.19113e-70	3.93255e-70	4.16845e-70	4.24722e-70	4.08405e-70	3.89042e-70	4.28039e-70	4.10036e-70	4.65842e-70
83.4	2.30727e-70	2.16492e-70	2.29479e-70	2.33815e-70	2.24833e-70	2.14173e-70	2.35641e-70	2.25731e-70	2.56453e-70
83.5	1.26872e-70	1.19044e-70	1.26185e-70	1.2857e-70	1.2363e-70	1.17769e-70	1.29574e-70	1.24124e-70	1.41017e-70
83.6	6.9683e-71	6.53838e-71	6.9306e-71	7.06156e-71	6.79027e-71	6.46834e-71	7.1167e-71	6.81739e-71	7.74524e-71
83.7	3.82284e-71	3.58698e-71	3.80216e-71	3.874e-71	3.72517e-71	3.54856e-71	3.90425e-71	3.74005e-71	4.24907e-71
83.8	2.0948e-71	1.96556e-71	2.08346e-71	2.12283e-71	2.04128e-71	1.9445e-71	2.13941e-71	2.04943e-71	2.32836e-71
83.9	1.14655e-71	1.07582e-71	1.14035e-71	1.1619e-71	1.11726e-71	1.06429e-71	1.17097e-71	1.12172e-71	1.27439e-71
84	6.26822e-72	5.8815e-72	6.23431e-72	6.35212e-72	6.10808e-72	5.81849e-72	6.40172e-72	6.13248e-72	6.96711e-72
84.1	3.42288e-72	3.2117e-72	3.40436e-72	3.46869e-72	3.33542e-72	3.17729e-72	3.49577e-72	3.34875e-72	3.80451e-72
84.2	1.86696e-72	1.75177e-72	1.85686e-72	1.89194e-72	1.81926e-72	1.73301e-72	1.90672e-72	1.82653e-72	2.07512e-72
84.3	1.01713e-72	9.54374e-73	1.01162e-72	1.03074e-72	9.9114e-73	9.4415e-73	1.03879e-72	9.95099e-73	1.13053e-72
84.4	5.53493e-73	5.19345e-73	5.50498e-73	5.60901e-73	5.39352e-73	5.13781e-73	5.65281e-73	5.41506e-73	6.15205e-73
84.5	3.00847e-73	2.82286e-73	2.9922e-73	3.04874e-73	2.93161e-73	2.79262e-73	3.07254e-73	2.94332e-73	3.34391e-73
84.6	1.63334e-73	1.53257e-73	1.62451e-73	1.6552e-73	1.59161e-73	1.51615e-73	1.66813e-73	1.59797e-73	1.81545e-73
84.7	8.85737e-74	8.31091e-74	8.80945e-74	8.97592e-74	8.63108e-74	8.22188e-74	9.04601e-74	8.66555e-74	9.84493e-74
84.8	4.79766e-74	4.50166e-74	4.7717e-74	4.86187e-74	4.67509e-74	4.45344e-74	4.89984e-74	4.69376e-74	5.33258e-74
84.9	2.59568e-74	2.43554e-74	2.58164e-74	2.63042e-74	2.52936e-74	2.40945e-74	2.65096e-74	2.53947e-74	2.88509e-74
85	1.40272e-74	1.31617e-74	1.39513e-74	1.42149e-74	1.36688e-74	1.30207e-74	1.43259e-74	1.37234e-74	1.55911e-74
85.1	7.57155e-75	7.10442e-75	7.53059e-75	7.67289e-75	7.3781e-75	7.02831e-75	7.7328e-75	7.40758e-75	8.41575e-75
85.2	4.08222e-75	3.83037e-75	4.06014e-75	4.13686e-75	3.97793e-75	3.78934e-75	4.16916e-75	3.99382e-75	4.53738e-75
85.3	2.1984e-75	2.06276e-75	2.1865e-75	2.22782e-75	2.14223e-75	2.04067e-75	2.24522e-75	2.15079e-75	2.44351e-75
85.4	1.18253e-75	1.10957e-75	1.17613e-75	1.19836e-75	1.15232e-75	1.09769e-75	1.20771e-75	1.15692e-75	1.31438e-75
85.5	6.35352e-76	5.96154e-76	6.31915e-76	6.43856e-76	6.1912e-76	5.89767e-76	6.48883e-76	6.21593e-76	7.06192e-76
85.6	3.40968e-76	3.19932e-76	3.39124e-76	3.45532e-76	3.32257e-76	3.16505e-76	3.4823e-76	3.33584e-76	3.78985e-76
85.7	1.82772e-76	1.71496e-76	1.81784e-76	1.85219e-76	1.78103e-76	1.69659e-76	1.86665e-76	1.78814e-76	2.03151e-76
85.8	9.78597e-77	9.18222e-77	9.73303e-77	9.91695e-77	9.53595e-77	9.08385e-77	9.99439e-77	9.57404e-77	1.08771e-76
85.9	5.23352e-77	4.91064e-77	5.20521e-77	5.30357e-77	5.09981e-77	4.85803e-77	5.34498e-77	5.12019e-77	5.81704e-77
86	2.79564e-77	2.62316e-77	2.78052e-77	2.83306e-77	2.72422e-77	2.59506e-77	2.85518e-77	2.7351e-77	3.10734e-77
86.1	1.49164e-77	1.39962e-77	1.48357e-77	1.51161e-77	1.45353e-77	1.38462e-77	1.52341e-77	1.45934e-77	1.65796e-77
86.2	7.94962e-78	7.45916e-78	7.90661e-78	8.05601e-78	7.74651e-78	7.37925e-78	8.11892e-78	7.77746e-78	8.83597e-78
86.3	4.23179e-78	3.9707e-78	4.20889e-78	4.28843e-78	4.12367e-78	3.92817e-78	4.32191e-78	4.14014e-78	4.70362e-78
86.4	2.25008e-78	2.11126e-78	2.23791e-78	2.2802e-78	2.1926e-78	2.08865e-78	2.298e-78	2.20135e-78	2.50096e-78
86.5	1.19501e-78	1.12128e-78	1.18854e-78	1.211e-78	1.16447e-78	1.10927e-78	1.22046e-78	1.16913e-78	1.32824e-78
86.6	6.33926e-79	5.94815e-79	6.30496e-79	6.4241e-79	6.1773e-79	5.88443e-79	6.47426e-79	6.20197e-79	7.04606e-79
86.7	3.35895e-79	3.15172e-79	3.34078e-79	3.4039e-79	3.27313e-79	3.11795e-79	3.43049e-79	3.28621e-79	3.73346e-79
86.8	1.77773e-79	1.66805e-79	1.76811e-79	1.80152e-79	1.73231e-79	1.65018e-79	1.81559e-79	1.73923e-79	1.97594e-79
86.9	9.39776e-80	8.81796e-80	9.34692e-80	9.52354e-80	9.15766e-80	8.7235e-80	9.59791e-80	9.19424e-80	1.04456e-79
87	4.96227e-80	4.65612e-80	4.93542e-80	5.02868e-80	4.83549e-80	4.60624e-80	5.06795e-80	4.8548e-80	5.51554e-80
87.1	2.61718e-80	2.45571e-80	2.60302e-80	2.6522e-80	2.55031e-80	2.4294e-80	2.67291e-80	2.5605e-80	2.90898e-80
87.2	1.37874e-80	1.29368e-80	1.37128e-80	1.39719e-80	1.34352e-80	1.27982e-80	1.4081e-80	1.34888e-80	1.53246e-80
87.3	7.25486e-81	6.80726e-81	7.21561e-81	7.35195e-81	7.0695e-81	6.73434e-81	7.40937e-81	7.09774e-81	8.06375e-81
87.4	3.81305e-81	3.5778e-81	3.79242e-81	3.86408e-81	3.71563e-81	3.53947e-81	3.89425e-81	3.73047e-81	4.23819e-81
87.5	2.00176e-81	1.87826e-81	1.99093e-81	2.02855e-81	1.95062e-81	1.85814e-81	2.04439e-81	1.95841e-81	2.22495e-81
87.6	1.04966e-81	9.84902e-82	1.04398e-81	1.06371e-81	1.02284e-81	9.74351e-82	1.07202e-81	1.02693e-81	1.16669e-81
87.7	5.49773e-82	5.15854e-82	5.46798e-82	5.57131e-82	5.35727e-82	5.10328e-82	5.61481e-82	5.37867e-82	6.1107e-82
87.8	2.87617e-82	2.69872e-82	2.86061e-82	2.91466e-82	2.80268e-82	2.66981e-82	2.93742e-82	2.81388e-82	3.19685e-82
87.9	1.50294e-82	1.41021e-82	1.49481e-82	1.52305e-82	1.46454e-82	1.39511e-82	1.53495e-82	1.47039e-82	1.67051e-82
88	7.84451e-83	7.36054e-83	7.80208e-83	7.9495e-83	7.6441e-83	7.28169e-83	8.01158e-83	7.67463e-83	8.71915e-83
88.1	4.08966e-83	3.83735e-83	4.06754e-83	4.1444e-83	3.98518e-83	3.79624e-83	4.17676e-83	4.00109e-83	4.54564e-83
88.2	2.12964e-83	1.99825e-83	2.11812e-83	2.15814e-83	2.07523e-83	1.97684e-83	2.17499e-83	2.08352e-83	2.36708e-83
88.3	1.1077e-83	1.03936e-83	1.1017e-83	1.12252e-83	1.0794e-83	1.02822e-83	1.13129e-83	1.08371e-83	1.2312e-83
88.4	5.75483e-84	5.39978e-84	5.7237e-84	5.83185e-84	5.6078e-84	5.34194e-84	5.87739e-84	5.6302e-84	6.39648e-84
88.5	2.98636e-84	2.80211e-84	2.9702e-84	3.02632e-84	2.91006e-84	2.77209e-84	3.04996e-84	2.92168e-84	3.31932e-84
88.6	1.54792e-84	1.45242e-84	1.53954e-84	1.56863e-84	1.50837e-84	1.43686e-84	1.58088e-84	1.51439e-84	1.7205e-84
88.7	8.01401e-85	7.51958e-85	7.97065e-85	8.12127e-85	7.80926e-85	7.43902e-85	8.18469e-85	7.84046e-85	8.90754e-85
88.8	4.14428e-85	3.8886e-85	4.12186e-85	4.19975e-85	4.0384e-85	3.84694e-85	4.23254e-85	4.05453e-85	4.60635e-85
88.9	2.14065e-85	2.00858e-85	2.12907e-85	2.1693e-85	2.08596e-85	1.98706e-85	2.18624e-85	2.09429e-85	2.37932e-85
89	1.10443e-85	1.03629e-85	1.09846e-85	1.11921e-85	1.07621e-85	1.02519e-85	1.12795e-85	1.08051e-85	1.22757e-85
89.1	5.69153e-86	5.34038e-86	5.66074e-86	5.7677e-86	5.54612e-86	5.28318e-86	5.81274e-86	5.56827e-86	6.32611e-86
89.2	2.92965e-86	2.7489e-86	2.9138e-86	2.96886e-86	2.8548e-86	2.71946e-86	2.99204e-86	2.8662e-86	3.2563e-86
89.3	1.50626e-86	1.41333e-86	1.49811e-86	1.52642e-86	1.46778e-86	1.39819e-86	1.53834e-86	1.47364e-86	1.6742e-86
89.4	7.73536e-87	7.25812e-87	7.69351e-87	7.83888e-87	7.53773e-87	7.18036e-87	7.9001e-87	7.56784e-87	8.59782e-87
89.5	3.96787e-87	3.72307e-87	3.94641e-87	4.02098e-87	3.8665e-87	3.68319e-87	4.05238e-87	3.88194e-87	4.41028e-87
89.6	2.03298e-87	1.90755e-87	2.02198e-87	2.06018e-87	1.98104e-87	1.88711e-87	2.07627e-87	1.98895e-87	2.25964e-87
89.7	1.04041e-87	9.76219e-88	1.03478e-87	1.05433e-87	1.01383e-87	9.65761e-88	1.06257e-87	1.01788e-87	1.15641e-87
89.8	5.31829e-88	4.99017e-88	5.28951e-88	5.38946e-88	5.18241e-88	4.93671e-88	5.43155e-88	5.20311e-88	5.91125e-88
89.9	2.71542e-88	2.54789e-88	2.70073e-88	2.75176e-88	2.64604e-88	2.52059e-88	2.77325e-88	2.65661e-88	3.01818e-88
90	1.38484e-88	1.2994e-88	1.37734e-88	1.40337e-88	1.34946e-88	1.28548e-88	1.41433e-88	1.35485e-88	1.53924e-88
90.1	7.05435e-89	6.61913e-89	7.01619e-89	7.14877e-89	6.87412e-89	6.54822e-89	7.20459e-89	6.90158e-89	7.84089e-89
90.2	3.58933e-89	3.36788e-89	3.56991e-89	3.63736e-89	3.49762e-89	3.3318e-89	3.66577e-89	3.51159e-89	3.98952e-89
90.3	1.82417e-89	1.71163e-89	1.8143e-89	1.84858e-89	1.77756e-89	1.69329e-89	1.86302e-89	1.78467e-89	2.02756e-89
90.4	9.26008e-90	8.68877e-90	9.20998e-90	9.38402e-90	9.0235e-90	8.59569e-90	9.45729e-90	9.05954e-90	1.02925e-89
90.5	4.69527e-90	4.4056e-90	4.66987e-90	4.75811e-90	4.57532e-90	4.3584e-90	4.79527e-90	4.59359e-90	5.21878e-90
90.6	2.37796e-90	2.23125e-90	2.36509e-90	2.40978e-90	2.3172e-90	2.20734e-90	2.4286e-90	2.32646e-90	2.64309e-90
90.7	1.20294e-90	1.12872e-90	1.19643e-90	1.21904e-90	1.17221e-90	1.11663e-90	1.22856e-90	1.17689e-90	1.33706e-90
90.8	6.07828e-91	5.70328e-91	6.0454e-91	6.15963e-91	5.92299e-91	5.64218e-91	6.20773e-91	5.94665e-91	6.75599e-91
90.9	3.06771e-91	2.87845e-91	3.05112e-91	3.10877e-91	2.98934e-91	2.84761e-91	3.13305e-91	3.00128e-91	3.40975e-91
91	1.54648e-91	1.45107e-91	1.53812e-91	1.56718e-91	1.50697e-91	1.43553e-91	1.57942e-91	1.51299e-91	1.71891e-91
91.1	7.78704e-92	7.30661e-92	7.74491e-92	7.89126e-92	7.58809e-92	7.22834e-92	7.95289e-92	7.6184e-92	8.65527e-92
91.2	3.91649e-92	3.67486e-92	3.8953e-92	3.96891e-92	3.81643e-92	3.63549e-92	3.9999e-92	3.83167e-92	4.35316e-92
91.3	1.96752e-92	1.84613e-92	1.95687e-92	1.99385e-92	1.91725e-92	1.82635e-92	2.00942e-92	1.92491e-92	2.18689e-92
91.4	9.8727e-93	9.2636e-93	9.81929e-93	1.00048e-92	9.62047e-93	9.16436e-93	1.0083e-92	9.6589e-93	1.09735e-92
91.5	4.94824e-93	4.64296e-93	4.92147e-93	5.01447e-93	4.82182e-93	4.59322e-93	5.05363e-93	4.84108e-93	5.49995e-93
91.6	2.47721e-93	2.32438e-93	2.46381e-93	2.51036e-93	2.41392e-93	2.29948e-93	2.52997e-93	2.42356e-93	2.75341e-93
91.7	1.23872e-93	1.16229e-93	1.23201e-93	1.25529e-93	1.20707e-93	1.14984e-93	1.2651e-93	1.21189e-93	1.37683e-93
91.8	6.18696e-94	5.80525e-94	6.15348e-94	6.26976e-94	6.02889e-94	5.74306e-94	6.31872e-94	6.05297e-94	6.87678e-94
91.9	3.08659e-94	2.89616e-94	3.06989e-94	3.1279e-94	3.00773e-94	2.86514e-94	3.15233e-94	3.01975e-94	3.43074e-94
92	1.53808e-94	1.44319e-94	1.52976e-94	1.55866e-94	1.49878e-94	1.42773e-94	1.57084e-94	1.50477e-94	1.70957e-94
92.1	7.65552e-95	7.18321e-95	7.61411e-95	7.75798e-95	7.45993e-95	7.10626e-95	7.81856e-95	7.48973e-95	8.50908e-95
92.2	3.80599e-95	3.57118e-95	3.7854e-95	3.85693e-95	3.70875e-95	3.53292e-95	3.88705e-95	3.72357e-95	4.23035e-95
92.3	1.88998e-95	1.77338e-95	1.87976e-95	1.91528e-95	1.8417e-95	1.75438e-95	1.93023e-95	1.84905e-95	2.10071e-95
92.4	9.37442e-96	8.79606e-96	9.32371e-96	9.49989e-96	9.13492e-96	8.70183e-96	9.57407e-96	9.17141e-96	1.04196e-95
92.5	4.64438e-96	4.35784e-96	4.61926e-96	4.70654e-96	4.52573e-96	4.31116e-96	4.7433e-96	4.5438e-96	5.16222e-96
92.6	2.29831e-96	2.15651e-96	2.28588e-96	2.32907e-96	2.23959e-96	2.13341e-96	2.34726e-96	2.24854e-96	2.55456e-96
92.7	1.13602e-96	1.06593e-96	1.12987e-96	1.15122e-96	1.107e-96	1.05451e-96	1.16021e-96	1.11142e-96	1.26268e-96
92.8	5.60867e-97	5.26264e-97	5.57833e-97	5.68374e-97	5.46538e-97	5.20627e-97	5.72812e-97	5.48721e-97	6.23402e-97
92.9	2.76587e-97	2.59522e-97	2.7509e-97	2.80288e-97	2.6952e-97	2.56742e-97	2.82477e-97	2.70597e-97	3.07425e-97
93	1.36238e-97	1.27833e-97	1.35501e-97	1.38062e-97	1.32758e-97	1.26464e-97	1.3914e-97	1.33288e-97	1.51428e-97
93.1	6.70292e-98	6.28938e-98	6.66666e-98	6.79263e-98	6.53167e-98	6.222e-98	6.84567e-98	6.55776e-98	7.45027e-98
93.2	3.29402e-98	3.09079e-98	3.2762e-98	3.3381e-98	3.20986e-98	3.05768e-98	3.36417e-98	3.22268e-98	3.66129e-98
93.3	1.6169e-98	1.51715e-98	1.60816e-98	1.63854e-98	1.57559e-98	1.5009e-98	1.65134e-98	1.58189e-98	1.79718e-98
93.4	7.92756e-99	7.43847e-99	7.88468e-99	8.03367e-99	7.72502e-99	7.35878e-99	8.0964e-99	7.75588e-99	8.81146e-99
93.5	3.88233e-99	3.6428e-99	3.86132e-99	3.93429e-99	3.78314e-99	3.60378e-99	3.96501e-99	3.79825e-99	4.31519e-99
93.6	1.89907e-99	1.78191e-99	1.8888e-99	1.92449e-99	1.85055e-99	1.76282e-99	1.93952e-99	1.85794e-99	2.11081e-99
93.7	9.2787e-100	8.70625e-100	9.22851e-100	9.40289e-100	9.04164e-100	8.61298e-100	9.47631e-100	9.07776e-100	1.03132e-99
93.8	4.52825e-100	4.24887e-100	4.50375e-100	4.58885e-100	4.41256e-100	4.20336e-100	4.62469e-100	4.43018e-100	5.03313e-100
93.9	2.20734e-100	2.07116e-100	2.1954e-100	2.23689e-100	2.15095e-100	2.04897e-100	2.25435e-100	2.15954e-100	2.45345e-100
94	1.07475e-100	1.00844e-100	1.06893e-100	1.08913e-100	1.04729e-100	9.97638e-101	1.09764e-100	1.05147e-100	1.19458e-100
94.1	5.22685e-101	4.90438e-101	5.19857e-101	5.29681e-101	5.09331e-101	4.85184e-101	5.33817e-101	5.11366e-101	5.80963e-101
94.2	2.53905e-101	2.3824e-101	2.52531e-101	2.57303e-101	2.47418e-101	2.35688e-101	2.59312e-101	2.48406e-101	2.82214e-101
94.3	1.23196e-101	1.15596e-101	1.2253e-101	1.24845e-101	1.20049e-101	1.14357e-101	1.2582e-101	1.20528e-101	1.36932e-101
94.4	5.97066e-102	5.60229e-102	5.93835e-102	6.05057e-102	5.81811e-102	5.54228e-102	6.09781e-102	5.84135e-102	6.63636e-102
94.5	2.8903e-102	2.71198e-102	2.87466e-102	2.92898e-102	2.81646e-102	2.68293e-102	2.95186e-102	2.82771e-102	3.21256e-102
94.6	1.39753e-102	1.31131e-102	1.38997e-102	1.41623e-102	1.36182e-102	1.29726e-102	1.42729e-102	1.36726e-102	1.55335e-102
94.7	6.74956e-103	6.33314e-103	6.71305e-103	6.8399e-103	6.57712e-103	6.2653e-103	6.89331e-103	6.60339e-103	7.50211e-103
94.8	3.25602e-103	3.05514e-103	3.23841e-103	3.2996e-103	3.17283e-103	3.02241e-103	3.32537e-103	3.18551e-103	3.61906e-103
94.9	1.5689e-103	1.47211e-103	1.56041e-103	1.5899e-103	1.52882e-103	1.45634e-103	1.60231e-103	1.53492e-103	1.74383e-103
95	7.55094e-104	7.08508e-104	7.51009e-104	7.652e-104	7.35802e-104	7.00918e-104	7.71175e-104	7.38741e-104	8.39284e-104
95.1	3.62997e-104	3.40602e-104	3.61033e-104	3.67856e-104	3.53723e-104	3.36953e-104	3.70728e-104	3.55136e-104	4.0347e-104
95.2	1.74302e-104	1.63548e-104	1.73359e-104	1.76635e-104	1.69849e-104	1.61796e-104	1.78014e-104	1.70527e-104	1.93736e-104
95.3	8.35985e-105	7.84408e-105	8.31462e-105	8.47173e-105	8.14626e-105	7.76005e-105	8.53789e-105	8.1788e-105	9.29194e-105
95.4	4.0049e-105	3.75781e-105	3.98323e-105	4.0585e-105	3.90258e-105	3.71755e-105	4.09019e-105	3.91816e-105	4.45143e-105
95.5	1.91638e-105	1.79814e-105	1.90601e-105	1.94203e-105	1.86742e-105	1.77888e-105	1.95719e-105	1.87487e-105	2.13005e-105
95.6	9.15941e-106	8.59431e-106	9.10986e-106	9.282e-106	8.9254e-106	8.50224e-106	9.35448e-106	8.96105e-106	1.01806e-105
95.7	4.37271e-106	4.10293e-106	4.34906e-106	4.43124e-106	4.26099e-106	4.05898e-106	4.46584e-106	4.27801e-106	4.86025e-106
95.8	2.08512e-106	1.95648e-106	2.07384e-106	2.11303e-106	2.03185e-106	1.93552e-106	2.12953e-106	2.03996e-106	2.3176e-106
95.9	9.93135e-107	9.31863e-107	9.87762e-107	1.00643e-106	9.67762e-107	9.2188e-107	1.01429e-106	9.71627e-107	1.10387e-106
96	4.72479e-107	4.43329e-107	4.69923e-107	4.78802e-107	4.60408e-107	4.3858e-107	4.82541e-107	4.62247e-107	5.25159e-107
96.1	2.24519e-107	2.10667e-107	2.23304e-107	2.27524e-107	2.18783e-107	2.0841e-107	2.29301e-107	2.19657e-107	2.49552e-107
96.2	1.06567e-107	9.99919e-108	1.0599e-107	1.07993e-107	1.03844e-107	9.89207e-108	1.08836e-107	1.04259e-107	1.18448e-107
96.3	5.05226e-108	4.74056e-108	5.02493e-108	5.11988e-108	4.92318e-108	4.68977e-108	5.15986e-108	4.94285e-108	5.61557e-108
96.4	2.39247e-108	2.24487e-108	2.37953e-108	2.42449e-108	2.33135e-108	2.22082e-108	2.44343e-108	2.34066e-108	2.65923e-108
96.5	1.13163e-108	1.06182e-108	1.12551e-108	1.14678e-108	1.10272e-108	1.05044e-108	1.15573e-108	1.10713e-108	1.25781e-108
96.6	5.34639e-109	5.01654e-109	5.31747e-109	5.41795e-109	5.2098e-109	4.9628e-109	5.46026e-109	5.23061e-109	5.9425e-109
96.7	2.52298e-109	2.36732e-109	2.50933e-109	2.55674e-109	2.45852e-109	2.34196e-109	2.57671e-109	2.46834e-109	2.80428e-109
96.8	1.18922e-109	1.11585e-109	1.18279e-109	1.20514e-109	1.15884e-109	1.1039e-109	1.21455e-109	1.16347e-109	1.32181e-109
96.9	5.59897e-110	5.25353e-110	5.56868e-110	5.6739e-110	5.45592e-110	5.19726e-110	5.71821e-110	5.47771e-110	6.22323e-110
97	2.633e-110	2.47055e-110	2.61875e-110	2.66824e-110	2.56573e-110	2.44409e-110	2.68907e-110	2.57598e-110	2.92657e-110
97.1	1.23677e-110	1.16047e-110	1.23008e-110	1.25333e-110	1.20518e-110	1.14804e-110	1.26311e-110	1.20999e-110	1.37467e-110
97.2	5.80266e-111	5.44466e-111	5.77126e-111	5.88032e-111	5.6544e-111	5.38633e-111	5.92624e-111	5.67699e-111	6.44963e-111
97.3	2.71932e-111	2.55155e-111	2.70461e-111	2.75571e-111	2.64984e-111	2.52421e-111	2.77723e-111	2.66043e-111	3.02251e-111
97.4	1.27289e-111	1.19436e-111	1.266e-111	1.28992e-111	1.24037e-111	1.18156e-111	1.3e-111	1.24532e-111	1.41481e-111
97.5	5.95138e-112	5.5842e-112	5.91918e-112	6.03103e-112	5.79933e-112	5.52438e-112	6.07812e-112	5.82249e-112	6.61493e-112
97.6	2.77934e-112	2.60786e-112	2.7643e-112	2.81654e-112	2.70833e-112	2.57993e-112	2.83853e-112	2.71915e-112	3.08922e-112
97.7	1.29647e-112	1.21648e-112	1.28946e-112	1.31382e-112	1.26335e-112	1.20345e-112	1.32408e-112	1.26839e-112	1.44102e-112
97.8	6.0406e-113	5.66792e-113	6.00792e-113	6.12144e-113	5.88627e-113	5.6072e-113	6.16925e-113	5.90978e-113	6.7141e-113
97.9	2.81122e-113	2.63778e-113	2.79601e-113	2.84884e-113	2.73939e-113	2.60952e-113	2.87109e-113	2.75034e-113	3.12466e-113
98	1.30679e-113	1.22617e-113	1.29972e-113	1.32428e-113	1.2734e-113	1.21303e-113	1.33462e-113	1.27849e-113	1.45249e-113
98.1	6.06756e-114	5.69322e-114	6.03474e-114	6.14877e-114	5.91254e-114	5.63223e-114	6.19678e-114	5.93616e-114	6.74407e-114
98.2	2.81397e-114	2.64036e-114	2.79875e-114	2.85163e-114	2.74208e-114	2.61207e-114	2.8739e-114	2.75303e-114	3.12772e-114
98.3	1.30353e-114	1.22311e-114	1.29648e-114	1.32098e-114	1.27023e-114	1.21001e-114	1.33129e-114	1.2753e-114	1.44887e-114
98.4	6.03143e-115	5.65932e-115	5.9988e-115	6.11215e-115	5.87733e-115	5.59869e-115	6.15988e-115	5.90081e-115	6.70391e-115
98.5	2.78751e-115	2.61553e-115	2.77243e-115	2.82482e-115	2.71629e-115	2.58751e-115	2.84687e-115	2.72714e-115	3.0983e-115
98.6	1.28679e-115	1.2074e-115	1.27983e-115	1.30402e-115	1.25392e-115	1.19447e-115	1.3142e-115	1.25893e-115	1.43027e-115
98.7	5.93333e-116	5.56727e-116	5.90123e-116	6.01274e-116	5.78174e-116	5.50763e-116	6.05969e-116	5.80483e-116	6.59487e-116
98.8	2.73265e-116	2.56406e-116	2.71787e-116	2.76923e-116	2.66284e-116	2.53659e-116	2.79085e-116	2.67347e-116	3.03733e-116
98.9	1.25709e-116	1.17954e-116	1.25029e-116	1.27392e-116	1.22498e-116	1.1669e-116	1.28387e-116	1.22987e-116	1.39726e-116
99	5.77628e-117	5.41991e-117	5.74503e-117	5.85359e-117	5.6287e-117	5.36184e-117	5.8993e-117	5.65118e-117	6.42031e-117
99.1	2.65109e-117	2.48753e-117	2.63675e-117	2.68658e-117	2.58336e-117	2.46088e-117	2.70755e-117	2.59368e-117	2.94668e-117
99.2	1.21534e-117	1.14036e-117	1.20877e-117	1.23161e-117	1.18429e-117	1.12815e-117	1.24123e-117	1.18902e-117	1.35085e-117
99.3	5.56506e-118	5.22172e-118	5.53495e-118	5.63954e-118	5.42288e-118	5.16578e-118	5.68358e-118	5.44454e-118	6.18554e-118
99.4	2.54529e-118	2.38826e-118	2.53152e-118	2.57936e-118	2.48026e-118	2.36267e-118	2.5995e-118	2.49017e-118	2.82908e-118
99.5	1.16279e-118	1.09105e-118	1.1565e-118	1.17835e-118	1.13308e-118	1.07936e-118	1.18756e-118	1.13761e-118	1.29244e-118
99.6	5.30595e-119	4.97859e-119	5.27724e-119	5.37696e-119	5.17039e-119	4.92526e-119	5.41895e-119	5.19104e-119	5.89754e-119
99.7	2.41836e-119	2.26916e-119	2.40528e-119	2.45073e-119	2.35658e-119	2.24485e-119	2.46987e-119	2.36599e-119	2.688e-119
99.8	1.10097e-119	1.03305e-119	1.09502e-119	1.11571e-119	1.07284e-119	1.02198e-119	1.12442e-119	1.07713e-119	1.22373e-119
99.9	5.00643e-120	4.69756e-120	4.97935e-120	5.07344e-120	4.87852e-120	4.64723e-120	5.11306e-120	4.89801e-120	5.56463e-120
100	2.27393e-120	2.13364e-120	2.26163e-120	2.30436e-120	2.21583e-120	2.11078e-120	2.32236e-120	2.22469e-120	2.52747e-120

## Sheet: S57-K427-E129Q (ND)
S57-K427-E129Q (ND)
r	pH 3.3	pH 3.8	pH 4.3	pH 4.6	pH 5.2	pH 5.6	pH 6.1	pH 7.5	pH 7.8									pH	(P2+P3)%	±Error
5	2.10199e-23	1.96675e-23	1.82187e-23	1.59962e-23	1.08898e-23	9.88837e-24	8.95025e-24	8.69304e-24	7.97428e-24									3.3	0.63018	0.01811
5.1	3.60191e-23	3.37017e-23	3.12191e-23	2.74107e-23	1.86604e-23	1.69444e-23	1.53369e-23	1.48961e-23	1.36645e-23									3.8	0.65397	0.01669
5.2	6.15317e-23	5.75729e-23	5.33319e-23	4.68259e-23	3.18777e-23	2.89463e-23	2.62001e-23	2.54472e-23	2.33432e-23									4.25	0.67946	0.01624
5.3	1.04792e-22	9.80501e-23	9.08273e-23	7.97473e-23	5.42896e-23	4.92973e-23	4.46204e-23	4.33381e-23	3.97548e-23									4.6	0.71857	0.01731
5.4	1.77919e-22	1.66472e-22	1.54209e-22	1.35397e-22	9.21744e-23	8.36984e-23	7.57578e-23	7.35807e-23	6.74969e-23									5.2	0.80841	0.0161
5.5	3.01148e-22	2.81773e-22	2.61017e-22	2.29175e-22	1.56016e-22	1.41669e-22	1.28229e-22	1.24544e-22	1.14246e-22									5.6	0.82603	0.01902
5.6	5.08162e-22	4.75468e-22	4.40443e-22	3.86713e-22	2.63263e-22	2.39054e-22	2.16375e-22	2.10157e-22	1.9278e-22									6.1	0.84253	0.01857
5.7	8.54845e-22	7.99846e-22	7.40926e-22	6.50541e-22	4.42869e-22	4.02144e-22	3.63992e-22	3.53532e-22	3.24301e-22									7.5	0.84706	0.01549
5.8	1.43363e-21	1.34139e-21	1.24258e-21	1.091e-21	7.42718e-22	6.74421e-22	6.10437e-22	5.92895e-22	5.43873e-22									7.8	0.8597	0.01655
5.9	2.3969e-21	2.24269e-21	2.07748e-21	1.82405e-21	1.24176e-21	1.12757e-21	1.0206e-21	9.91267e-22	9.09307e-22
6	3.99509e-21	3.73806e-21	3.4627e-21	3.04028e-21	2.06973e-21	1.87941e-21	1.70111e-21	1.65222e-21	1.51561e-21
6.1	6.63846e-21	6.21136e-21	5.75381e-21	5.0519e-21	3.43918e-21	3.12293e-21	2.82665e-21	2.74542e-21	2.51842e-21
6.2	1.09969e-20	1.02894e-20	9.53147e-21	8.36873e-21	5.69718e-21	5.17329e-21	4.68249e-21	4.54792e-21	4.17189e-21
6.3	1.8161e-20	1.69926e-20	1.57409e-20	1.38206e-20	9.40867e-21	8.54349e-21	7.73295e-21	7.51072e-21	6.88972e-21
6.4	2.99001e-20	2.79764e-20	2.59156e-20	2.27541e-20	1.54903e-20	1.40659e-20	1.27314e-20	1.23656e-20	1.13432e-20
6.5	4.9076e-20	4.59186e-20	4.2536e-20	3.73471e-20	2.54248e-20	2.30868e-20	2.08965e-20	2.0296e-20	1.86179e-20
6.6	8.03026e-20	7.51361e-20	6.96013e-20	6.11106e-20	4.16023e-20	3.77767e-20	3.41927e-20	3.32101e-20	3.04642e-20
6.7	1.30995e-19	1.22567e-19	1.13538e-19	9.96875e-20	6.78642e-20	6.16237e-20	5.57774e-20	5.41744e-20	4.96952e-20
6.8	2.1303e-19	1.99324e-19	1.84641e-19	1.62117e-19	1.10364e-19	1.00216e-19	9.0708e-20	8.81013e-20	8.08169e-20
6.9	3.45377e-19	3.23156e-19	2.99351e-19	2.62833e-19	1.78929e-19	1.62475e-19	1.47061e-19	1.42835e-19	1.31025e-19
7	5.58224e-19	5.22309e-19	4.83834e-19	4.24811e-19	2.89198e-19	2.62605e-19	2.37691e-19	2.3086e-19	2.11772e-19
7.1	8.99472e-19	8.41602e-19	7.79607e-19	6.84503e-19	4.65989e-19	4.23138e-19	3.82994e-19	3.71988e-19	3.41231e-19
7.2	1.44488e-18	1.35192e-18	1.25233e-18	1.09956e-18	7.48546e-19	6.79713e-19	6.15227e-19	5.97547e-19	5.48141e-19
7.3	2.31387e-18	2.165e-18	2.00551e-18	1.76086e-18	1.19874e-18	1.08851e-18	9.85241e-19	9.56928e-19	8.77807e-19
7.4	3.6941e-18	3.45643e-18	3.20182e-18	2.81123e-18	1.9138e-18	1.73781e-18	1.57294e-18	1.52774e-18	1.40143e-18
7.5	5.87955e-18	5.50127e-18	5.09603e-18	4.47436e-18	3.04601e-18	2.76591e-18	2.5035e-18	2.43156e-18	2.23051e-18
7.6	9.32916e-18	8.72894e-18	8.08594e-18	7.09953e-18	4.83315e-18	4.38871e-18	3.97235e-18	3.85819e-18	3.53919e-18
7.7	1.47572e-17	1.38078e-17	1.27907e-17	1.12303e-17	7.64526e-18	6.94224e-18	6.28361e-18	6.10304e-18	5.59843e-18
7.8	2.32719e-17	2.17746e-17	2.01706e-17	1.771e-17	1.20564e-17	1.09478e-17	9.90914e-18	9.62437e-18	8.82861e-18
7.9	3.65866e-17	3.42327e-17	3.1711e-17	2.78425e-17	1.89544e-17	1.72114e-17	1.55785e-17	1.51308e-17	1.38798e-17
8	5.73424e-17	5.36531e-17	4.97008e-17	4.36378e-17	2.97073e-17	2.69755e-17	2.44163e-17	2.37146e-17	2.17539e-17
8.1	8.9597e-17	8.38326e-17	7.76571e-17	6.81838e-17	4.64174e-17	4.21491e-17	3.81503e-17	3.7054e-17	3.39903e-17
8.2	1.39565e-16	1.30585e-16	1.20966e-16	1.06209e-16	7.23041e-17	6.56553e-17	5.94265e-17	5.77187e-17	5.29464e-17
8.3	2.16731e-16	2.02787e-16	1.87849e-16	1.64933e-16	1.12282e-16	1.01957e-16	9.22838e-17	8.96318e-17	8.22209e-17
8.4	3.35529e-16	3.13942e-16	2.90816e-16	2.55339e-16	1.73827e-16	1.57843e-16	1.42868e-16	1.38762e-16	1.27289e-16
8.5	5.1785e-16	4.84533e-16	4.4884e-16	3.94086e-16	2.68282e-16	2.43612e-16	2.205e-16	2.14163e-16	1.96456e-16
8.6	7.96785e-16	7.45522e-16	6.90604e-16	6.06357e-16	4.12789e-16	3.74831e-16	3.3927e-16	3.2952e-16	3.02275e-16
8.7	1.2222e-15	1.14357e-15	1.05933e-15	9.301e-16	6.33184e-16	5.74959e-16	5.20411e-16	5.05456e-16	4.63664e-16
8.8	1.86899e-15	1.74874e-15	1.61992e-15	1.42231e-15	9.68266e-16	8.79228e-16	7.95814e-16	7.72944e-16	7.09036e-16
8.9	2.84928e-15	2.66597e-15	2.46958e-15	2.16832e-15	1.47613e-15	1.34039e-15	1.21322e-15	1.17836e-15	1.08093e-15
9	4.3304e-15	4.0518e-15	3.75333e-15	3.29546e-15	2.24345e-15	2.03715e-15	1.84388e-15	1.79089e-15	1.64282e-15
9.1	6.56122e-15	6.13909e-15	5.68686e-15	4.99312e-15	3.39917e-15	3.08659e-15	2.79376e-15	2.71348e-15	2.48912e-15
9.2	9.91072e-15	9.27309e-15	8.59e-15	7.54211e-15	5.13444e-15	4.66229e-15	4.21997e-15	4.0987e-15	3.75981e-15
9.3	1.49241e-14	1.3964e-14	1.29353e-14	1.13573e-14	7.73174e-15	7.02076e-15	6.35468e-15	6.17207e-15	5.66175e-15
9.4	2.24046e-14	2.09632e-14	1.94189e-14	1.705e-14	1.16071e-14	1.05398e-14	9.53986e-15	9.26571e-15	8.4996e-15
9.5	3.35312e-14	3.13739e-14	2.90628e-14	2.55174e-14	1.73715e-14	1.57741e-14	1.42776e-14	1.38673e-14	1.27207e-14
9.6	5.00294e-14	4.68106e-14	4.33624e-14	3.80726e-14	2.59187e-14	2.35353e-14	2.13025e-14	2.06903e-14	1.89796e-14
9.7	7.44157e-14	6.9628e-14	6.44989e-14	5.66307e-14	3.85525e-14	3.50074e-14	3.16861e-14	3.07756e-14	2.8231e-14
9.8	1.10349e-13	1.03249e-13	9.56436e-14	8.39761e-14	5.71684e-14	5.19114e-14	4.69865e-14	4.56362e-14	4.18629e-14
9.9	1.63131e-13	1.52635e-13	1.41392e-13	1.24143e-13	8.45129e-14	7.67415e-14	6.94609e-14	6.74647e-14	6.18866e-14
10	2.40418e-13	2.2495e-13	2.08379e-13	1.82959e-13	1.24553e-13	1.131e-13	1.0237e-13	9.94278e-14	9.12069e-14
10.1	3.53233e-13	3.30507e-13	3.06161e-13	2.68812e-13	1.82999e-13	1.66171e-13	1.50406e-13	1.46084e-13	1.34006e-13
10.2	5.17393e-13	4.84105e-13	4.48444e-13	3.93739e-13	2.68045e-13	2.43397e-13	2.20305e-13	2.13974e-13	1.96283e-13
10.3	7.55516e-13	7.06908e-13	6.54834e-13	5.74951e-13	3.91409e-13	3.55417e-13	3.21698e-13	3.12453e-13	2.86619e-13
10.4	1.09984e-12	1.02908e-12	9.53274e-13	8.36985e-13	5.69794e-13	5.17398e-13	4.68311e-13	4.54853e-13	4.17245e-13
10.5	1.59618e-12	1.49348e-12	1.38347e-12	1.2147e-12	8.26929e-13	7.50888e-13	6.7965e-13	6.60118e-13	6.05538e-13
10.6	2.30938e-12	2.1608e-12	2.00162e-12	1.75745e-12	1.19642e-12	1.0864e-12	9.8333e-13	9.55072e-13	8.76105e-13
10.7	3.33099e-12	3.11668e-12	2.88709e-12	2.5349e-12	1.72568e-12	1.56699e-12	1.41833e-12	1.37757e-12	1.26367e-12
10.8	4.78977e-12	4.48161e-12	4.15148e-12	3.64504e-12	2.48143e-12	2.25325e-12	2.03948e-12	1.98087e-12	1.81709e-12
10.9	6.86627e-12	6.42451e-12	5.95126e-12	5.22527e-12	3.5572e-12	3.2301e-12	2.92365e-12	2.83963e-12	2.60485e-12
11	9.81275e-12	9.18142e-12	8.50508e-12	7.46755e-12	5.08368e-12	4.61621e-12	4.17826e-12	4.05818e-12	3.72265e-12
11.1	1.39806e-11	1.30811e-11	1.21175e-11	1.06393e-11	7.24289e-12	6.57686e-12	5.9529e-12	5.78183e-12	5.30378e-12
11.2	1.98574e-11	1.85798e-11	1.72111e-11	1.51116e-11	1.02875e-11	9.34149e-12	8.45525e-12	8.21226e-12	7.53326e-12
11.3	2.81179e-11	2.63089e-11	2.43709e-11	2.13979e-11	1.4567e-11	1.32275e-11	1.19726e-11	1.16285e-11	1.0667e-11
11.4	3.96925e-11	3.71388e-11	3.4403e-11	3.02062e-11	2.05634e-11	1.86725e-11	1.6901e-11	1.64153e-11	1.50581e-11
11.5	5.58595e-11	5.22657e-11	4.84156e-11	4.25094e-11	2.89391e-11	2.6278e-11	2.37849e-11	2.31014e-11	2.11913e-11
11.6	7.837e-11	7.33279e-11	6.79263e-11	5.964e-11	4.06011e-11	3.68676e-11	3.33699e-11	3.24109e-11	2.97311e-11
11.7	1.09614e-10	1.02562e-10	9.50068e-11	8.34169e-11	5.67877e-11	5.15657e-11	4.66736e-11	4.53323e-11	4.15842e-11
11.8	1.52844e-10	1.4301e-10	1.32475e-10	1.16315e-10	7.91836e-11	7.19022e-11	6.50807e-11	6.32104e-11	5.7984e-11
11.9	2.12467e-10	1.98798e-10	1.84153e-10	1.61689e-10	1.10073e-10	9.99508e-11	9.04683e-11	8.78684e-11	8.06033e-11
12	2.94442e-10	2.75499e-10	2.55204e-10	2.24072e-10	1.52541e-10	1.38514e-10	1.25373e-10	1.2177e-10	1.11702e-10
12.1	4.06792e-10	3.8062e-10	3.52582e-10	3.09571e-10	2.10746e-10	1.91367e-10	1.73212e-10	1.68234e-10	1.54324e-10
12.2	5.60284e-10	5.24237e-10	4.8562e-10	4.26379e-10	2.90266e-10	2.63574e-10	2.38568e-10	2.31712e-10	2.12554e-10
12.3	7.69322e-10	7.19826e-10	6.66801e-10	5.85458e-10	3.98562e-10	3.61912e-10	3.27576e-10	3.18163e-10	2.91856e-10
12.4	1.05311e-09	9.85351e-10	9.12767e-10	8.01418e-10	5.45581e-10	4.95412e-10	4.48411e-10	4.35525e-10	3.99515e-10
12.5	1.43714e-09	1.34468e-09	1.24562e-09	1.09367e-09	7.44538e-10	6.76074e-10	6.11933e-10	5.94348e-10	5.45206e-10
12.6	1.9552e-09	1.82941e-09	1.69464e-09	1.48792e-09	1.01293e-09	9.19783e-10	8.32521e-10	8.08597e-10	7.41741e-10
12.7	2.65183e-09	2.48122e-09	2.29844e-09	2.01806e-09	1.37383e-09	1.2475e-09	1.12915e-09	1.0967e-09	1.00602e-09
12.8	3.58563e-09	3.35494e-09	3.1078e-09	2.72868e-09	1.8576e-09	1.68679e-09	1.52676e-09	1.48288e-09	1.36027e-09
12.9	4.83335e-09	4.52238e-09	4.18925e-09	3.6782e-09	2.50401e-09	2.27375e-09	2.05804e-09	1.99889e-09	1.83362e-09
13	6.49524e-09	6.07735e-09	5.62967e-09	4.94291e-09	3.36498e-09	3.05555e-09	2.76567e-09	2.68619e-09	2.46409e-09
13.1	8.70174e-09	8.14189e-09	7.54212e-09	6.62206e-09	4.5081e-09	4.09355e-09	3.70519e-09	3.59871e-09	3.30116e-09
13.2	1.1622e-08	1.08743e-08	1.00732e-08	8.84439e-09	6.02099e-09	5.46733e-09	4.94863e-09	4.80642e-09	4.40901e-09
13.3	1.54746e-08	1.4479e-08	1.34124e-08	1.17762e-08	8.0169e-09	7.2797e-09	6.58906e-09	6.3997e-09	5.87057e-09
13.4	2.0541e-08	1.92194e-08	1.78036e-08	1.56318e-08	1.06416e-08	9.66308e-09	8.74633e-09	8.49498e-09	7.7926e-09
13.5	2.71824e-08	2.54335e-08	2.356e-08	2.06859e-08	1.40823e-08	1.27874e-08	1.15742e-08	1.12416e-08	1.03121e-08
13.6	3.58606e-08	3.35534e-08	3.10817e-08	2.72901e-08	1.85783e-08	1.68699e-08	1.52694e-08	1.48306e-08	1.36044e-08
13.7	4.7164e-08	4.41296e-08	4.08789e-08	3.58921e-08	2.44342e-08	2.21874e-08	2.00824e-08	1.95053e-08	1.78925e-08
13.8	6.18399e-08	5.78613e-08	5.3599e-08	4.70605e-08	3.20373e-08	2.90913e-08	2.63314e-08	2.55747e-08	2.34601e-08
13.9	8.08333e-08	7.56327e-08	7.00613e-08	6.15145e-08	4.18772e-08	3.80264e-08	3.44187e-08	3.34296e-08	3.06656e-08
14	1.05336e-07	9.85587e-08	9.12985e-08	8.0161e-08	5.45712e-08	4.9553e-08	4.48518e-08	4.35629e-08	3.9961e-08
14.1	1.36844e-07	1.2804e-07	1.18608e-07	1.04139e-07	7.08945e-08	6.43753e-08	5.82679e-08	5.65934e-08	5.19142e-08
14.2	1.7723e-07	1.65828e-07	1.53612e-07	1.34873e-07	9.18175e-08	8.33744e-08	7.54645e-08	7.32958e-08	6.72356e-08
14.3	2.28831e-07	2.14109e-07	1.98337e-07	1.74142e-07	1.1855e-07	1.07649e-07	9.7436e-08	9.4636e-08	8.68113e-08
14.4	2.94548e-07	2.75597e-07	2.55296e-07	2.24152e-07	1.52596e-07	1.38564e-07	1.25418e-07	1.21814e-07	1.11742e-07
14.5	3.77973e-07	3.53655e-07	3.27603e-07	2.87639e-07	1.95816e-07	1.7781e-07	1.6094e-07	1.56315e-07	1.43391e-07
14.6	4.83536e-07	4.52427e-07	4.19099e-07	3.67973e-07	2.50505e-07	2.2747e-07	2.05889e-07	1.99972e-07	1.83438e-07
14.7	6.16682e-07	5.77006e-07	5.34502e-07	4.69298e-07	3.19484e-07	2.90106e-07	2.62583e-07	2.55037e-07	2.3395e-07
14.8	7.84075e-07	7.3363e-07	6.79588e-07	5.96685e-07	4.06205e-07	3.68852e-07	3.33858e-07	3.24264e-07	2.97453e-07
14.9	9.93843e-07	9.29902e-07	8.61402e-07	7.56319e-07	5.14879e-07	4.67533e-07	4.23177e-07	4.11016e-07	3.77033e-07
15	1.25586e-06	1.17506e-06	1.0885e-06	9.55717e-07	6.50623e-07	5.90794e-07	5.34745e-07	5.19377e-07	4.76434e-07
15.1	1.58208e-06	1.4803e-06	1.37125e-06	1.20397e-06	8.19629e-07	7.44259e-07	6.7365e-07	6.54291e-07	6.00193e-07
15.2	1.98692e-06	1.85909e-06	1.72214e-06	1.51206e-06	1.02936e-06	9.34708e-07	8.4603e-07	8.21717e-07	7.53776e-07
15.3	2.48769e-06	2.32764e-06	2.15618e-06	1.89315e-06	1.2888e-06	1.17028e-06	1.05926e-06	1.02882e-06	9.43752e-07
15.4	3.1051e-06	2.90533e-06	2.69131e-06	2.363e-06	1.60866e-06	1.46073e-06	1.32215e-06	1.28415e-06	1.17798e-06
15.5	3.86384e-06	3.61525e-06	3.34894e-06	2.9404e-06	2.00174e-06	1.81767e-06	1.64522e-06	1.59794e-06	1.46582e-06
15.6	4.79321e-06	4.48483e-06	4.15446e-06	3.64766e-06	2.48321e-06	2.25487e-06	2.04094e-06	1.98229e-06	1.81839e-06
15.7	5.92785e-06	5.54647e-06	5.1379e-06	4.51113e-06	3.07104e-06	2.78864e-06	2.52407e-06	2.45154e-06	2.24884e-06
15.8	7.30857e-06	6.83835e-06	6.33461e-06	5.56186e-06	3.78634e-06	3.43817e-06	3.11198e-06	3.02255e-06	2.77264e-06
15.9	8.9832e-06	8.40524e-06	7.78608e-06	6.83626e-06	4.65392e-06	4.22596e-06	3.82504e-06	3.71511e-06	3.40794e-06
16	1.10076e-05	1.02994e-05	9.54072e-06	8.37685e-06	5.70271e-06	5.17831e-06	4.68703e-06	4.55234e-06	4.17594e-06
16.1	1.34468e-05	1.25817e-05	1.16549e-05	1.02331e-05	6.96638e-06	6.32578e-06	5.72565e-06	5.5611e-06	5.1013e-06
16.2	1.63761e-05	1.53225e-05	1.41938e-05	1.24623e-05	8.48394e-06	7.70379e-06	6.97292e-06	6.77253e-06	6.21257e-06
16.3	1.98822e-05	1.8603e-05	1.72326e-05	1.51304e-05	1.03003e-05	9.35317e-06	8.46582e-06	8.22253e-06	7.54267e-06
16.4	2.40648e-05	2.25165e-05	2.08579e-05	1.83134e-05	1.24672e-05	1.13208e-05	1.02468e-05	9.9523e-06	9.12942e-06
16.5	2.90378e-05	2.71696e-05	2.51682e-05	2.20979e-05	1.50436e-05	1.36602e-05	1.23643e-05	1.2009e-05	1.1016e-05
16.6	3.49309e-05	3.26835e-05	3.02759e-05	2.65826e-05	1.80966e-05	1.64325e-05	1.48735e-05	1.44461e-05	1.32517e-05
16.7	4.18908e-05	3.91957e-05	3.63084e-05	3.18791e-05	2.17023e-05	1.97067e-05	1.78371e-05	1.73245e-05	1.58921e-05
16.8	5.00832e-05	4.6861e-05	4.34091e-05	3.81136e-05	2.59466e-05	2.35606e-05	2.13254e-05	2.07126e-05	1.9e-05
16.9	5.96939e-05	5.58533e-05	5.17389e-05	4.54273e-05	3.09255e-05	2.80818e-05	2.54176e-05	2.46871e-05	2.2646e-05
17	7.09301e-05	6.63667e-05	6.14778e-05	5.39782e-05	3.67467e-05	3.33676e-05	3.0202e-05	2.93341e-05	2.69087e-05
17.1	8.40225e-05	7.86167e-05	7.28255e-05	6.39415e-05	4.35295e-05	3.95267e-05	3.57767e-05	3.47486e-05	3.18755e-05
17.2	9.92258e-05	9.28418e-05	8.60028e-05	7.55113e-05	5.14058e-05	4.66787e-05	4.22503e-05	4.10361e-05	3.76432e-05
17.3	0.00011682	0.000109304	0.000101252	8.89006e-05	6.05208e-05	5.49556e-05	4.97419e-05	4.83124e-05	4.43179e-05
17.4	0.000137111	0.00012829	0.00011884	0.000104342	7.10332e-05	6.45013e-05	5.8382e-05	5.67042e-05	5.20158e-05
17.5	0.000160433	0.000150111	0.000139054	0.00012209	8.31155e-05	7.54725e-05	6.83123e-05	6.63492e-05	6.08633e-05
17.6	0.000187145	0.000175105	0.000162206	0.000142418	9.69541e-05	8.80386e-05	7.96863e-05	7.73963e-05	7.0997e-05
17.7	0.000217634	0.000203632	0.000188632	0.00016562	0.000112749	0.000102382	9.26684e-05	9.00054e-05	8.25636e-05
17.8	0.000252312	0.000236079	0.000218689	0.000192011	0.000130715	0.000118695	0.000107435	0.000104347	9.57196e-05
17.9	0.000291618	0.000272856	0.000252756	0.000221923	0.000151078	0.000137186	0.000124171	0.000120603	0.000110631
18	0.000336011	0.000314393	0.000291234	0.000255706	0.000174077	0.00015807	0.000143074	0.000138962	0.000127473
18.1	0.000385973	0.000361141	0.000334538	0.000293728	0.000199961	0.000181574	0.000164348	0.000159625	0.000146427
18.2	0.000442003	0.000413565	0.000383101	0.000336367	0.000228989	0.000207932	0.000188205	0.000182797	0.000167683
18.3	0.00050461	0.000472145	0.000437365	0.000384011	0.000261424	0.000237385	0.000214864	0.000208689	0.000191435
18.4	0.000574317	0.000537367	0.000497783	0.000437058	0.000297537	0.000270177	0.000244545	0.000237518	0.00021788
18.5	0.000651644	0.000609719	0.000564805	0.000495905	0.000337599	0.000306555	0.000277472	0.000269498	0.000247216
18.6	0.000737112	0.000689688	0.000638884	0.000560947	0.000381877	0.000346762	0.000313865	0.000304846	0.000279641
18.7	0.000831228	0.00077775	0.000720459	0.000632571	0.000430637	0.000391039	0.000353941	0.00034377	0.000315347
18.8	0.000934482	0.000874361	0.000809953	0.000711148	0.000484131	0.000439614	0.000397908	0.000386474	0.00035452
18.9	0.00105	0.000979954	0.000907768	0.000797031	0.000542599	0.000492705	0.000445963	0.000433148	0.000397336
19	0.00117	0.00109	0.00101	0.000890542	0.00060626	0.000550513	0.000498286	0.000483968	0.000443955
19.1	0.0013	0.00122	0.00113	0.000991968	0.000675309	0.000613214	0.000555039	0.000539091	0.00049452
19.2	0.00145	0.00135	0.00125	0.0011	0.000749913	0.000680959	0.000616358	0.000598648	0.000549154
19.3	0.0016	0.0015	0.00139	0.00122	0.000830201	0.000753866	0.000682349	0.000662744	0.000607951
19.4	0.00177	0.00165	0.00153	0.00135	0.000916264	0.000832016	0.000753086	0.00073145	0.000670978
19.5	0.00195	0.00182	0.00169	0.00148	0.00101	0.000915449	0.000828606	0.000804801	0.000738266
19.6	0.00213	0.002	0.00185	0.00162	0.00111	0.001	0.0009089	0.00088279	0.000809809
19.7	0.00233	0.00218	0.00202	0.00178	0.00121	0.0011	0.000993916	0.000965366	0.00088556
19.8	0.00254	0.00238	0.00221	0.00194	0.00132	0.0012	0.00108	0.00105	0.000965428
19.9	0.00277	0.00259	0.0024	0.0021	0.00143	0.0013	0.00118	0.00114	0.00105
20	0.003	0.0028	0.0026	0.00228	0.00155	0.00141	0.00128	0.00124	0.00114
20.1	0.00324	0.00303	0.00281	0.00246	0.00168	0.00152	0.00138	0.00134	0.00123
20.2	0.00349	0.00326	0.00302	0.00265	0.00181	0.00164	0.00148	0.00144	0.00132
20.3	0.00374	0.0035	0.00324	0.00285	0.00194	0.00176	0.00159	0.00155	0.00142
20.4	0.004	0.00375	0.00347	0.00305	0.00207	0.00188	0.00171	0.00166	0.00152
20.5	0.00427	0.004	0.0037	0.00325	0.00221	0.00201	0.00182	0.00177	0.00162
20.6	0.00454	0.00425	0.00394	0.00346	0.00235	0.00214	0.00194	0.00188	0.00172
20.7	0.00482	0.00451	0.00418	0.00367	0.0025	0.00227	0.00205	0.00199	0.00183
20.8	0.00509	0.00477	0.00442	0.00388	0.00264	0.0024	0.00217	0.00211	0.00193
20.9	0.00537	0.00502	0.00465	0.00409	0.00278	0.00253	0.00229	0.00222	0.00204
21	0.00564	0.00528	0.00489	0.00429	0.00292	0.00266	0.0024	0.00234	0.00214
21.1	0.00591	0.00553	0.00512	0.0045	0.00306	0.00278	0.00252	0.00245	0.00225
21.2	0.00617	0.00577	0.00535	0.0047	0.0032	0.00291	0.00263	0.00256	0.00235
21.3	0.00642	0.00601	0.00557	0.00489	0.00333	0.00303	0.00274	0.00266	0.00244
21.4	0.00667	0.00624	0.00578	0.00508	0.00346	0.00314	0.00284	0.00276	0.00254
21.5	0.0069	0.00646	0.00598	0.00525	0.00358	0.00325	0.00294	0.00286	0.00263
21.6	0.00712	0.00666	0.00617	0.00542	0.00369	0.00336	0.00304	0.00295	0.00271
21.7	0.00732	0.00685	0.00635	0.00558	0.0038	0.00345	0.00313	0.00304	0.00279
21.8	0.0075	0.00702	0.00651	0.00572	0.0039	0.00354	0.00321	0.00312	0.00286
21.9	0.00767	0.00718	0.00665	0.00585	0.00399	0.00363	0.00328	0.00319	0.00293
22	0.00782	0.00732	0.00678	0.00596	0.00407	0.0037	0.00335	0.00326	0.00299
22.1	0.00794	0.00744	0.00689	0.00606	0.00414	0.00376	0.00341	0.00331	0.00304
22.2	0.00805	0.00753	0.00698	0.00614	0.00419	0.00382	0.00346	0.00336	0.00309
22.3	0.00813	0.00761	0.00706	0.0062	0.00424	0.00386	0.0035	0.0034	0.00313
22.4	0.00818	0.00766	0.00711	0.00625	0.00428	0.00389	0.00353	0.00344	0.00316
22.5	0.00822	0.0077	0.00714	0.00628	0.0043	0.00392	0.00355	0.00346	0.00318
22.6	0.00823	0.00771	0.00715	0.00629	0.00431	0.00393	0.00357	0.00348	0.0032
22.7	0.00821	0.00769	0.00714	0.00628	0.00432	0.00394	0.00358	0.00349	0.00321
22.8	0.00817	0.00766	0.00711	0.00626	0.00431	0.00394	0.00357	0.00349	0.00321
22.9	0.00811	0.0076	0.00707	0.00622	0.00429	0.00392	0.00357	0.00348	0.00321
23	0.00803	0.00753	0.007	0.00617	0.00427	0.0039	0.00355	0.00347	0.0032
23.1	0.00793	0.00744	0.00692	0.0061	0.00423	0.00388	0.00353	0.00346	0.00319
23.2	0.0078	0.00733	0.00682	0.00602	0.00419	0.00385	0.00351	0.00344	0.00318
23.3	0.00766	0.0072	0.00671	0.00593	0.00414	0.00381	0.00348	0.00342	0.00317
23.4	0.00751	0.00706	0.00659	0.00583	0.00409	0.00378	0.00345	0.00339	0.00315
23.5	0.00734	0.0069	0.00646	0.00572	0.00404	0.00374	0.00342	0.00337	0.00314
23.6	0.00715	0.00674	0.00631	0.0056	0.00398	0.0037	0.00339	0.00335	0.00312
23.7	0.00696	0.00657	0.00616	0.00548	0.00393	0.00366	0.00337	0.00333	0.00311
23.8	0.00676	0.00639	0.00601	0.00536	0.00387	0.00362	0.00334	0.00332	0.00311
23.9	0.00656	0.0062	0.00586	0.00523	0.00382	0.00359	0.00332	0.00331	0.00312
24	0.00635	0.00602	0.0057	0.00511	0.00378	0.00357	0.00331	0.00332	0.00313
24.1	0.00614	0.00584	0.00555	0.00499	0.00374	0.00356	0.00331	0.00333	0.00316
24.2	0.00594	0.00566	0.00541	0.00488	0.00371	0.00355	0.00332	0.00335	0.00319
24.3	0.00574	0.00548	0.00527	0.00477	0.00369	0.00356	0.00335	0.00339	0.00324
24.4	0.00554	0.00532	0.00514	0.00468	0.00368	0.00358	0.00338	0.00345	0.00331
24.5	0.00535	0.00516	0.00502	0.0046	0.00369	0.00362	0.00343	0.00352	0.00339
24.6	0.00518	0.00502	0.00491	0.00453	0.00372	0.00368	0.0035	0.00361	0.0035
24.7	0.00502	0.00488	0.00482	0.00448	0.00376	0.00375	0.00359	0.00372	0.00362
24.8	0.00487	0.00477	0.00475	0.00444	0.00381	0.00384	0.0037	0.00385	0.00377
24.9	0.00473	0.00467	0.00469	0.00442	0.00389	0.00395	0.00382	0.004	0.00393
25	0.00462	0.00458	0.00466	0.00443	0.00399	0.00409	0.00397	0.00418	0.00412
25.1	0.00452	0.00452	0.00464	0.00445	0.00411	0.00425	0.00414	0.00437	0.00434
25.2	0.00444	0.00448	0.00465	0.00449	0.00425	0.00443	0.00434	0.0046	0.00458
25.3	0.00438	0.00445	0.00468	0.00456	0.00441	0.00463	0.00455	0.00485	0.00484
25.4	0.00434	0.00445	0.00473	0.00464	0.00459	0.00485	0.00479	0.00512	0.00512
25.5	0.00432	0.00447	0.0048	0.00475	0.0048	0.0051	0.00505	0.00541	0.00543
25.6	0.00433	0.0045	0.00489	0.00488	0.00502	0.00537	0.00533	0.00573	0.00577
25.7	0.00435	0.00456	0.005	0.00503	0.00527	0.00566	0.00564	0.00607	0.00612
25.8	0.00438	0.00464	0.00514	0.0052	0.00553	0.00597	0.00596	0.00643	0.0065
25.9	0.00444	0.00473	0.00529	0.00538	0.00581	0.0063	0.0063	0.00681	0.00689
26	0.00452	0.00484	0.00546	0.00558	0.00611	0.00665	0.00665	0.00721	0.0073
26.1	0.0046	0.00497	0.00564	0.0058	0.00642	0.007	0.00702	0.00762	0.00773
26.2	0.00471	0.00511	0.00584	0.00603	0.00674	0.00737	0.0074	0.00804	0.00817
26.3	0.00482	0.00526	0.00606	0.00628	0.00707	0.00775	0.00779	0.00848	0.00861
26.4	0.00495	0.00543	0.00628	0.00653	0.0074	0.00814	0.00819	0.00891	0.00906
26.5	0.00509	0.0056	0.00651	0.00679	0.00775	0.00853	0.00859	0.00935	0.00952
26.6	0.00523	0.00577	0.00674	0.00705	0.00809	0.00892	0.00898	0.00979	0.00997
26.7	0.00537	0.00595	0.00697	0.00731	0.00843	0.0093	0.00938	0.01023	0.01042
26.8	0.00552	0.00614	0.00721	0.00757	0.00876	0.00968	0.00976	0.01065	0.01085
26.9	0.00567	0.00632	0.00744	0.00782	0.00909	0.01005	0.01014	0.01107	0.01128
27	0.00582	0.00649	0.00766	0.00807	0.0094	0.01041	0.0105	0.01147	0.01169
27.1	0.00596	0.00666	0.00788	0.00831	0.0097	0.01074	0.01085	0.01185	0.01208
27.2	0.0061	0.00683	0.00809	0.00854	0.00999	0.01106	0.01117	0.0122	0.01244
27.3	0.00623	0.00698	0.00828	0.00875	0.01025	0.01136	0.01147	0.01253	0.01278
27.4	0.00635	0.00712	0.00845	0.00894	0.01049	0.01163	0.01175	0.01283	0.01309
27.5	0.00646	0.00725	0.00861	0.00911	0.0107	0.01187	0.01199	0.0131	0.01337
27.6	0.00656	0.00736	0.00875	0.00926	0.01089	0.01208	0.01221	0.01333	0.0136
27.7	0.00664	0.00746	0.00887	0.00939	0.01105	0.01225	0.01239	0.01353	0.01381
27.8	0.00671	0.00754	0.00896	0.00949	0.01118	0.0124	0.01253	0.01369	0.01397
27.9	0.00676	0.0076	0.00903	0.00957	0.01128	0.0125	0.01264	0.0138	0.01409
28	0.0068	0.00764	0.00908	0.00963	0.01135	0.01257	0.01271	0.01388	0.01416
28.1	0.00682	0.00766	0.00911	0.00965	0.01138	0.01261	0.01275	0.01391	0.0142
28.2	0.00683	0.00767	0.00911	0.00966	0.01138	0.01261	0.01275	0.01391	0.01419
28.3	0.00682	0.00766	0.00909	0.00963	0.01136	0.01257	0.01271	0.01386	0.01415
28.4	0.0068	0.00763	0.00904	0.00959	0.0113	0.0125	0.01264	0.01377	0.01406
28.5	0.00677	0.00759	0.00898	0.00952	0.01122	0.0124	0.01254	0.01365	0.01393
28.6	0.00673	0.00753	0.00889	0.00943	0.01111	0.01226	0.01241	0.01349	0.01377
28.7	0.00668	0.00746	0.00879	0.00933	0.01097	0.0121	0.01225	0.0133	0.01357
28.8	0.00662	0.00739	0.00868	0.0092	0.01082	0.01191	0.01206	0.01308	0.01334
28.9	0.00656	0.0073	0.00855	0.00907	0.01065	0.01171	0.01185	0.01283	0.01309
29	0.0065	0.00721	0.00841	0.00892	0.01047	0.01148	0.01162	0.01256	0.01281
29.1	0.00643	0.00712	0.00827	0.00877	0.01027	0.01124	0.01138	0.01227	0.01252
29.2	0.00637	0.00703	0.00812	0.00861	0.01007	0.01099	0.01113	0.01197	0.0122
29.3	0.00632	0.00695	0.00798	0.00846	0.00987	0.01073	0.01088	0.01165	0.01188
29.4	0.00628	0.00687	0.00783	0.0083	0.00967	0.01047	0.01062	0.01133	0.01155
29.5	0.00624	0.0068	0.00769	0.00816	0.00947	0.01021	0.01036	0.01101	0.01122
29.6	0.00622	0.00675	0.00757	0.00802	0.00928	0.00996	0.01011	0.01069	0.01089
29.7	0.00622	0.0067	0.00745	0.00789	0.00911	0.00972	0.00987	0.01038	0.01057
29.8	0.00623	0.00668	0.00735	0.00778	0.00894	0.00949	0.00964	0.01008	0.01026
29.9	0.00627	0.00667	0.00726	0.00769	0.0088	0.00927	0.00943	0.00979	0.00996
30	0.00632	0.00669	0.00719	0.00761	0.00868	0.00907	0.00923	0.00951	0.00967
30.1	0.0064	0.00672	0.00714	0.00756	0.00858	0.0089	0.00906	0.00926	0.00941
30.2	0.0065	0.00678	0.00711	0.00753	0.0085	0.00874	0.00891	0.00902	0.00916
30.3	0.00662	0.00686	0.00711	0.00752	0.00845	0.00861	0.00879	0.00881	0.00894
30.4	0.00676	0.00696	0.00712	0.00753	0.00842	0.0085	0.00868	0.00863	0.00875
30.5	0.00693	0.00708	0.00716	0.00756	0.00841	0.00842	0.00861	0.00846	0.00857
30.6	0.00711	0.00723	0.00721	0.00762	0.00843	0.00836	0.00856	0.00832	0.00843
30.7	0.00731	0.00739	0.00729	0.00769	0.00847	0.00833	0.00853	0.00821	0.0083
30.8	0.00752	0.00756	0.00738	0.00779	0.00853	0.00831	0.00852	0.00811	0.0082
30.9	0.00775	0.00775	0.00748	0.00789	0.00861	0.00831	0.00853	0.00804	0.00812
31	0.00798	0.00794	0.00759	0.00801	0.0087	0.00833	0.00856	0.00798	0.00805
31.1	0.00821	0.00814	0.00772	0.00814	0.00881	0.00836	0.0086	0.00794	0.00801
31.2	0.00845	0.00834	0.00784	0.00827	0.00892	0.00841	0.00865	0.00791	0.00798
31.3	0.00867	0.00854	0.00797	0.0084	0.00903	0.00846	0.00871	0.0079	0.00795
31.4	0.00889	0.00873	0.0081	0.00853	0.00914	0.00851	0.00877	0.00789	0.00794
31.5	0.0091	0.00891	0.00821	0.00866	0.00924	0.00856	0.00882	0.00788	0.00792
31.6	0.00929	0.00907	0.00832	0.00877	0.00934	0.0086	0.00887	0.00787	0.00791
31.7	0.00945	0.00921	0.00841	0.00886	0.00942	0.00863	0.00891	0.00786	0.00789
31.8	0.00959	0.00933	0.00849	0.00894	0.00948	0.00866	0.00894	0.00784	0.00787
31.9	0.0097	0.00942	0.00854	0.00899	0.00953	0.00866	0.00895	0.00781	0.00784
32	0.00978	0.00949	0.00857	0.00902	0.00954	0.00865	0.00894	0.00776	0.00779
32.1	0.00982	0.00952	0.00857	0.00903	0.00953	0.00862	0.00891	0.00771	0.00773
32.2	0.00983	0.00951	0.00855	0.009	0.00949	0.00856	0.00885	0.00763	0.00765
32.3	0.00979	0.00947	0.00849	0.00894	0.00942	0.00847	0.00877	0.00753	0.00755
32.4	0.00972	0.00939	0.00841	0.00885	0.00932	0.00836	0.00866	0.00742	0.00743
32.5	0.00961	0.00928	0.00829	0.00873	0.00918	0.00823	0.00852	0.00728	0.00729
32.6	0.00946	0.00912	0.00814	0.00857	0.00901	0.00806	0.00835	0.00712	0.00713
32.7	0.00927	0.00894	0.00797	0.00838	0.00881	0.00787	0.00815	0.00694	0.00695
32.8	0.00904	0.00872	0.00776	0.00817	0.00858	0.00766	0.00793	0.00674	0.00675
32.9	0.00878	0.00846	0.00753	0.00792	0.00832	0.00742	0.00768	0.00652	0.00653
33	0.00849	0.00818	0.00727	0.00765	0.00803	0.00715	0.00741	0.00628	0.00629
33.1	0.00818	0.00787	0.00699	0.00736	0.00772	0.00687	0.00712	0.00603	0.00603
33.2	0.00784	0.00754	0.0067	0.00705	0.00739	0.00657	0.00681	0.00576	0.00576
33.3	0.00747	0.00719	0.00638	0.00672	0.00704	0.00626	0.00648	0.00548	0.00548
33.4	0.0071	0.00683	0.00606	0.00637	0.00668	0.00593	0.00615	0.00519	0.0052
33.5	0.00671	0.00645	0.00572	0.00602	0.00631	0.0056	0.0058	0.0049	0.0049
33.6	0.00631	0.00607	0.00538	0.00566	0.00593	0.00526	0.00545	0.0046	0.0046
33.7	0.00591	0.00568	0.00503	0.0053	0.00555	0.00492	0.0051	0.0043	0.0043
33.8	0.00551	0.0053	0.00469	0.00493	0.00517	0.00458	0.00475	0.004	0.00401
33.9	0.00511	0.00491	0.00435	0.00458	0.00479	0.00425	0.0044	0.00371	0.00371
34	0.00472	0.00453	0.00401	0.00422	0.00442	0.00392	0.00406	0.00342	0.00342
34.1	0.00433	0.00417	0.00369	0.00388	0.00406	0.0036	0.00373	0.00314	0.00314
34.2	0.00396	0.00381	0.00337	0.00355	0.00371	0.00329	0.00341	0.00287	0.00287
34.3	0.00361	0.00347	0.00307	0.00323	0.00338	0.00299	0.0031	0.00261	0.00261
34.4	0.00327	0.00314	0.00278	0.00292	0.00306	0.00271	0.00281	0.00236	0.00236
34.5	0.00295	0.00283	0.0025	0.00264	0.00276	0.00244	0.00253	0.00213	0.00213
34.6	0.00264	0.00254	0.00225	0.00237	0.00247	0.00219	0.00227	0.00191	0.00191
34.7	0.00236	0.00227	0.00201	0.00211	0.00221	0.00196	0.00203	0.00171	0.00171
34.8	0.0021	0.00202	0.00178	0.00188	0.00196	0.00174	0.0018	0.00152	0.00152
34.9	0.00186	0.00178	0.00158	0.00166	0.00174	0.00154	0.00159	0.00134	0.00134
35	0.00164	0.00157	0.00139	0.00146	0.00153	0.00135	0.0014	0.00118	0.00118
35.1	0.00143	0.00138	0.00122	0.00128	0.00134	0.00119	0.00123	0.00103	0.00103
35.2	0.00125	0.0012	0.00106	0.00112	0.00117	0.00103	0.00107	0.000900975	0.000901345
35.3	0.00108	0.00104	0.000921151	0.000969369	0.00101	0.000897898	0.000930776	0.00078184	0.000782156
35.4	0.000936895	0.000900314	0.000795669	0.000837317	0.00087594	0.000775528	0.00080393	0.000675244	0.000675513
35.5	0.000805464	0.000774002	0.000684012	0.000719815	0.000753003	0.000666656	0.000691074	0.000580417	0.000580645
35.6	0.000689174	0.000662245	0.000585228	0.00061586	0.000644244	0.000570346	0.000591239	0.00049654	0.000496733
35.7	0.000586865	0.000563926	0.000498328	0.000524411	0.000548571	0.00048563	0.000503423	0.000422768	0.00042293
35.8	0.000497363	0.000477917	0.000422312	0.000444416	0.000464884	0.000411532	0.000426612	0.000358247	0.000358383
35.9	0.000419503	0.000403097	0.000356188	0.000374831	0.000392089	0.000347082	0.000359801	0.00030213	0.000302244
36	0.000352145	0.00033837	0.000298987	0.000314635	0.000329119	0.000291332	0.000302009	0.000253592	0.000253687
36.1	0.000294194	0.000282684	0.000249777	0.000262849	0.000274946	0.000243374	0.000252294	0.00021184	0.000211918
36.2	0.000244609	0.000235036	0.000207672	0.000218541	0.000228596	0.000202342	0.000209759	0.00017612	0.000176184
36.3	0.000202411	0.000194489	0.000171842	0.000180836	0.000189155	0.000167427	0.000173564	0.000145726	0.000145779
36.4	0.000166695	0.000160169	0.000141517	0.000148923	0.000155773	0.000137877	0.000142932	0.000120004	0.000120047
36.5	0.000136626	0.000131277	0.000115987	0.000122058	0.000127671	0.000113002	0.000117145	9.8351e-05	9.83864e-05
36.6	0.000111447	0.000107083	9.46105e-05	9.95619e-05	0.00010414	9.21733e-05	9.55526e-05	8.02213e-05	8.025e-05
36.7	9.04752e-05	8.6932e-05	7.68056e-05	8.08251e-05	8.45409e-05	7.48256e-05	7.7569e-05	6.51219e-05	6.51452e-05
36.8	7.30994e-05	7.02364e-05	6.20541e-05	6.53016e-05	6.83034e-05	6.04534e-05	6.26699e-05	5.26128e-05	5.26314e-05
36.9	5.8779e-05	5.64766e-05	4.98969e-05	5.25081e-05	5.49215e-05	4.8609e-05	5.03913e-05	4.23039e-05	4.23189e-05
37	4.70386e-05	4.51959e-05	3.99301e-05	4.20197e-05	4.39509e-05	3.88989e-05	4.03252e-05	3.38529e-05	3.38648e-05
37.1	3.74637e-05	3.5996e-05	3.18018e-05	3.34661e-05	3.50039e-05	3.09801e-05	3.21161e-05	2.6961e-05	2.69705e-05
37.2	2.96955e-05	2.8532e-05	2.52073e-05	2.65265e-05	2.77454e-05	2.45557e-05	2.54562e-05	2.13699e-05	2.13774e-05
37.3	2.34258e-05	2.25079e-05	1.9885e-05	2.09257e-05	2.18871e-05	1.93708e-05	2.00811e-05	1.68575e-05	1.68634e-05
37.4	1.83917e-05	1.7671e-05	1.56117e-05	1.64287e-05	1.71835e-05	1.52078e-05	1.57655e-05	1.32345e-05	1.32391e-05
37.5	1.43705e-05	1.38074e-05	1.21983e-05	1.28366e-05	1.34263e-05	1.18826e-05	1.23183e-05	1.03406e-05	1.03442e-05
37.6	1.1175e-05	1.0737e-05	9.48569e-06	9.98209e-06	1.04406e-05	9.24013e-06	9.57899e-06	8.04103e-06	8.04382e-06
37.7	8.64859e-06	8.30964e-06	7.34115e-06	7.72532e-06	8.08018e-06	7.15105e-06	7.4133e-06	6.22301e-06	6.22516e-06
37.8	6.66142e-06	6.40033e-06	5.65435e-06	5.95025e-06	6.22356e-06	5.50789e-06	5.70989e-06	4.79306e-06	4.79472e-06
37.9	5.10636e-06	4.90622e-06	4.33436e-06	4.56118e-06	4.77068e-06	4.22207e-06	4.37691e-06	3.67409e-06	3.67536e-06
38	3.89565e-06	3.74295e-06	3.30667e-06	3.47971e-06	3.63953e-06	3.22098e-06	3.33911e-06	2.80292e-06	2.80389e-06
38.1	2.95782e-06	2.84188e-06	2.51062e-06	2.642e-06	2.76334e-06	2.44554e-06	2.53523e-06	2.12812e-06	2.12885e-06
38.2	2.23504e-06	2.14743e-06	1.89711e-06	1.99639e-06	2.08808e-06	1.84793e-06	1.91571e-06	1.60807e-06	1.60862e-06
38.3	1.68083e-06	1.61494e-06	1.42669e-06	1.50135e-06	1.5703e-06	1.3897e-06	1.44067e-06	1.20931e-06	1.20972e-06
38.4	1.25802e-06	1.2087e-06	1.0678e-06	1.12368e-06	1.17528e-06	1.04011e-06	1.07826e-06	9.05094e-07	9.05404e-07
38.5	9.37067e-07	9.00332e-07	7.95377e-07	8.36999e-07	8.75435e-07	7.74747e-07	8.03162e-07	6.74176e-07	6.74407e-07
38.6	6.9467e-07	6.67437e-07	5.8963e-07	6.20486e-07	6.48978e-07	5.74335e-07	5.954e-07	4.99778e-07	4.99949e-07
38.7	5.12519e-07	4.92426e-07	4.3502e-07	4.57785e-07	4.78806e-07	4.23734e-07	4.39276e-07	3.68726e-07	3.68852e-07
38.8	3.76326e-07	3.61572e-07	3.19421e-07	3.36136e-07	3.51571e-07	3.11132e-07	3.22544e-07	2.70741e-07	2.70834e-07
38.9	2.75006e-07	2.64224e-07	2.33421e-07	2.45636e-07	2.56915e-07	2.27363e-07	2.35703e-07	1.97847e-07	1.97914e-07
39	2.00006e-07	1.92165e-07	1.69762e-07	1.78645e-07	1.86848e-07	1.65356e-07	1.71421e-07	1.43889e-07	1.43938e-07
39.1	1.44766e-07	1.3909e-07	1.22875e-07	1.29305e-07	1.35242e-07	1.19685e-07	1.24075e-07	1.04147e-07	1.04183e-07
39.2	1.04283e-07	1.00195e-07	8.85134e-08	9.31453e-08	9.7422e-08	8.62158e-08	8.93781e-08	7.50226e-08	7.50481e-08
39.3	7.47627e-08	7.18314e-08	6.34569e-08	6.67776e-08	6.98436e-08	6.18095e-08	6.40766e-08	5.37848e-08	5.38032e-08
39.4	5.33432e-08	5.12517e-08	4.52764e-08	4.76457e-08	4.98332e-08	4.41009e-08	4.57185e-08	3.83752e-08	3.83883e-08
39.5	3.78787e-08	3.63936e-08	3.21505e-08	3.38329e-08	3.53863e-08	3.13157e-08	3.24644e-08	2.72499e-08	2.72592e-08
39.6	2.67692e-08	2.57196e-08	2.2721e-08	2.391e-08	2.50077e-08	2.2131e-08	2.29428e-08	1.92577e-08	1.92642e-08
39.7	1.88278e-08	1.80895e-08	1.59805e-08	1.68167e-08	1.75888e-08	1.55655e-08	1.61364e-08	1.35446e-08	1.35492e-08
39.8	1.31791e-08	1.26623e-08	1.1186e-08	1.17714e-08	1.23118e-08	1.08955e-08	1.12952e-08	9.48089e-09	9.48411e-09
39.9	9.18109e-09	8.82109e-09	7.79263e-09	8.20042e-09	8.5769e-09	7.59026e-09	7.86866e-09	6.60476e-09	6.607e-09
40	6.36541e-09	6.11582e-09	5.40277e-09	5.68549e-09	5.94651e-09	5.26245e-09	5.45548e-09	4.57918e-09	4.58074e-09
40.1	4.3922e-09	4.21998e-09	3.72796e-09	3.92304e-09	4.10315e-09	3.63114e-09	3.76433e-09	3.15967e-09	3.16075e-09
40.2	3.01621e-09	2.89794e-09	2.56006e-09	2.69402e-09	2.81771e-09	2.49356e-09	2.58503e-09	2.1698e-09	2.17054e-09
40.3	2.0614e-09	1.98057e-09	1.74965e-09	1.84121e-09	1.92574e-09	1.7042e-09	1.76671e-09	1.48293e-09	1.48343e-09
40.4	1.40213e-09	1.34715e-09	1.19008e-09	1.25236e-09	1.30985e-09	1.15917e-09	1.20169e-09	1.00866e-09	1.009e-09
40.5	9.49152e-10	9.11934e-10	8.05608e-10	8.47765e-10	8.86685e-10	7.84681e-10	8.13464e-10	6.82797e-10	6.83028e-10
40.6	6.39451e-10	6.14377e-10	5.42744e-10	5.71145e-10	5.97365e-10	5.28645e-10	5.48036e-10	4.60004e-10	4.6016e-10
40.7	4.28747e-10	4.11935e-10	3.63906e-10	3.82949e-10	4.00529e-10	3.54452e-10	3.67454e-10	3.08429e-10	3.08534e-10
40.8	2.86101e-10	2.74882e-10	2.42832e-10	2.55539e-10	2.67271e-10	2.36524e-10	2.452e-10	2.05813e-10	2.05882e-10
40.9	1.90003e-10	1.82552e-10	1.61267e-10	1.69706e-10	1.77497e-10	1.57078e-10	1.6284e-10	1.36682e-10	1.36729e-10
41	1.25581e-10	1.20656e-10	1.06588e-10	1.12166e-10	1.17315e-10	1.03819e-10	1.07627e-10	9.0339e-11	9.03696e-11
41.1	8.26057e-11	7.93665e-11	7.01126e-11	7.37816e-11	7.71687e-11	6.82912e-11	7.07961e-11	5.94239e-11	5.94441e-11
41.2	5.40779e-11	5.19573e-11	4.58993e-11	4.83012e-11	5.05186e-11	4.47069e-11	4.63467e-11	3.89019e-11	3.89151e-11
41.3	3.52332e-11	3.38517e-11	2.99047e-11	3.14696e-11	3.29142e-11	2.91278e-11	3.01962e-11	2.53457e-11	2.53542e-11
41.4	2.28459e-11	2.19501e-11	1.93908e-11	2.04055e-11	2.13422e-11	1.8887e-11	1.95798e-11	1.64346e-11	1.64402e-11
41.5	1.47431e-11	1.4165e-11	1.25134e-11	1.31682e-11	1.37727e-11	1.21883e-11	1.26353e-11	1.06057e-11	1.06093e-11
41.6	9.4687e-12	9.0974e-12	8.03667e-12	8.45723e-12	8.84547e-12	7.82788e-12	8.11501e-12	6.81147e-12	6.81377e-12
41.7	6.05223e-12	5.81491e-12	5.13691e-12	5.40572e-12	5.65388e-12	5.00345e-12	5.18698e-12	4.35377e-12	4.35525e-12
41.8	3.85003e-12	3.69906e-12	3.26776e-12	3.43876e-12	3.59662e-12	3.18286e-12	3.29961e-12	2.76958e-12	2.77052e-12
41.9	2.43745e-12	2.34187e-12	2.06882e-12	2.17708e-12	2.27702e-12	2.01507e-12	2.08898e-12	1.75342e-12	1.75401e-12
42	1.53578e-12	1.47556e-12	1.30352e-12	1.37173e-12	1.4347e-12	1.26965e-12	1.31622e-12	1.10479e-12	1.10517e-12
42.1	9.63048e-13	9.25284e-13	8.17399e-13	8.60173e-13	8.99662e-13	7.96164e-13	8.25367e-13	6.92786e-13	6.93021e-13
42.2	6.0102e-13	5.77452e-13	5.10123e-13	5.36818e-13	5.61462e-13	4.96871e-13	5.15096e-13	4.32355e-13	4.32501e-13
42.3	3.73295e-13	3.58658e-13	3.16839e-13	3.3342e-13	3.48726e-13	3.08608e-13	3.19928e-13	2.68537e-13	2.68628e-13
42.4	2.30749e-13	2.21701e-13	1.95851e-13	2.061e-13	2.15562e-13	1.90763e-13	1.97761e-13	1.65994e-13	1.6605e-13
42.5	1.41955e-13	1.36388e-13	1.20486e-13	1.26791e-13	1.32612e-13	1.17356e-13	1.21661e-13	1.02118e-13	1.02153e-13
42.6	8.69127e-14	8.35046e-14	7.37684e-14	7.76287e-14	8.11924e-14	7.18521e-14	7.44876e-14	6.25226e-14	6.25438e-14
42.7	5.2959e-14	5.08823e-14	4.49497e-14	4.73019e-14	4.94735e-14	4.37821e-14	4.5388e-14	3.80973e-14	3.81102e-14
42.8	3.21158e-14	3.08565e-14	2.72588e-14	2.86852e-14	3.00021e-14	2.65507e-14	2.75246e-14	2.31033e-14	2.31111e-14
42.9	1.9383e-14	1.8623e-14	1.64517e-14	1.73126e-14	1.81074e-14	1.60243e-14	1.66121e-14	1.39437e-14	1.39484e-14
43	1.16425e-14	1.1186e-14	9.88179e-15	1.03989e-14	1.08763e-14	9.62511e-15	9.97816e-15	8.37538e-15	8.37822e-15
43.1	6.95979e-15	6.68689e-15	5.90724e-15	6.21637e-15	6.50175e-15	5.75381e-15	5.96486e-15	5.00673e-15	5.00843e-15
43.2	4.14065e-15	3.97829e-15	3.51445e-15	3.69836e-15	3.86815e-15	3.42317e-15	3.54873e-15	2.97871e-15	2.97972e-15
43.3	2.45168e-15	2.35554e-15	2.08091e-15	2.1898e-15	2.29033e-15	2.02686e-15	2.10121e-15	1.7637e-15	1.7643e-15
43.4	1.44471e-15	1.38806e-15	1.22623e-15	1.2904e-15	1.34964e-15	1.19438e-15	1.23819e-15	1.03931e-15	1.03966e-15
43.5	8.47272e-16	8.1405e-16	7.19139e-16	7.56772e-16	7.91516e-16	7.00464e-16	7.26157e-16	6.09518e-16	6.09725e-16
43.6	4.94524e-16	4.75134e-16	4.19738e-16	4.41702e-16	4.61982e-16	4.08838e-16	4.23834e-16	3.55756e-16	3.55877e-16
43.7	2.8726e-16	2.75996e-16	2.43818e-16	2.56577e-16	2.68357e-16	2.37487e-16	2.46198e-16	2.06653e-16	2.06723e-16
43.8	1.66068e-16	1.59556e-16	1.40954e-16	1.4833e-16	1.5514e-16	1.37294e-16	1.4233e-16	1.19469e-16	1.1951e-16
43.9	9.55475e-17	9.18012e-17	8.10984e-17	8.53422e-17	8.92605e-17	7.89928e-17	8.18902e-17	6.87371e-17	6.87605e-17
44	5.47112e-17	5.25661e-17	4.64376e-17	4.88677e-17	5.11114e-17	4.52321e-17	4.68911e-17	3.93596e-17	3.9373e-17
44.1	3.11786e-17	2.99562e-17	2.64637e-17	2.78486e-17	2.91272e-17	2.57768e-17	2.67222e-17	2.24302e-17	2.24378e-17
44.2	1.76832e-17	1.69899e-17	1.50091e-17	1.57945e-17	1.65197e-17	1.46195e-17	1.51558e-17	1.27215e-17	1.27259e-17
44.3	9.98129e-18	9.58996e-18	8.47193e-18	8.91527e-18	9.32462e-18	8.25205e-18	8.55473e-18	7.18073e-18	7.18318e-18
44.4	5.60707e-18	5.38724e-18	4.75919e-18	5.00824e-18	5.2382e-18	4.63569e-18	4.80571e-18	4.03387e-18	4.03525e-18
44.5	3.1348e-18	3.0119e-18	2.66077e-18	2.80001e-18	2.92858e-18	2.59173e-18	2.68679e-18	2.25527e-18	2.25604e-18
44.6	1.74424e-18	1.67585e-18	1.48049e-18	1.55796e-18	1.6295e-18	1.44208e-18	1.49497e-18	1.25487e-18	1.2553e-18
44.7	9.65883e-19	9.28018e-19	8.19833e-19	8.62735e-19	9.02351e-19	7.98565e-19	8.27854e-19	6.94899e-19	6.95137e-19
44.8	5.32313e-19	5.11445e-19	4.51824e-19	4.75468e-19	4.97302e-19	4.40104e-19	4.56246e-19	3.82973e-19	3.83105e-19
44.9	2.91967e-19	2.80521e-19	2.4782e-19	2.60789e-19	2.72765e-19	2.41393e-19	2.50246e-19	2.10058e-19	2.1013e-19
45	1.59376e-19	1.53128e-19	1.35278e-19	1.42357e-19	1.48895e-19	1.3177e-19	1.36603e-19	1.14666e-19	1.14705e-19
45.1	8.65834e-20	8.31894e-20	7.34922e-20	7.73381e-20	8.08899e-20	7.15869e-20	7.42124e-20	6.22947e-20	6.23161e-20
45.2	4.68134e-20	4.49784e-20	3.97355e-20	4.18149e-20	4.37353e-20	3.87055e-20	4.01251e-20	3.36816e-20	3.36932e-20
45.3	2.51901e-20	2.42027e-20	2.13816e-20	2.25005e-20	2.35339e-20	2.08275e-20	2.15913e-20	1.81242e-20	1.81304e-20
45.4	1.349e-20	1.29613e-20	1.14505e-20	1.20497e-20	1.26032e-20	1.11538e-20	1.15629e-20	9.70618e-21	9.70953e-21
45.5	7.18981e-21	6.90802e-21	6.10285e-21	6.42222e-21	6.71721e-21	5.94477e-21	6.16278e-21	5.17323e-21	5.17502e-21
45.6	3.8137e-21	3.66424e-21	3.23716e-21	3.40657e-21	3.56305e-21	3.15333e-21	3.26897e-21	2.7441e-21	2.74505e-21
45.7	2.01326e-21	1.93436e-21	1.70891e-21	1.79834e-21	1.88095e-21	1.66467e-21	1.72572e-21	1.44864e-21	1.44914e-21
45.8	1.05773e-21	1.01628e-21	8.97841e-22	9.44826e-22	9.88231e-22	8.74603e-22	9.06677e-22	7.61109e-22	7.61374e-22
45.9	5.53064e-22	5.31391e-22	4.69464e-22	4.94032e-22	5.16729e-22	4.57318e-22	4.74088e-22	3.97976e-22	3.98115e-22
46	2.87805e-22	2.76528e-22	2.44303e-22	2.57088e-22	2.689e-22	2.37985e-22	2.46712e-22	2.07106e-22	2.07178e-22
46.1	1.49055e-22	1.43214e-22	1.26526e-22	1.33147e-22	1.39265e-22	1.23255e-22	1.27775e-22	1.07263e-22	1.07301e-22
46.2	7.68273e-23	7.38174e-23	6.52161e-23	6.8629e-23	7.17827e-23	6.35308e-23	6.58604e-23	5.52887e-23	5.53081e-23
46.3	3.94103e-23	3.78664e-23	3.34545e-23	3.52052e-23	3.68231e-23	3.25904e-23	3.37854e-23	2.83626e-23	2.83726e-23
46.4	2.012e-23	1.93319e-23	1.70796e-23	1.79734e-23	1.87995e-23	1.66387e-23	1.72487e-23	1.44804e-23	1.44855e-23
46.5	1.02228e-23	9.8224e-24	8.67811e-24	9.13226e-24	9.55203e-24	8.4542e-24	8.76418e-24	7.35768e-24	7.36029e-24
46.6	5.16935e-24	4.9669e-24	4.38831e-24	4.61796e-24	4.83026e-24	4.27516e-24	4.4319e-24	3.72072e-24	3.72204e-24
46.7	2.60151e-24	2.49964e-24	2.20848e-24	2.32406e-24	2.43092e-24	2.15158e-24	2.23046e-24	1.87257e-24	1.87324e-24
46.8	1.30299e-24	1.25197e-24	1.10615e-24	1.16404e-24	1.21757e-24	1.07767e-24	1.11718e-24	9.37945e-25	9.38282e-25
46.9	6.495e-25	6.24073e-25	5.51395e-25	5.80252e-25	6.06939e-25	5.3721e-25	5.56904e-25	4.67566e-25	4.67735e-25
47	3.22212e-25	3.096e-25	2.73549e-25	2.87865e-25	3.01107e-25	2.66518e-25	2.76288e-25	2.31972e-25	2.32056e-25
47.1	1.59085e-25	1.52859e-25	1.35062e-25	1.4213e-25	1.4867e-25	1.31594e-25	1.36418e-25	1.14539e-25	1.14581e-25
47.2	7.81704e-26	7.51117e-26	6.63677e-26	6.98411e-26	7.3055e-26	6.46656e-26	6.70357e-26	5.62864e-26	5.63071e-26
47.3	3.82279e-26	3.67324e-26	3.24568e-26	3.41556e-26	3.57277e-26	3.16255e-26	3.27845e-26	2.75284e-26	2.75386e-26
47.4	1.86056e-26	1.78779e-26	1.57973e-26	1.66241e-26	1.73895e-26	1.53932e-26	1.59573e-26	1.33994e-26	1.34045e-26
47.5	9.01221e-27	8.65981e-27	7.6522e-27	8.05271e-27	8.42355e-27	7.45677e-27	7.73e-27	6.49118e-27	6.49363e-27
47.6	4.34456e-27	4.17472e-27	3.68907e-27	3.88216e-27	4.06099e-27	3.59502e-27	3.72673e-27	3.12962e-27	3.13081e-27
47.7	2.08442e-27	2.00297e-27	1.77001e-27	1.86266e-27	1.94849e-27	1.72497e-27	1.78816e-27	1.50173e-27	1.50231e-27
47.8	9.95298e-28	9.56416e-28	8.45208e-28	8.89448e-28	9.30451e-28	8.23745e-28	8.53919e-28	7.17173e-28	7.17453e-28
47.9	4.72985e-28	4.54514e-28	4.0168e-28	4.22705e-28	4.422e-28	3.91504e-28	4.05843e-28	3.40872e-28	3.41007e-28
48	2.23701e-28	2.14969e-28	1.89988e-28	1.99933e-28	2.09159e-28	1.85188e-28	1.91969e-28	1.61248e-28	1.61313e-28
48.1	1.05297e-28	1.01189e-28	8.94345e-29	9.41161e-29	9.8461e-29	8.71814e-29	9.03733e-29	7.59162e-29	7.59472e-29
48.2	4.93283e-29	4.74047e-29	4.19001e-29	4.40935e-29	4.61303e-29	4.0848e-29	4.23432e-29	3.55725e-29	3.55873e-29
48.3	2.29987e-29	2.21024e-29	1.9537e-29	2.05598e-29	2.15101e-29	1.90482e-29	1.97454e-29	1.65896e-29	1.65966e-29
48.4	1.06719e-29	1.02563e-29	9.06641e-30	9.54106e-30	9.98241e-30	8.84053e-30	9.164e-30	7.70018e-30	7.70352e-30
48.5	4.92845e-30	4.73666e-30	4.18744e-30	4.40668e-30	4.61069e-30	4.0836e-30	4.23298e-30	3.55723e-30	3.55881e-30
48.6	2.26523e-30	2.17715e-30	1.92486e-30	2.02565e-30	2.11951e-30	1.87738e-30	1.94603e-30	1.63559e-30	1.63633e-30
48.7	1.03621e-30	9.95954e-31	8.80625e-31	9.26736e-31	9.69724e-31	8.59031e-31	8.90433e-31	7.48494e-31	7.48844e-31
48.8	4.71755e-31	4.53448e-31	4.00981e-31	4.21978e-31	4.41576e-31	3.91215e-31	4.0551e-31	3.40926e-31	3.4109e-31
48.9	2.13758e-31	2.05473e-31	1.81719e-31	1.91236e-31	2.00129e-31	1.77327e-31	1.83804e-31	1.54559e-31	1.54636e-31
49	9.6398e-32	9.26668e-32	8.19646e-32	8.62574e-32	9.02745e-32	8.00006e-32	8.29212e-32	6.97421e-32	6.97782e-32
49.1	4.32667e-32	4.15946e-32	3.67962e-32	3.87235e-32	4.05299e-32	3.59231e-32	3.72339e-32	3.13235e-32	3.13403e-32
49.2	1.93278e-32	1.85821e-32	1.64412e-32	1.73025e-32	1.81111e-32	1.60555e-32	1.66409e-32	1.40031e-32	1.4011e-32
49.3	8.59325e-33	8.26237e-33	7.31179e-33	7.69486e-33	8.05526e-33	7.14247e-33	7.40273e-33	6.23117e-33	6.23484e-33
49.4	3.80261e-33	3.65652e-33	3.23653e-33	3.40611e-33	3.56602e-33	3.16268e-33	3.27783e-33	2.76002e-33	2.76173e-33
49.5	1.67478e-33	1.61061e-33	1.42595e-33	1.50068e-33	1.57133e-33	1.39397e-33	1.44468e-33	1.21692e-33	1.21772e-33
49.6	7.34165e-34	7.06114e-34	6.25329e-34	6.58106e-34	6.89182e-34	6.11578e-34	6.33802e-34	5.34117e-34	5.34486e-34
49.7	3.20326e-34	3.08127e-34	2.72959e-34	2.8727e-34	3.00882e-34	2.67093e-34	2.76788e-34	2.3337e-34	2.33541e-34
49.8	1.3911e-34	1.33832e-34	1.18599e-34	1.24819e-34	1.30756e-34	1.16118e-34	1.20327e-34	1.01509e-34	1.01589e-34
49.9	6.01312e-35	5.78597e-35	5.12947e-35	5.39853e-35	5.65649e-35	5.02547e-35	5.20735e-35	4.39579e-35	4.39948e-35
50	2.58717e-35	2.48992e-35	2.20842e-35	2.32429e-35	2.43592e-35	2.16527e-35	2.2435e-35	1.89523e-35	1.89694e-35
50.1	1.10801e-35	1.0666e-35	9.46504e-36	9.96183e-36	1.0443e-35	9.28805e-36	9.62295e-36	8.13587e-36	8.14382e-36
50.2	4.72351e-36	4.54812e-36	4.03844e-36	4.25049e-36	4.45713e-36	3.96679e-36	4.1095e-36	3.47772e-36	3.4814e-36
50.3	2.00448e-36	1.93061e-36	1.71543e-36	1.80554e-36	1.89397e-36	1.68687e-36	1.74741e-36	1.48035e-36	1.48206e-36
50.4	8.4678e-37	8.15844e-37	7.25477e-37	7.63607e-37	8.01321e-37	7.14309e-37	7.39865e-37	6.27558e-37	6.28349e-37
50.5	3.56112e-37	3.43232e-37	3.05486e-37	3.21551e-37	3.37584e-37	3.01221e-37	3.11961e-37	2.64976e-37	2.65342e-37
50.6	1.49097e-37	1.43767e-37	1.28088e-37	1.34828e-37	1.41623e-37	1.26509e-37	1.31002e-37	1.11448e-37	1.11618e-37
50.7	6.21498e-38	5.9958e-38	5.34816e-38	5.62981e-38	5.91701e-38	5.29225e-38	5.47939e-38	4.66994e-38	4.67777e-38
50.8	2.57945e-38	2.48991e-38	2.22394e-38	2.34117e-38	2.46225e-38	2.20546e-38	2.28306e-38	1.94979e-38	1.9534e-38
50.9	1.06601e-38	1.02969e-38	9.21111e-39	9.69712e-39	1.02065e-38	9.15713e-39	9.47745e-39	8.1129e-39	8.1296e-39
51	4.38713e-39	4.24083e-39	3.80034e-39	4.00109e-39	4.21493e-39	3.78873e-39	3.92038e-39	3.36484e-39	3.37253e-39
51.1	1.79814e-39	1.73968e-39	1.56213e-39	1.64476e-39	1.7344e-39	1.56236e-39	1.61624e-39	1.39138e-39	1.39493e-39
51.2	7.34071e-40	7.10915e-40	6.39833e-40	6.73727e-40	7.11255e-40	6.4227e-40	6.64228e-40	5.73764e-40	5.75392e-40
51.3	2.98525e-40	2.89439e-40	2.61187e-40	2.75047e-40	2.90745e-40	2.63272e-40	2.72184e-40	2.36017e-40	2.36765e-40
51.4	1.20953e-40	1.17426e-40	1.06283e-40	1.11934e-40	1.18497e-40	1.07637e-40	1.11239e-40	9.68751e-41	9.72176e-41
51.5	4.88339e-41	4.74808e-41	4.31233e-41	4.5421e-41	4.81648e-41	4.39052e-41	4.53559e-41	3.96904e-41	3.9847e-41
51.6	1.96507e-41	1.9139e-41	1.74506e-41	1.83827e-41	1.953e-41	1.78737e-41	1.84557e-41	1.62377e-41	1.63092e-41
51.7	7.88287e-42	7.69266e-42	7.04514e-42	7.4225e-42	7.90263e-42	7.26468e-42	7.49733e-42	6.63588e-42	6.66843e-42
51.8	3.15321e-42	3.08399e-42	2.83857e-42	2.99109e-42	3.19221e-42	2.9491e-42	3.0418e-42	2.71013e-42	2.72492e-42
51.9	1.25808e-42	1.23358e-42	1.14183e-42	1.2034e-42	1.28775e-42	1.19624e-42	1.23306e-42	1.10659e-42	1.11329e-42
52	5.00831e-43	4.92484e-43	4.58747e-43	4.83578e-43	5.19014e-43	4.85057e-43	4.99638e-43	4.5194e-43	4.5497e-43
52.1	1.99004e-43	1.96318e-43	1.84162e-43	1.94174e-43	2.09086e-43	1.96704e-43	2.02463e-43	1.84698e-43	1.86064e-43
52.2	7.89571e-44	7.81727e-44	7.39069e-44	7.79434e-44	8.42312e-44	7.98132e-44	8.20834e-44	7.55638e-44	7.61784e-44
52.3	3.12946e-44	3.11083e-44	2.96642e-44	3.12926e-44	3.39491e-44	3.24172e-44	3.33103e-44	3.09606e-44	3.12363e-44
52.4	1.23965e-44	1.23775e-44	1.19139e-44	1.25715e-44	1.36961e-44	1.31856e-44	1.35364e-44	1.27087e-44	1.2832e-44
52.5	4.91018e-45	4.92652e-45	4.79025e-45	5.05619e-45	5.53316e-45	5.37299e-45	5.51067e-45	5.22779e-45	5.28279e-45
52.6	1.94573e-45	1.96255e-45	1.92904e-45	2.03679e-45	2.23944e-45	2.19417e-45	2.24818e-45	2.15554e-45	2.18e-45
52.7	7.71761e-46	7.8287e-46	7.78369e-46	8.22126e-46	9.08361e-46	8.98214e-46	9.19395e-46	8.91006e-46	9.01849e-46
52.8	3.0656e-46	3.1286e-46	3.14811e-46	3.32624e-46	3.69369e-46	3.68659e-46	3.76972e-46	3.69246e-46	3.74039e-46
52.9	1.22009e-46	1.25311e-46	1.27662e-46	1.34934e-46	1.50607e-46	1.51722e-46	1.54988e-46	1.53409e-46	1.55522e-46
53	4.86743e-47	5.0323e-47	5.19173e-47	5.48942e-47	6.1584e-47	6.26122e-47	6.38972e-47	6.3891e-47	6.4819e-47
53.1	1.94715e-47	2.02678e-47	2.11764e-47	2.23986e-47	2.52552e-47	2.5907e-47	2.64137e-47	2.66685e-47	2.7075e-47
53.2	7.81304e-48	8.18833e-48	8.66341e-48	9.1666e-48	1.03864e-47	1.07461e-47	1.09465e-47	1.11537e-47	1.13311e-47
53.3	3.14516e-48	3.31875e-48	3.55459e-48	3.76231e-48	4.28306e-48	4.46747e-48	4.5469e-48	4.67268e-48	4.74992e-48
53.4	1.27031e-48	1.3494e-48	1.46244e-48	1.5484e-48	1.77058e-48	1.86086e-48	1.89246e-48	1.96016e-48	1.99367e-48
53.5	5.14764e-49	5.50356e-49	6.03183e-49	6.38825e-49	7.33532e-49	7.7635e-49	7.88965e-49	8.23066e-49	8.37557e-49
53.6	2.09261e-49	2.25111e-49	2.49322e-49	2.64128e-49	3.0445e-49	3.24287e-49	3.29341e-49	3.45803e-49	3.52049e-49
53.7	8.53206e-50	9.23154e-50	1.03242e-49	1.094e-49	1.26543e-49	1.35568e-49	1.376e-49	1.45314e-49	1.47998e-49
53.8	3.48797e-50	3.79422e-50	4.2811e-50	4.53752e-50	5.26513e-50	5.66978e-50	5.75176e-50	6.10531e-50	6.22026e-50
53.9	1.42918e-50	1.56232e-50	1.77698e-50	1.8838e-50	2.19203e-50	2.37131e-50	2.40449e-50	2.56376e-50	2.61283e-50
54	5.86693e-51	6.44207e-51	7.37989e-51	7.82494e-51	9.12798e-51	9.9142e-51	1.00489e-50	1.07565e-50	1.09653e-50
54.1	2.41189e-51	2.65889e-51	3.06534e-51	3.25072e-51	3.80033e-51	4.14212e-51	4.19692e-51	4.50769e-51	4.59625e-51
54.2	9.9249e-52	1.09799e-51	1.2729e-51	1.35007e-51	1.58134e-51	1.72878e-51	1.75112e-51	1.88628e-51	1.92371e-51
54.3	4.08622e-52	4.5346e-52	5.28249e-52	5.60342e-52	6.57405e-52	7.20577e-52	7.297e-52	7.87982e-52	8.03756e-52
54.4	1.68249e-52	1.87215e-52	2.19008e-52	2.32337e-52	2.72968e-52	2.99865e-52	3.03595e-52	3.2854e-52	3.35165e-52
54.5	6.92536e-53	7.724e-53	9.06821e-53	9.62099e-53	1.13171e-52	1.24558e-52	1.26084e-52	1.3669e-52	1.39463e-52
54.6	2.84854e-53	3.1834e-53	3.74889e-53	3.97772e-53	4.68375e-53	5.16332e-53	5.22573e-53	5.67395e-53	5.78965e-53
54.7	1.17042e-53	1.31024e-53	1.54702e-53	1.64155e-53	1.93459e-53	2.13557e-53	2.16109e-53	2.34946e-53	2.39757e-53
54.8	4.80248e-54	5.38397e-54	6.37093e-54	6.7606e-54	7.9733e-54	8.81164e-54	8.91594e-54	9.7035e-54	9.90293e-54
54.9	1.9673e-54	2.2082e-54	2.61784e-54	2.77808e-54	3.27841e-54	3.62658e-54	3.66916e-54	3.99685e-54	4.07924e-54
55	8.04359e-55	9.03782e-55	1.07311e-54	1.13884e-54	1.34463e-54	1.48861e-54	1.50597e-54	1.6417e-54	1.67563e-54
55.1	3.28179e-55	3.69061e-55	4.38774e-55	4.65665e-55	5.50047e-55	6.09351e-55	6.16417e-55	6.72391e-55	6.86315e-55
55.2	1.3359e-55	1.50339e-55	1.7893e-55	1.89901e-55	2.24392e-55	2.48723e-55	2.51593e-55	2.74581e-55	2.80277e-55
55.3	5.42457e-56	6.10835e-56	7.27656e-56	7.72288e-56	9.12824e-56	1.01226e-55	1.0239e-55	1.11793e-55	1.14115e-55
55.4	2.197e-56	2.47516e-56	2.95072e-56	3.13177e-56	3.70257e-56	4.10746e-56	4.15452e-56	4.53766e-56	4.63202e-56
55.5	8.87393e-57	1.00015e-56	1.19305e-56	1.26627e-56	1.49736e-56	1.66162e-56	1.68061e-56	1.83613e-56	1.87435e-56
55.6	3.57421e-57	4.02975e-57	4.80938e-57	5.10461e-57	6.03719e-57	6.70118e-57	6.77758e-57	7.40656e-57	7.56085e-57
55.7	1.43545e-57	1.61885e-57	1.93285e-57	2.05152e-57	2.42665e-57	2.6941e-57	2.72476e-57	2.97821e-57	3.04029e-57
55.8	5.74786e-58	6.4837e-58	7.74396e-58	8.21948e-58	9.72354e-58	1.07971e-57	1.09198e-57	1.19374e-57	1.21864e-57
55.9	2.29462e-58	2.58886e-58	3.09294e-58	3.28288e-58	3.88396e-58	4.31339e-58	4.36234e-58	4.76952e-58	4.86903e-58
56	9.13232e-59	1.03049e-58	1.23142e-58	1.30705e-58	1.54648e-58	1.71767e-58	1.73714e-58	1.89949e-58	1.93914e-58
56.1	3.62325e-59	4.089e-59	4.88719e-59	5.18738e-59	6.13799e-59	6.81807e-59	6.8953e-59	7.54038e-59	7.6978e-59
56.2	1.43301e-59	1.61738e-59	1.93339e-59	2.05215e-59	2.42834e-59	2.6976e-59	2.72814e-59	2.98358e-59	3.04589e-59
56.3	5.64963e-60	6.37704e-60	7.62396e-60	8.0923e-60	9.57611e-60	1.06386e-59	1.0759e-59	1.1767e-59	1.20128e-59
56.4	2.22025e-60	2.50628e-60	2.99664e-60	3.18073e-60	3.76408e-60	4.18192e-60	4.22922e-60	4.62569e-60	4.72232e-60
56.5	8.69732e-61	9.81832e-61	1.17403e-60	1.24615e-60	1.47473e-60	1.63851e-60	1.65703e-60	1.81244e-60	1.85031e-60
56.6	3.39598e-61	3.83385e-61	4.58463e-61	4.86629e-61	5.75904e-61	6.39882e-61	6.47114e-61	7.07827e-61	7.22617e-61
56.7	1.3217e-61	1.49217e-61	1.78448e-61	1.89411e-61	2.24164e-61	2.49073e-61	2.51887e-61	2.75527e-61	2.81284e-61
56.8	5.12728e-62	5.78877e-62	6.92303e-62	7.34837e-62	8.69675e-62	9.66335e-62	9.77251e-62	1.06899e-61	1.09133e-61
56.9	1.98254e-62	2.23837e-62	2.67705e-62	2.84153e-62	3.36296e-62	3.73681e-62	3.77901e-62	4.13382e-62	4.22021e-62
57	7.64075e-63	8.62686e-63	1.03179e-62	1.09518e-62	1.29616e-62	1.44027e-62	1.45654e-62	1.59331e-62	1.62661e-62
57.1	2.93511e-63	3.31397e-63	3.96365e-63	4.20718e-63	4.9793e-63	5.53296e-63	5.59544e-63	6.12094e-63	6.24887e-63
57.2	1.1238e-63	1.26887e-63	1.51765e-63	1.61089e-63	1.90654e-63	2.11856e-63	2.14248e-63	2.34371e-63	2.39269e-63
57.3	4.28867e-64	4.84233e-64	5.79183e-64	6.14769e-64	7.27602e-64	8.08519e-64	8.17648e-64	8.9445e-64	9.13145e-64
57.4	1.63128e-64	1.84189e-64	2.20307e-64	2.33844e-64	2.76764e-64	3.07544e-64	3.11017e-64	3.40233e-64	3.47344e-64
57.5	6.18447e-65	6.98298e-65	8.35239e-65	8.86557e-65	1.04928e-64	1.16598e-64	1.17915e-64	1.28992e-64	1.31688e-64
57.6	2.33693e-65	2.63868e-65	3.15616e-65	3.35008e-65	3.96499e-65	4.40599e-65	4.45574e-65	4.87433e-65	4.97622e-65
57.7	8.80151e-66	9.93801e-66	1.18871e-65	1.26174e-65	1.49334e-65	1.65944e-65	1.67817e-65	1.83584e-65	1.87421e-65
57.8	3.30397e-66	3.7306e-66	4.46228e-66	4.73645e-66	5.60584e-66	6.22938e-66	6.29971e-66	6.89157e-66	7.03562e-66
57.9	1.23618e-66	1.39581e-66	1.66957e-66	1.77215e-66	2.09744e-66	2.33074e-66	2.35706e-66	2.57851e-66	2.6324e-66
58	4.60992e-67	5.20521e-67	6.22614e-67	6.60869e-67	7.82175e-67	8.6918e-67	8.78992e-67	9.61577e-67	9.81676e-67
58.1	1.71345e-67	1.93472e-67	2.31419e-67	2.45638e-67	2.90726e-67	3.23065e-67	3.26712e-67	3.57409e-67	3.64879e-67
58.2	6.34769e-68	7.16741e-68	8.57322e-68	9.09998e-68	1.07703e-67	1.19684e-67	1.21035e-67	1.32407e-67	1.35175e-67
58.3	2.34383e-68	2.6465e-68	3.16559e-68	3.36009e-68	3.97686e-68	4.41924e-68	4.46913e-68	4.88903e-68	4.99123e-68
58.4	8.62583e-69	9.73976e-69	1.16501e-68	1.2366e-68	1.46358e-68	1.62639e-68	1.64475e-68	1.79929e-68	1.8369e-68
58.5	3.16404e-69	3.57264e-69	4.27339e-69	4.53596e-69	5.36857e-69	5.96577e-69	6.03311e-69	6.59997e-69	6.73793e-69
58.6	1.15677e-69	1.30616e-69	1.56235e-69	1.65835e-69	1.96275e-69	2.18109e-69	2.20571e-69	2.41296e-69	2.46339e-69
58.7	4.21521e-70	4.75957e-70	5.69314e-70	6.04294e-70	7.15217e-70	7.94778e-70	8.0375e-70	8.79269e-70	8.97648e-70
58.8	1.53093e-70	1.72864e-70	2.06771e-70	2.19475e-70	2.59762e-70	2.88658e-70	2.91916e-70	3.19344e-70	3.26019e-70
58.9	5.5419e-71	6.25759e-71	7.48499e-71	7.94489e-71	9.40324e-71	1.04493e-70	1.05672e-70	1.15601e-70	1.18017e-70
59	1.99952e-71	2.25774e-71	2.70059e-71	2.86652e-71	3.3927e-71	3.7701e-71	3.81266e-71	4.17089e-71	4.25808e-71
59.1	7.19049e-72	8.11907e-72	9.71161e-72	1.03083e-71	1.22005e-71	1.35577e-71	1.37107e-71	1.4999e-71	1.53125e-71
59.2	2.57725e-72	2.91007e-72	3.48088e-72	3.69475e-72	4.37296e-72	4.85941e-72	4.91426e-72	5.376e-72	5.48837e-72
59.3	9.207e-73	1.0396e-72	1.24352e-72	1.31992e-72	1.5622e-72	1.73598e-72	1.75558e-72	1.92053e-72	1.96068e-72
59.4	3.27828e-73	3.70164e-73	4.42771e-73	4.69976e-73	5.56244e-73	6.18121e-73	6.25099e-73	6.83832e-73	6.98127e-73
59.5	1.16343e-73	1.31367e-73	1.57135e-73	1.66789e-73	1.97405e-73	2.19365e-73	2.21841e-73	2.42685e-73	2.47758e-73
59.6	4.11525e-74	4.6467e-74	5.55814e-74	5.89965e-74	6.98258e-74	7.75933e-74	7.84692e-74	8.58421e-74	8.76364e-74
59.7	1.45084e-74	1.6382e-74	1.95953e-74	2.07993e-74	2.46172e-74	2.73556e-74	2.76644e-74	3.02638e-74	3.08964e-74
59.8	5.09808e-75	5.75646e-75	6.88557e-75	7.30864e-75	8.65021e-75	9.61246e-75	9.72097e-75	1.06343e-74	1.08566e-74
59.9	1.7855e-75	2.01608e-75	2.41153e-75	2.5597e-75	3.02956e-75	3.36657e-75	3.40457e-75	3.72446e-75	3.80232e-75
60	6.23272e-76	7.03762e-76	8.41803e-76	8.93526e-76	1.05754e-75	1.17518e-75	1.18845e-75	1.30011e-75	1.32729e-75
60.1	2.1685e-76	2.44855e-76	2.92883e-76	3.10878e-76	3.67943e-76	4.08873e-76	4.13488e-76	4.52339e-76	4.61795e-76
60.2	7.51983e-77	8.49096e-77	1.01564e-76	1.07805e-76	1.27593e-76	1.41787e-76	1.43387e-76	1.5686e-76	1.60139e-76
60.3	2.59909e-77	2.93474e-77	3.51038e-77	3.72607e-77	4.41002e-77	4.9006e-77	4.95592e-77	5.42157e-77	5.5349e-77
60.4	8.95363e-78	1.01099e-77	1.2093e-77	1.2836e-77	1.51921e-77	1.68821e-77	1.70727e-77	1.86768e-77	1.90672e-77
60.5	3.07427e-78	3.47129e-78	4.15217e-78	4.40729e-78	5.21629e-78	5.79656e-78	5.86199e-78	6.41278e-78	6.54682e-78
60.6	1.05208e-78	1.18795e-78	1.42096e-78	1.50827e-78	1.78513e-78	1.98371e-78	2.0061e-78	2.19459e-78	2.24047e-78
60.7	3.58858e-79	4.05202e-79	4.84681e-79	5.14461e-79	6.08896e-79	6.7663e-79	6.84268e-79	7.48561e-79	7.64208e-79
60.8	1.22e-79	1.37756e-79	1.64776e-79	1.749e-79	2.07005e-79	2.30032e-79	2.32629e-79	2.54487e-79	2.59806e-79
60.9	4.13394e-80	4.6678e-80	5.58338e-80	5.92644e-80	7.01429e-80	7.79457e-80	7.88256e-80	8.6232e-80	8.80345e-80
61	1.39615e-80	1.57645e-80	1.88567e-80	2.00153e-80	2.36893e-80	2.63245e-80	2.66217e-80	2.9123e-80	2.97318e-80
61.1	4.69964e-81	5.30657e-81	6.34744e-81	6.73744e-81	7.97416e-81	8.86121e-81	8.96124e-81	9.80323e-81	1.00081e-80
61.2	1.57675e-81	1.78038e-81	2.12959e-81	2.26044e-81	2.67537e-81	2.97297e-81	3.00653e-81	3.28903e-81	3.35778e-81
61.3	5.27262e-82	5.95353e-82	7.1213e-82	7.55886e-82	8.94636e-82	9.94155e-82	1.00538e-81	1.09984e-81	1.12283e-81
61.4	1.75733e-82	1.98428e-82	2.37349e-82	2.51933e-82	2.98177e-82	3.31347e-82	3.35087e-82	3.66571e-82	3.74234e-82
61.5	5.83778e-83	6.59168e-83	7.88462e-83	8.36907e-83	9.90529e-83	1.10072e-82	1.11314e-82	1.21773e-82	1.24319e-82
61.6	1.93288e-83	2.1825e-83	2.61059e-83	2.77099e-83	3.27963e-83	3.64446e-83	3.6856e-83	4.0319e-83	4.11618e-83
61.7	6.37865e-84	7.2024e-84	8.61513e-84	9.14447e-84	1.0823e-83	1.2027e-83	1.21628e-83	1.33056e-83	1.35837e-83
61.8	2.09805e-84	2.369e-84	2.83368e-84	3.00779e-84	3.55989e-84	3.9559e-84	4.00055e-84	4.37644e-84	4.46792e-84
61.9	6.87812e-85	7.76638e-85	9.28974e-85	9.86052e-85	1.16705e-84	1.29688e-84	1.31151e-84	1.43474e-84	1.46473e-84
62	2.24744e-85	2.53768e-85	3.03544e-85	3.22195e-85	3.81336e-85	4.23756e-85	4.2854e-85	4.68805e-85	4.78605e-85
62.1	7.31933e-86	8.26456e-86	9.88564e-86	1.0493e-85	1.24191e-85	1.38006e-85	1.39564e-85	1.52678e-85	1.55869e-85
62.2	2.37585e-86	2.68268e-86	3.20888e-86	3.40604e-86	4.03125e-86	4.47969e-86	4.53026e-86	4.95592e-86	5.05951e-86
62.3	7.68658e-87	8.67923e-87	1.03816e-86	1.10195e-86	1.30423e-86	1.44931e-86	1.46567e-86	1.60338e-86	1.6369e-86
62.4	2.47863e-87	2.79872e-87	3.34768e-87	3.55338e-87	4.20563e-87	4.67347e-87	4.72622e-87	5.1703e-87	5.27837e-87
62.5	7.96626e-88	8.99504e-88	1.07594e-87	1.14205e-87	1.35168e-87	1.50204e-87	1.519e-87	1.66172e-87	1.69646e-87
62.6	2.55189e-88	2.88145e-88	3.44664e-88	3.65841e-88	4.32995e-88	4.81161e-88	4.86593e-88	5.32313e-88	5.4344e-88
62.7	8.14772e-89	9.19993e-89	1.10045e-88	1.16806e-88	1.38247e-88	1.53626e-88	1.5536e-88	1.69957e-88	1.7351e-88
62.8	2.59283e-89	2.92767e-89	3.50193e-89	3.7171e-89	4.39941e-89	4.8888e-89	4.94399e-89	5.40852e-89	5.52158e-89
62.9	8.2239e-90	9.28595e-90	1.11074e-89	1.17898e-89	1.3954e-89	1.55062e-89	1.56813e-89	1.71547e-89	1.75132e-89
63	2.59984e-90	2.93558e-90	3.51139e-90	3.72714e-90	4.41129e-90	4.90201e-90	4.95734e-90	5.42313e-90	5.53649e-90
63.1	8.1918e-91	9.2497e-91	1.1064e-90	1.17438e-90	1.38995e-90	1.54457e-90	1.56201e-90	1.70877e-90	1.74449e-90
63.2	2.57263e-91	2.90487e-91	3.47465e-91	3.68814e-91	4.36514e-91	4.85072e-91	4.90547e-91	5.36639e-91	5.47856e-91
63.3	8.05269e-92	9.09263e-92	1.08761e-91	1.15444e-91	1.36635e-91	1.51834e-91	1.53548e-91	1.67975e-91	1.71486e-91
63.4	2.51229e-92	2.83673e-92	3.39315e-92	3.60163e-92	4.26275e-92	4.73694e-92	4.79041e-92	5.24051e-92	5.35006e-92
63.5	7.81201e-93	8.82087e-93	1.05511e-92	1.11994e-92	1.32551e-92	1.47296e-92	1.48959e-92	1.62955e-92	1.66361e-92
63.6	2.42115e-93	2.73382e-93	3.27005e-93	3.47097e-93	4.1081e-93	4.56509e-93	4.61662e-93	5.0504e-93	5.15597e-93
63.7	7.47902e-94	8.44488e-94	1.01013e-93	1.0722e-93	1.26901e-93	1.41017e-93	1.42609e-93	1.56009e-93	1.5927e-93
63.8	2.30268e-94	2.60005e-94	3.11005e-94	3.30114e-94	3.90709e-94	4.34172e-94	4.39073e-94	4.80328e-94	4.90368e-94
63.9	7.06622e-95	7.97876e-95	9.54377e-95	1.01302e-94	1.19897e-94	1.33234e-94	1.34738e-94	1.47398e-94	1.50479e-94
64	2.16125e-95	2.44036e-95	2.91903e-95	3.09838e-95	3.66712e-95	4.07506e-95	4.12106e-95	4.50827e-95	4.6025e-95
64.1	6.58854e-96	7.43939e-96	8.89861e-96	9.44537e-96	1.11792e-95	1.24227e-95	1.2563e-95	1.37434e-95	1.40306e-95
64.2	2.00188e-96	2.2604e-96	2.70378e-96	2.8699e-96	3.3967e-96	3.77455e-96	3.81716e-96	4.17582e-96	4.26311e-96
64.3	6.06249e-97	6.84541e-97	8.18812e-97	8.69122e-97	1.02866e-96	1.14309e-96	1.15599e-96	1.26461e-96	1.29104e-96
64.4	1.82991e-97	2.06623e-97	2.47151e-97	2.62337e-97	3.10491e-97	3.45031e-97	3.48925e-97	3.8171e-97	3.89689e-97
64.5	5.5052e-98	6.21615e-98	7.43544e-98	7.89229e-98	9.34099e-98	1.03801e-97	1.04973e-97	1.14836e-97	1.17236e-97
64.6	1.65075e-98	1.86393e-98	2.22954e-98	2.36653e-98	2.80093e-98	3.1125e-98	3.14764e-98	3.44339e-98	3.51537e-98
64.7	4.9335e-99	5.57062e-99	6.66329e-99	7.0727e-99	8.37096e-99	9.30215e-99	9.40716e-99	1.0291e-98	1.05062e-98
64.8	1.46958e-99	1.65937e-99	1.98485e-99	2.1068e-99	2.49353e-99	2.77091e-99	2.80219e-99	3.06548e-99	3.12956e-99
64.9	4.36312e-100	4.92659e-100	5.89293e-100	6.255e-100	7.40317e-100	8.2267e-100	8.31957e-100	9.10127e-100	9.29151e-100
65	1.29112e-100	1.45786e-100	1.74381e-100	1.85096e-100	2.19072e-100	2.43441e-100	2.46189e-100	2.69321e-100	2.74951e-100
65.1	3.80803e-101	4.2998e-101	5.1432e-101	5.45921e-101	6.4613e-101	7.18006e-101	7.26111e-101	7.94336e-101	8.1094e-101
65.2	1.11943e-101	1.264e-101	1.51193e-101	1.60483e-101	1.89941e-101	2.1107e-101	2.13453e-101	2.33509e-101	2.3839e-101
65.3	3.27991e-102	3.70349e-102	4.42992e-102	4.7021e-102	5.56522e-102	6.1843e-102	6.25411e-102	6.84174e-102	6.98475e-102
65.4	9.57836e-103	1.08153e-102	1.29367e-102	1.37316e-102	1.62522e-102	1.80601e-102	1.82639e-102	1.998e-102	2.03976e-102
65.5	2.78795e-103	3.14799e-103	3.76546e-103	3.99682e-103	4.73048e-103	5.2567e-103	5.31604e-103	5.81553e-103	5.93709e-103
65.6	8.08805e-104	9.13255e-104	1.09239e-103	1.15951e-103	1.37235e-103	1.52501e-103	1.54222e-103	1.68713e-103	1.72239e-103
65.7	2.33866e-104	2.64068e-104	3.15864e-104	3.35272e-104	3.96814e-104	4.40956e-104	4.45934e-104	4.87833e-104	4.98031e-104
65.8	6.73994e-105	7.61035e-105	9.1031e-105	9.66242e-105	1.14361e-104	1.27082e-104	1.28517e-104	1.40592e-104	1.43531e-104
65.9	1.93602e-105	2.18604e-105	2.61483e-105	2.77549e-105	3.28496e-105	3.65038e-105	3.69159e-105	4.03845e-105	4.12286e-105
66	5.54279e-106	6.2586e-106	7.48621e-106	7.94619e-106	9.40478e-106	1.0451e-105	1.0569e-105	1.1562e-105	1.18037e-105
66.1	1.58166e-106	1.78592e-106	2.13622e-106	2.26748e-106	2.68369e-106	2.98223e-106	3.01589e-106	3.29926e-106	3.36823e-106
66.2	4.49843e-107	5.07937e-107	6.07568e-107	6.44899e-107	7.63276e-107	8.48183e-107	8.57758e-107	9.38352e-107	9.57966e-107
66.3	1.27519e-107	1.43987e-107	1.7223e-107	1.82812e-107	2.16369e-107	2.40438e-107	2.43152e-107	2.65999e-107	2.71559e-107
66.4	3.60292e-108	4.0682e-108	4.86617e-108	5.16516e-108	6.11328e-108	6.79332e-108	6.87001e-108	7.51551e-108	7.67261e-108
66.5	1.01461e-108	1.14564e-108	1.37035e-108	1.45455e-108	1.72154e-108	1.91305e-108	1.93464e-108	2.11642e-108	2.16066e-108
66.6	2.84778e-109	3.21555e-109	3.84627e-109	4.0826e-109	4.832e-109	5.36952e-109	5.43013e-109	5.94034e-109	6.06451e-109
66.7	7.96674e-110	8.99558e-110	1.076e-109	1.14212e-109	1.35176e-109	1.50214e-109	1.51909e-109	1.66182e-109	1.69656e-109
66.8	2.22136e-110	2.50824e-110	3.00022e-110	3.18456e-110	3.76912e-110	4.1884e-110	4.23568e-110	4.63366e-110	4.73052e-110
66.9	6.17339e-111	6.97063e-111	8.33791e-111	8.85021e-111	1.04748e-110	1.164e-110	1.17714e-110	1.28774e-110	1.31466e-110
67	1.70999e-111	1.93082e-111	2.30954e-111	2.45145e-111	2.90143e-111	3.22419e-111	3.26059e-111	3.56695e-111	3.64151e-111
67.1	4.72092e-112	5.33059e-112	6.37617e-112	6.76794e-112	8.01026e-112	8.90133e-112	9.00181e-112	9.84761e-112	1.00535e-111
67.2	1.29905e-112	1.46681e-112	1.75452e-112	1.86233e-112	2.20417e-112	2.44937e-112	2.47702e-112	2.70976e-112	2.7664e-112
67.3	3.56279e-113	4.02289e-113	4.81197e-113	5.10763e-113	6.04519e-113	6.71766e-113	6.79349e-113	7.4318e-113	7.58715e-113
67.4	9.7391e-114	1.09968e-113	1.31538e-113	1.3962e-113	1.65249e-113	1.83631e-113	1.85704e-113	2.03153e-113	2.07399e-113
67.5	2.65346e-114	2.99613e-114	3.58382e-114	3.80402e-114	4.50228e-114	5.00312e-114	5.0596e-114	5.53499e-114	5.65069e-114
67.6	7.20563e-115	8.13618e-115	9.73207e-115	1.033e-114	1.22262e-114	1.35863e-114	1.37396e-114	1.50306e-114	1.53448e-114
67.7	1.95028e-115	2.20214e-115	2.63408e-115	2.79593e-115	3.30915e-115	3.67726e-115	3.71877e-115	4.06818e-115	4.15322e-115
67.8	5.2612e-116	5.94065e-116	7.10589e-116	7.5425e-116	8.92699e-116	9.92004e-116	1.0032e-115	1.09746e-115	1.1204e-115
67.9	1.41462e-116	1.5973e-116	1.91061e-116	2.02801e-116	2.40026e-116	2.66727e-116	2.69738e-116	2.95083e-116	3.01251e-116
68	3.79104e-117	4.28062e-117	5.12026e-117	5.43486e-117	6.43248e-117	7.14803e-117	7.22872e-117	7.90793e-117	8.07323e-117
68.1	1.01261e-117	1.14338e-117	1.36765e-117	1.45169e-117	1.71816e-117	1.90928e-117	1.93084e-117	2.11226e-117	2.15641e-117
68.2	2.69582e-118	3.04397e-118	3.64104e-118	3.86475e-118	4.57416e-118	5.083e-118	5.14037e-118	5.62336e-118	5.74091e-118
68.3	7.15329e-119	8.07708e-119	9.66138e-119	1.0255e-118	1.21374e-118	1.34876e-118	1.36398e-118	1.49214e-118	1.52333e-118
68.4	1.89184e-119	2.13616e-119	2.55516e-119	2.71216e-119	3.21e-119	3.56708e-119	3.60735e-119	3.94629e-119	4.02878e-119
68.5	4.98688e-120	5.6309e-120	6.73539e-120	7.14923e-120	8.46154e-120	9.4028e-120	9.50895e-120	1.04024e-119	1.06198e-119
68.6	1.3102e-120	1.4794e-120	1.76959e-120	1.87831e-120	2.2231e-120	2.4704e-120	2.49828e-120	2.73302e-120	2.79015e-120
68.7	3.43094e-121	3.87401e-121	4.63389e-121	4.91861e-121	5.82147e-121	6.46905e-121	6.54208e-121	7.15677e-121	7.30637e-121
68.8	8.95472e-122	1.01111e-121	1.20944e-121	1.28375e-121	1.5194e-121	1.68842e-121	1.70748e-121	1.86791e-121	1.90696e-121
68.9	2.32947e-122	2.6303e-122	3.14622e-122	3.33954e-122	3.95254e-122	4.39222e-122	4.4418e-122	4.85915e-122	4.96072e-122
69	6.03984e-123	6.81984e-123	8.15753e-123	8.65875e-123	1.02481e-122	1.13882e-122	1.15167e-122	1.25988e-122	1.28622e-122
69.1	1.56085e-123	1.76242e-123	2.10811e-123	2.23764e-123	2.64838e-123	2.94298e-123	2.97621e-123	3.25585e-123	3.3239e-123
69.2	4.02031e-124	4.5395e-124	5.42991e-124	5.76354e-124	6.82149e-124	7.58031e-124	7.66588e-124	8.38616e-124	8.56146e-124
69.3	1.0321e-124	1.16539e-124	1.39398e-124	1.47963e-124	1.75123e-124	1.94604e-124	1.96801e-124	2.15292e-124	2.19792e-124
69.4	2.64091e-125	2.98196e-125	3.56686e-125	3.78602e-125	4.48098e-125	4.97944e-125	5.03565e-125	5.5088e-125	5.62395e-125
69.5	6.73515e-126	7.60494e-126	9.09663e-126	9.65555e-126	1.14279e-125	1.26992e-125	1.28425e-125	1.40492e-125	1.43429e-125
69.6	1.71201e-126	1.9331e-126	2.31228e-126	2.45435e-126	2.90487e-126	3.22801e-126	3.26445e-126	3.57117e-126	3.64582e-126
69.7	4.33741e-127	4.89756e-127	5.8582e-127	6.21815e-127	7.35954e-127	8.17822e-127	8.27054e-127	9.04764e-127	9.23676e-127
69.8	1.09527e-127	1.23671e-127	1.47929e-127	1.57018e-127	1.8584e-127	2.06513e-127	2.08845e-127	2.28468e-127	2.33243e-127
69.9	2.75661e-128	3.1126e-128	3.72313e-128	3.95189e-128	4.67729e-128	5.1976e-128	5.25627e-128	5.75015e-128	5.87034e-128
70	6.91503e-129	7.80805e-129	9.33958e-129	9.91343e-129	1.17331e-128	1.30383e-128	1.31855e-128	1.44244e-128	1.47259e-128
70.1	1.72893e-129	1.95221e-129	2.33513e-129	2.47861e-129	2.93358e-129	3.25992e-129	3.29672e-129	3.60648e-129	3.68186e-129
70.2	4.30852e-130	4.86493e-130	5.81918e-130	6.17672e-130	7.31052e-130	8.12374e-130	8.21545e-130	8.98737e-130	9.17523e-130
70.3	1.07014e-130	1.20835e-130	1.44536e-130	1.53417e-130	1.81578e-130	2.01777e-130	2.04054e-130	2.23227e-130	2.27893e-130
70.4	2.64924e-131	2.99137e-131	3.57812e-131	3.79797e-131	4.49513e-131	4.99517e-131	5.05156e-131	5.5262e-131	5.64171e-131
70.5	6.53682e-132	7.381e-132	8.82876e-132	9.37123e-132	1.10914e-131	1.23252e-131	1.24644e-131	1.36355e-131	1.39205e-131
70.6	1.60759e-132	1.8152e-132	2.17125e-132	2.30466e-132	2.7277e-132	3.03113e-132	3.06534e-132	3.35336e-132	3.42346e-132
70.7	3.94049e-133	4.44938e-133	5.32211e-133	5.64912e-133	6.68607e-133	7.42983e-133	7.5137e-133	8.21968e-133	8.3915e-133
70.8	9.62698e-134	1.08702e-133	1.30024e-133	1.38013e-133	1.63347e-133	1.81517e-133	1.83566e-133	2.00814e-133	2.05012e-133
70.9	2.3442e-134	2.64694e-134	3.16613e-134	3.36066e-134	3.97754e-134	4.42001e-134	4.4699e-134	4.88989e-134	4.9921e-134
71	5.68937e-135	6.42411e-135	7.68418e-135	8.15632e-135	9.65349e-135	1.07274e-134	1.08484e-134	1.18678e-134	1.21158e-134
71.1	1.37626e-135	1.55399e-135	1.8588e-135	1.97301e-135	2.33517e-135	2.59494e-135	2.62423e-135	2.8708e-135	2.93081e-135
71.2	3.31817e-136	3.74669e-136	4.48159e-136	4.75695e-136	5.63013e-136	6.25643e-136	6.32706e-136	6.92154e-136	7.06622e-136
71.3	7.97376e-137	9.00351e-137	1.07695e-136	1.14312e-136	1.35295e-136	1.50346e-136	1.52043e-136	1.66329e-136	1.69806e-136
71.4	1.90982e-137	2.15646e-137	2.57945e-137	2.73793e-137	3.24051e-137	3.60098e-137	3.64163e-137	3.9838e-137	4.06707e-137
71.5	4.55919e-138	5.14797e-138	6.15773e-138	6.53608e-138	7.73584e-138	8.59638e-138	8.69342e-138	9.51025e-138	9.70904e-138
71.6	1.08479e-138	1.22489e-138	1.46515e-138	1.55517e-138	1.84063e-138	2.04539e-138	2.06848e-138	2.26283e-138	2.31013e-138
71.7	2.5726e-139	2.90483e-139	3.4746e-139	3.68809e-139	4.36508e-139	4.85065e-139	4.90541e-139	5.36632e-139	5.47849e-139
71.8	6.08081e-140	6.8661e-140	8.21287e-140	8.7175e-140	1.03177e-139	1.14654e-139	1.15948e-139	1.26843e-139	1.29494e-139
71.9	1.43257e-140	1.61758e-140	1.93486e-140	2.05374e-140	2.43073e-140	2.70112e-140	2.73162e-140	2.98828e-140	3.05074e-140
72	3.36385e-141	3.79826e-141	4.54328e-141	4.82243e-141	5.70764e-141	6.34256e-141	6.41415e-141	7.01682e-141	7.1635e-141
72.1	7.87265e-142	8.88934e-142	1.0633e-141	1.12863e-141	1.3358e-141	1.48439e-141	1.50115e-141	1.6422e-141	1.67652e-141
72.2	1.83641e-142	2.07357e-142	2.4803e-142	2.6327e-142	3.11595e-142	3.46257e-142	3.50166e-142	3.83067e-142	3.91075e-142
72.3	4.26958e-143	4.82097e-143	5.76659e-143	6.1209e-143	7.24445e-143	8.05033e-143	8.14121e-143	8.90615e-143	9.09231e-143
72.4	9.89385e-144	1.11716e-143	1.33628e-143	1.41839e-143	1.67875e-143	1.86549e-143	1.88655e-143	2.06381e-143	2.10695e-143
72.5	2.28513e-144	2.58023e-144	3.08634e-144	3.27597e-144	3.87731e-144	4.30862e-144	4.35726e-144	4.76666e-144	4.8663e-144
72.6	5.26042e-145	5.93976e-145	7.10483e-145	7.54137e-145	8.92565e-145	9.91855e-145	1.00305e-144	1.0973e-144	1.12023e-144
72.7	1.20697e-145	1.36284e-145	1.63015e-145	1.73031e-145	2.04793e-145	2.27574e-145	2.30143e-145	2.51767e-145	2.5703e-145
72.8	2.76016e-146	3.11662e-146	3.72793e-146	3.95699e-146	4.68333e-146	5.20431e-146	5.26306e-146	5.75757e-146	5.87792e-146
72.9	6.29129e-147	7.10376e-147	8.49715e-147	9.01923e-147	1.06748e-146	1.18623e-146	1.19962e-146	1.31233e-146	1.33976e-146
73	1.42925e-147	1.61383e-147	1.93038e-147	2.04899e-147	2.4251e-147	2.69487e-147	2.72529e-147	2.98136e-147	3.04368e-147
73.1	3.23627e-148	3.65421e-148	4.37097e-148	4.63954e-148	5.49117e-148	6.10201e-148	6.17089e-148	6.7507e-148	6.89181e-148
73.2	7.30373e-149	8.24694e-149	9.86456e-149	1.04707e-148	1.23927e-148	1.37712e-148	1.39267e-148	1.52352e-148	1.55537e-148
73.3	1.64289e-149	1.85506e-149	2.21893e-149	2.35526e-149	2.78759e-149	3.09769e-149	3.13266e-149	3.427e-149	3.49863e-149
73.4	3.68332e-150	4.15899e-150	4.97477e-150	5.28043e-150	6.2497e-150	6.94492e-150	7.02332e-150	7.68323e-150	7.84383e-150
73.5	8.23066e-151	9.29358e-151	1.11165e-150	1.17995e-150	1.39654e-150	1.5519e-150	1.56941e-150	1.71688e-150	1.75276e-150
73.6	1.83313e-151	2.06987e-151	2.47587e-151	2.62799e-151	3.11039e-151	3.45639e-151	3.49541e-151	3.82383e-151	3.90376e-151
73.7	4.0693e-152	4.59481e-152	5.49608e-152	5.83377e-152	6.90461e-152	7.67269e-152	7.7593e-152	8.48836e-152	8.66579e-152
73.8	9.00346e-153	1.01662e-152	1.21603e-152	1.29074e-152	1.52767e-152	1.69761e-152	1.71677e-152	1.87808e-152	1.91734e-152
73.9	1.98548e-153	2.24188e-153	2.68162e-153	2.84639e-153	3.36887e-153	3.74363e-153	3.78589e-153	4.14161e-153	4.22818e-153
74	4.364e-154	4.92757e-154	5.8941e-154	6.25626e-154	7.40465e-154	8.22835e-154	8.32123e-154	9.10309e-154	9.29337e-154
74.1	9.56026e-155	1.07949e-154	1.29123e-154	1.37056e-154	1.62214e-154	1.80259e-154	1.82294e-154	1.99422e-154	2.03591e-154
74.2	2.08747e-155	2.35705e-155	2.81938e-155	2.99261e-155	3.54193e-155	3.93593e-155	3.98036e-155	4.35436e-155	4.44538e-155
74.3	4.54292e-156	5.1296e-156	6.13576e-156	6.51276e-156	7.70823e-156	8.5657e-156	8.66239e-156	9.47631e-156	9.67439e-156
74.4	9.85406e-157	1.11266e-156	1.33091e-156	1.41268e-156	1.67199e-156	1.85799e-156	1.87896e-156	2.05551e-156	2.09847e-156
74.5	2.13039e-157	2.40552e-157	2.87735e-157	3.05415e-157	3.61477e-157	4.01687e-157	4.06222e-157	4.4439e-157	4.53679e-157
74.6	4.59061e-158	5.18345e-158	6.20017e-158	6.58113e-158	7.78915e-158	8.65562e-158	8.75333e-158	9.57579e-158	9.77595e-158
74.7	9.85929e-159	1.11325e-158	1.33162e-158	1.41343e-158	1.67288e-158	1.85898e-158	1.87996e-158	2.0566e-158	2.09959e-158
74.8	2.1105e-159	2.38306e-159	2.85049e-159	3.02563e-159	3.58101e-159	3.97936e-159	4.02429e-159	4.4024e-159	4.49443e-159
74.9	4.50288e-160	5.0844e-160	6.08169e-160	6.45536e-160	7.64031e-160	8.49022e-160	8.58606e-160	9.3928e-160	9.58914e-160
75	9.57549e-161	1.08121e-160	1.29329e-160	1.37275e-160	1.62473e-160	1.80547e-160	1.82585e-160	1.9974e-160	2.03915e-160
75.1	2.02953e-161	2.29163e-161	2.74113e-161	2.90955e-161	3.44363e-161	3.8267e-161	3.8699e-161	4.23351e-161	4.322e-161
75.2	4.28743e-162	4.84111e-162	5.79068e-162	6.14648e-162	7.27472e-162	8.08397e-162	8.17522e-162	8.94336e-162	9.1303e-162
75.3	9.02738e-163	1.01932e-162	1.21926e-162	1.29417e-162	1.53173e-162	1.70212e-162	1.72133e-162	1.88307e-162	1.92243e-162
75.4	1.89449e-163	2.13915e-163	2.55874e-163	2.71595e-163	3.21449e-163	3.57207e-163	3.61239e-163	3.95181e-163	4.03442e-163
75.5	3.96267e-164	4.47441e-164	5.35206e-164	5.6809e-164	6.72368e-164	7.47163e-164	7.55597e-164	8.26593e-164	8.43871e-164
75.6	8.26129e-165	9.32816e-165	1.11579e-164	1.18434e-164	1.40174e-164	1.55767e-164	1.57525e-164	1.72326e-164	1.75929e-164
75.7	1.71662e-165	1.9383e-165	2.3185e-165	2.46095e-165	2.91268e-165	3.23669e-165	3.27323e-165	3.58078e-165	3.65563e-165
75.8	3.55519e-166	4.01432e-166	4.80172e-166	5.09675e-166	6.03231e-166	6.70334e-166	6.77901e-166	7.41596e-166	7.57098e-166
75.9	7.33869e-167	8.28643e-167	9.91179e-167	1.05208e-166	1.2452e-166	1.38372e-166	1.39934e-166	1.53082e-166	1.56281e-166
76	1.50987e-167	1.70486e-167	2.03926e-167	2.16456e-167	2.56188e-167	2.84687e-167	2.879e-167	3.14951e-167	3.21535e-167
76.1	3.09617e-168	3.49601e-168	4.18175e-168	4.43869e-168	5.25345e-168	5.83785e-168	5.90375e-168	6.45846e-168	6.59346e-168
76.2	6.32812e-169	7.14535e-169	8.54689e-169	9.07204e-169	1.07373e-168	1.19317e-168	1.20664e-168	1.32002e-168	1.34761e-168
76.3	1.28911e-169	1.45559e-169	1.7411e-169	1.84808e-169	2.18731e-169	2.43063e-169	2.45807e-169	2.68902e-169	2.74523e-169
76.4	2.6174e-170	2.95542e-170	3.53512e-170	3.75233e-170	4.4411e-170	4.93513e-170	4.99084e-170	5.45978e-170	5.5739e-170
76.5	5.29683e-171	5.98087e-171	7.15401e-171	7.59357e-171	8.98744e-171	9.98721e-171	1.01e-170	1.10489e-170	1.12799e-170
76.6	1.06838e-171	1.20636e-171	1.44298e-171	1.53164e-171	1.81279e-171	2.01444e-171	2.03718e-171	2.22859e-171	2.27518e-171
76.7	2.14784e-172	2.42522e-172	2.90092e-172	3.07916e-172	3.64437e-172	4.04977e-172	4.09548e-172	4.48029e-172	4.57394e-172
76.8	4.30371e-173	4.8595e-173	5.81267e-173	6.16982e-173	7.30235e-173	8.11467e-173	8.20627e-173	8.97732e-173	9.16498e-173
76.9	8.59505e-174	9.70503e-174	1.16086e-173	1.23219e-173	1.45837e-173	1.6206e-173	1.6389e-173	1.79289e-173	1.83036e-173
77	1.71088e-174	1.93182e-174	2.31074e-174	2.45272e-174	2.90294e-174	3.22587e-174	3.26228e-174	3.56881e-174	3.6434e-174
77.1	3.39433e-175	3.83268e-175	4.58445e-175	4.86614e-175	5.75936e-175	6.40004e-175	6.47228e-175	7.08041e-175	7.22841e-175
77.2	6.71204e-176	7.57885e-176	9.06542e-176	9.62243e-176	1.13887e-175	1.26556e-175	1.27985e-175	1.4001e-175	1.42937e-175
77.3	1.32288e-176	1.49372e-176	1.78671e-176	1.89649e-176	2.24461e-176	2.4943e-176	2.52246e-176	2.75946e-176	2.81714e-176
77.4	2.59867e-177	2.93427e-177	3.50982e-177	3.72547e-177	4.40931e-177	4.89981e-177	4.95512e-177	5.4207e-177	5.53401e-177
77.5	5.08799e-178	5.74507e-178	6.87195e-178	7.29418e-178	8.6331e-178	9.59345e-178	9.70174e-178	1.06133e-177	1.08352e-177
77.6	9.92904e-179	1.12113e-178	1.34104e-178	1.42343e-178	1.68472e-178	1.87213e-178	1.89326e-178	2.07115e-178	2.11444e-178
77.7	1.93122e-179	2.18063e-179	2.60835e-179	2.76862e-179	3.27682e-179	3.64134e-179	3.68244e-179	4.02844e-179	4.11265e-179
77.8	3.74389e-180	4.22739e-180	5.05658e-180	5.36727e-180	6.35248e-180	7.05914e-180	7.13882e-180	7.80958e-180	7.97283e-180
77.9	7.23401e-181	8.16822e-181	9.7704e-181	1.03707e-180	1.22744e-180	1.36398e-180	1.37937e-180	1.50898e-180	1.54052e-180
78	1.39316e-181	1.57307e-181	1.88163e-181	1.99724e-181	2.36385e-181	2.62681e-181	2.65646e-181	2.90606e-181	2.9668e-181
78.1	2.67415e-182	3.01949e-182	3.61176e-182	3.83368e-182	4.53738e-182	5.04213e-182	5.09904e-182	5.57815e-182	5.69475e-182
78.2	5.11607e-183	5.77677e-183	6.90987e-183	7.33443e-183	8.68073e-183	9.64638e-183	9.75527e-183	1.06719e-182	1.08949e-182
78.3	9.75556e-184	1.10154e-183	1.31761e-183	1.39856e-183	1.65528e-183	1.83942e-183	1.86018e-183	2.03496e-183	2.0775e-183
78.4	1.8541e-184	2.09354e-184	2.50418e-184	2.65805e-184	3.14596e-184	3.49591e-184	3.53538e-184	3.86756e-184	3.9484e-184
78.5	3.51219e-185	3.96577e-185	4.74364e-185	5.0351e-185	5.95934e-185	6.62227e-185	6.69702e-185	7.32627e-185	7.47941e-185
78.6	6.63116e-186	7.48752e-186	8.95618e-186	9.50647e-186	1.12515e-185	1.25031e-185	1.26442e-185	1.38323e-185	1.41214e-185
78.7	1.24786e-186	1.40901e-186	1.68538e-186	1.78894e-186	2.11731e-186	2.35284e-186	2.3794e-186	2.60297e-186	2.65738e-186
78.8	2.34049e-187	2.64274e-187	3.16111e-187	3.35533e-187	3.97124e-187	4.413e-187	4.46282e-187	4.88214e-187	4.98419e-187
78.9	4.37534e-188	4.94038e-188	5.90942e-188	6.27251e-188	7.42389e-188	8.24973e-188	8.34286e-188	9.12675e-188	9.31752e-188
79	8.15235e-189	9.20515e-189	1.10107e-188	1.16873e-188	1.38326e-188	1.53713e-188	1.55448e-188	1.70054e-188	1.73609e-188
79.1	1.51397e-189	1.70949e-189	2.0448e-189	2.17044e-189	2.56885e-189	2.85461e-189	2.88683e-189	3.15808e-189	3.22409e-189
79.2	2.80233e-190	3.16423e-190	3.78488e-190	4.01744e-190	4.75488e-190	5.28381e-190	5.34346e-190	5.84553e-190	5.96771e-190
79.3	5.16994e-191	5.83759e-191	6.98262e-191	7.41165e-191	8.77213e-191	9.74795e-191	9.85799e-191	1.07842e-190	1.10097e-190
79.4	9.5064e-192	1.07341e-191	1.28395e-191	1.36284e-191	1.61301e-191	1.79244e-191	1.81267e-191	1.98299e-191	2.02444e-191
79.5	1.74226e-192	1.96725e-192	2.35313e-192	2.49771e-192	2.95619e-192	3.28504e-192	3.32212e-192	3.63426e-192	3.71023e-192
79.6	3.18253e-193	3.59353e-193	4.29839e-193	4.5625e-193	5.39999e-193	6.00069e-193	6.06843e-193	6.63861e-193	6.77738e-193
79.7	5.79427e-194	6.54256e-194	7.82586e-194	8.30671e-194	9.83148e-194	1.09251e-193	1.10485e-193	1.20866e-193	1.23392e-193
79.8	1.05145e-194	1.18724e-194	1.42011e-194	1.50737e-194	1.78406e-194	1.98252e-194	2.0049e-194	2.19328e-194	2.23913e-194
79.9	1.90172e-195	2.14731e-195	2.5685e-195	2.72631e-195	3.22675e-195	3.5857e-195	3.62618e-195	3.96689e-195	4.04981e-195
80	3.42821e-196	3.87093e-196	4.6302e-196	4.9147e-196	5.81684e-196	6.4639e-196	6.53687e-196	7.15107e-196	7.30055e-196
80.1	6.15961e-197	6.95507e-197	8.31929e-197	8.83045e-197	1.04514e-196	1.1614e-196	1.17451e-196	1.28486e-196	1.31172e-196
80.2	1.10307e-197	1.24552e-197	1.48983e-197	1.58137e-197	1.87165e-197	2.07985e-197	2.10333e-197	2.30096e-197	2.34905e-197
80.3	1.96888e-198	2.22315e-198	2.65921e-198	2.8226e-198	3.34072e-198	3.71234e-198	3.75425e-198	4.107e-198	4.19284e-198
80.4	3.50268e-199	3.95503e-199	4.7308e-199	5.02147e-199	5.94321e-199	6.60434e-199	6.67889e-199	7.30643e-199	7.45916e-199
80.5	6.21079e-200	7.01287e-200	8.38842e-200	8.90383e-200	1.05382e-199	1.17105e-199	1.18427e-199	1.29554e-199	1.32262e-199
80.6	1.09764e-200	1.23939e-200	1.48249e-200	1.57358e-200	1.86242e-200	2.0696e-200	2.09296e-200	2.28961e-200	2.33747e-200
80.7	1.93346e-201	2.18315e-201	2.61136e-201	2.77181e-201	3.28061e-201	3.64554e-201	3.6867e-201	4.0331e-201	4.1174e-201
80.8	3.3945e-202	3.83287e-202	4.58468e-202	4.86637e-202	5.75964e-202	6.40035e-202	6.4726e-202	7.08076e-202	7.22877e-202
80.9	5.93993e-203	6.70703e-203	8.02259e-203	8.51553e-203	1.00786e-202	1.11998e-202	1.13262e-202	1.23904e-202	1.26494e-202
81	1.03598e-203	1.16977e-203	1.39922e-203	1.48519e-203	1.75781e-203	1.95335e-203	1.9754e-203	2.16101e-203	2.20618e-203
81.1	1.8009e-204	2.03347e-204	2.43233e-204	2.58178e-204	3.05569e-204	3.3956e-204	3.43393e-204	3.75658e-204	3.83511e-204
81.2	3.12025e-205	3.52321e-205	4.21428e-205	4.47322e-205	5.29432e-205	5.88326e-205	5.94967e-205	6.5087e-205	6.64475e-205
81.3	5.38836e-206	6.08422e-206	7.27762e-206	7.72478e-206	9.14274e-206	1.01598e-205	1.02745e-205	1.12398e-205	1.14748e-205
81.4	9.27443e-207	1.04722e-206	1.25262e-206	1.32959e-206	1.57365e-206	1.7487e-206	1.76844e-206	1.9346e-206	1.97504e-206
81.5	1.59105e-207	1.79652e-207	2.1489e-207	2.28094e-207	2.69963e-207	2.99993e-207	3.0338e-207	3.31885e-207	3.38823e-207
81.6	2.72048e-208	3.0718e-208	3.67433e-208	3.90009e-208	4.61599e-208	5.12948e-208	5.18738e-208	5.67478e-208	5.7934e-208
81.7	4.6363e-209	5.23504e-209	6.26188e-209	6.64662e-209	7.86667e-209	8.74177e-209	8.84045e-209	9.67109e-209	9.87325e-209
81.8	7.87522e-210	8.89224e-210	1.06364e-209	1.129e-209	1.33623e-209	1.48488e-209	1.50164e-209	1.64273e-209	1.67707e-209
81.9	1.33327e-210	1.50545e-210	1.80074e-210	1.91139e-210	2.26224e-210	2.51389e-210	2.54227e-210	2.78114e-210	2.83928e-210
82	2.24978e-211	2.54032e-211	3.0386e-211	3.2253e-211	3.81733e-211	4.24198e-211	4.28986e-211	4.69293e-211	4.79103e-211
82.1	3.78378e-212	4.27243e-212	5.11046e-212	5.42446e-212	6.42017e-212	7.13435e-212	7.21489e-212	7.89279e-212	8.05777e-212
82.2	6.34275e-213	7.16187e-213	8.56665e-213	9.09301e-213	1.07621e-212	1.19593e-212	1.20943e-212	1.32307e-212	1.35072e-212
82.3	1.05973e-213	1.19658e-213	1.43129e-213	1.51923e-213	1.7981e-213	1.99812e-213	2.02068e-213	2.21054e-213	2.25675e-213
82.4	1.76472e-214	1.99262e-214	2.38346e-214	2.52991e-214	2.9943e-214	3.32739e-214	3.36495e-214	3.68112e-214	3.75806e-214
82.5	2.92902e-215	3.30728e-215	3.95599e-215	4.19906e-215	4.96983e-215	5.52268e-215	5.58502e-215	6.10979e-215	6.2375e-215
82.6	4.84544e-216	5.47119e-216	6.54435e-216	6.94645e-216	8.22154e-216	9.13611e-216	9.23924e-216	1.01074e-215	1.03186e-215
82.7	7.98932e-217	9.02107e-217	1.07905e-216	1.14535e-216	1.35559e-216	1.50639e-216	1.5234e-216	1.66653e-216	1.70137e-216
82.8	1.31296e-217	1.48252e-217	1.77331e-217	1.88227e-217	2.22777e-217	2.47559e-217	2.50354e-217	2.73877e-217	2.79602e-217
82.9	2.15059e-218	2.42832e-218	2.90463e-218	3.0831e-218	3.64903e-218	4.05495e-218	4.10073e-218	4.48603e-218	4.5798e-218
83	3.51099e-219	3.9644e-219	4.74201e-219	5.03337e-219	5.95729e-219	6.61999e-219	6.69472e-219	7.32375e-219	7.47683e-219
83.1	5.71302e-220	6.45081e-220	7.71612e-220	8.19022e-220	9.69361e-220	1.07719e-219	1.08935e-219	1.19171e-219	1.21662e-219
83.2	9.26546e-221	1.0462e-220	1.25141e-220	1.3283e-220	1.57212e-220	1.74701e-220	1.76673e-220	1.93273e-220	1.97313e-220
83.3	1.49773e-221	1.69115e-221	2.02286e-221	2.14716e-221	2.54129e-221	2.82398e-221	2.85586e-221	3.12419e-221	3.1895e-221
83.4	2.41304e-222	2.72467e-222	3.2591e-222	3.45935e-222	4.09435e-222	4.54981e-222	4.60117e-222	5.03349e-222	5.13871e-222
83.5	3.87491e-223	4.37532e-223	5.23353e-223	5.5551e-223	6.57478e-223	7.30617e-223	7.38864e-223	8.08287e-223	8.25183e-223
83.6	6.20188e-224	7.0028e-224	8.37638e-224	8.89105e-224	1.05231e-223	1.16937e-223	1.18257e-223	1.29368e-223	1.32072e-223
83.7	9.89349e-225	1.11712e-224	1.33624e-224	1.41834e-224	1.67869e-224	1.86543e-224	1.88648e-224	2.06374e-224	2.10687e-224
83.8	1.57305e-225	1.77619e-225	2.12459e-225	2.25513e-225	2.66908e-225	2.96599e-225	2.99947e-225	3.2813e-225	3.34989e-225
83.9	2.49286e-226	2.81479e-226	3.36691e-226	3.57378e-226	4.22978e-226	4.7003e-226	4.75336e-226	5.19999e-226	5.30868e-226
84	3.93749e-227	4.44599e-227	5.31805e-227	5.64481e-227	6.68097e-227	7.42417e-227	7.50797e-227	8.21342e-227	8.3851e-227
84.1	6.19878e-228	6.9993e-228	8.3722e-228	8.88661e-228	1.05178e-227	1.16878e-227	1.18198e-227	1.29304e-227	1.32006e-227
84.2	9.72653e-229	1.09826e-228	1.31368e-228	1.3944e-228	1.65036e-228	1.83394e-228	1.85465e-228	2.02891e-228	2.07132e-228
84.3	1.52116e-229	1.7176e-229	2.05451e-229	2.18074e-229	2.58104e-229	2.86815e-229	2.90053e-229	3.17306e-229	3.23939e-229
84.4	2.37113e-230	2.67735e-230	3.2025e-230	3.39927e-230	4.02324e-230	4.47079e-230	4.52126e-230	4.94607e-230	5.04946e-230
84.5	3.68386e-231	4.1596e-231	4.97549e-231	5.2812e-231	6.25062e-231	6.94594e-231	7.02435e-231	7.68435e-231	7.84498e-231
84.6	5.70446e-232	6.44114e-232	7.70456e-232	8.17795e-232	9.67909e-232	1.07558e-231	1.08772e-231	1.18992e-231	1.2148e-231
84.7	8.80423e-233	9.94122e-233	1.18912e-232	1.26218e-232	1.49386e-232	1.66004e-232	1.67878e-232	1.83652e-232	1.87491e-232
84.8	1.35436e-233	1.52926e-233	1.82922e-233	1.94161e-233	2.29802e-233	2.55365e-233	2.58248e-233	2.82512e-233	2.88418e-233
84.9	2.07654e-234	2.34471e-234	2.80461e-234	2.97694e-234	3.52338e-234	3.91533e-234	3.95952e-234	4.33156e-234	4.4221e-234
85	3.1733e-235	3.58311e-235	4.28593e-235	4.54927e-235	5.38433e-235	5.98328e-235	6.05083e-235	6.61936e-235	6.75772e-235
85.1	4.83335e-236	5.45754e-236	6.52802e-236	6.92912e-236	8.20103e-236	9.11332e-236	9.21619e-236	1.00821e-235	1.02929e-235
85.2	7.33754e-237	8.28512e-237	9.91022e-237	1.05191e-236	1.245e-236	1.3835e-236	1.39911e-236	1.53057e-236	1.56257e-236
85.3	1.11024e-237	1.25362e-237	1.49951e-237	1.59165e-237	1.88381e-237	2.09337e-237	2.117e-237	2.31591e-237	2.36432e-237
85.4	1.67436e-238	1.89059e-238	2.26142e-238	2.40037e-238	2.84098e-238	3.15702e-238	3.19265e-238	3.49263e-238	3.56564e-238
85.5	2.51678e-239	2.8418e-239	3.39922e-239	3.60808e-239	4.27037e-239	4.74541e-239	4.79898e-239	5.24989e-239	5.35963e-239
85.6	3.77057e-240	4.25751e-240	5.09262e-240	5.40552e-240	6.39775e-240	7.10944e-240	7.1897e-240	7.86524e-240	8.02964e-240
85.7	5.63034e-241	6.35745e-241	7.60445e-241	8.07169e-241	9.55332e-241	1.0616e-240	1.07359e-240	1.17446e-240	1.19901e-240
85.8	8.37966e-242	9.46182e-242	1.13177e-241	1.20131e-241	1.42183e-241	1.57999e-241	1.59783e-241	1.74796e-241	1.78449e-241
85.9	1.24303e-242	1.40356e-242	1.67887e-242	1.78202e-242	2.10913e-242	2.34375e-242	2.37021e-242	2.59291e-242	2.64711e-242
86	1.83783e-243	2.07517e-243	2.48221e-243	2.63472e-243	3.11835e-243	3.46524e-243	3.50436e-243	3.83362e-243	3.91376e-243
86.1	2.70827e-244	3.05802e-244	3.65785e-244	3.8826e-244	4.59528e-244	5.10646e-244	5.16411e-244	5.64932e-244	5.76741e-244
86.2	3.97781e-245	4.49151e-245	5.37251e-245	5.70262e-245	6.74938e-245	7.50019e-245	7.58485e-245	8.29752e-245	8.47096e-245
86.3	5.82319e-246	6.57521e-246	7.86492e-246	8.34817e-246	9.88055e-246	1.09797e-245	1.11036e-245	1.21469e-245	1.24008e-245
86.4	8.49656e-247	9.59382e-247	1.14756e-246	1.21807e-246	1.44166e-246	1.60203e-246	1.62012e-246	1.77234e-246	1.80939e-246
86.5	1.23563e-247	1.39521e-247	1.66887e-247	1.77141e-247	2.09657e-247	2.3298e-247	2.3561e-247	2.57747e-247	2.63135e-247
86.6	1.79103e-248	2.02232e-248	2.419e-248	2.56763e-248	3.03894e-248	3.37699e-248	3.41511e-248	3.736e-248	3.81409e-248
86.7	2.58749e-249	2.92165e-249	3.49472e-249	3.70945e-249	4.39035e-249	4.87874e-249	4.93381e-249	5.39739e-249	5.51021e-249
86.8	3.72581e-250	4.20697e-250	5.03216e-250	5.34135e-250	6.32181e-250	7.02505e-250	7.10435e-250	7.77187e-250	7.93432e-250
86.9	5.34722e-251	6.03777e-251	7.22207e-251	7.66581e-251	9.07294e-251	1.00822e-250	1.0196e-250	1.1154e-250	1.13872e-250
87	7.64892e-252	8.63672e-252	1.03308e-251	1.09655e-251	1.29784e-251	1.44221e-251	1.45849e-251	1.59553e-251	1.62888e-251
87.1	1.09053e-252	1.23136e-252	1.47289e-252	1.56339e-252	1.85037e-252	2.0562e-252	2.07941e-252	2.27479e-252	2.32234e-252
87.2	1.54967e-253	1.7498e-253	2.09302e-253	2.22162e-253	2.62942e-253	2.92192e-253	2.9549e-253	3.23254e-253	3.30011e-253
87.3	2.19486e-254	2.47831e-254	2.96442e-254	3.14656e-254	3.72415e-254	4.13842e-254	4.18514e-254	4.57837e-254	4.67407e-254
87.4	3.09841e-255	3.49854e-255	4.18478e-255	4.4419e-255	5.25725e-255	5.84207e-255	5.90802e-255	6.46313e-255	6.59823e-255
87.5	4.35949e-256	4.92249e-256	5.88802e-256	6.2498e-256	7.39701e-256	8.21985e-256	8.31264e-256	9.09369e-256	9.28378e-256
87.6	6.11362e-257	6.90314e-257	8.25718e-257	8.76452e-257	1.03733e-256	1.15273e-256	1.16574e-256	1.27527e-256	1.30193e-256
87.7	8.54526e-258	9.64881e-258	1.15414e-257	1.22505e-257	1.44992e-257	1.61122e-257	1.6294e-257	1.7825e-257	1.81976e-257
87.8	1.19047e-258	1.34421e-258	1.60787e-258	1.70666e-258	2.01994e-258	2.24464e-258	2.26997e-258	2.48326e-258	2.53517e-258
87.9	1.65301e-259	1.86648e-259	2.23259e-259	2.36976e-259	2.80475e-259	3.11676e-259	3.15194e-259	3.44809e-259	3.52017e-259
88	2.28769e-260	2.58313e-260	3.0898e-260	3.27965e-260	3.88166e-260	4.31345e-260	4.36215e-260	4.77201e-260	4.87176e-260
88.1	3.15562e-261	3.56314e-261	4.26204e-261	4.52391e-261	5.35432e-261	5.94994e-261	6.0171e-261	6.58247e-261	6.72006e-261
88.2	4.33847e-262	4.89875e-262	5.85963e-262	6.21966e-262	7.36134e-262	8.18022e-262	8.27256e-262	9.04984e-262	9.23901e-262
88.3	5.94503e-263	6.71278e-263	8.02948e-263	8.52283e-263	1.00873e-262	1.12094e-262	1.13359e-262	1.2401e-262	1.26603e-262
88.4	8.11963e-264	9.16821e-264	1.09665e-263	1.16404e-263	1.3777e-263	1.53096e-263	1.54824e-263	1.69372e-263	1.72912e-263
88.5	1.10531e-264	1.24805e-264	1.49285e-264	1.58458e-264	1.87544e-264	2.08407e-264	2.10759e-264	2.30562e-264	2.35381e-264
88.6	1.49967e-265	1.69334e-265	2.02549e-265	2.14994e-265	2.54458e-265	2.82764e-265	2.85956e-265	3.12824e-265	3.19363e-265
88.7	2.02802e-266	2.28993e-266	2.73909e-266	2.90739e-266	3.44107e-266	3.82385e-266	3.86702e-266	4.23036e-266	4.31879e-266
88.8	2.73348e-267	3.08648e-267	3.69189e-267	3.91873e-267	4.63805e-267	5.15399e-267	5.21217e-267	5.7019e-267	5.82109e-267
88.9	3.67217e-268	4.1464e-268	4.95971e-268	5.26445e-268	6.23079e-268	6.92391e-268	7.00206e-268	7.65997e-268	7.82009e-268
89	4.91695e-269	5.55193e-269	6.64093e-269	7.04896e-269	8.34287e-269	9.27093e-269	9.37559e-269	1.02565e-268	1.04709e-268
89.1	6.56195e-270	7.40937e-270	8.8627e-270	9.40725e-270	1.1134e-269	1.23726e-269	1.25123e-269	1.36879e-269	1.3974e-269
89.2	8.72841e-271	9.85562e-271	1.17888e-270	1.25131e-270	1.481e-270	1.64575e-270	1.66433e-270	1.8207e-270	1.85876e-270
89.3	1.15718e-271	1.30663e-271	1.56292e-271	1.65895e-271	1.96346e-271	2.18188e-271	2.20651e-271	2.41383e-271	2.46429e-271
89.4	1.5291e-272	1.72657e-272	2.06523e-272	2.19212e-272	2.59451e-272	2.88312e-272	2.91567e-272	3.18962e-272	3.2563e-272
89.5	2.01388e-273	2.27395e-273	2.71998e-273	2.88711e-273	3.41706e-273	3.79718e-273	3.84004e-273	4.20085e-273	4.28866e-273
89.6	2.6436e-274	2.985e-274	3.57049e-274	3.78988e-274	4.48554e-274	4.98452e-274	5.04079e-274	5.51441e-274	5.62968e-274
89.7	3.45878e-275	3.90545e-275	4.6715e-275	4.95853e-275	5.86871e-275	6.52155e-275	6.59517e-275	7.21484e-275	7.36565e-275
89.8	4.5104e-276	5.09288e-276	6.09184e-276	6.46614e-276	7.65306e-276	8.50439e-276	8.60039e-276	9.40848e-276	9.60514e-276
89.9	5.86236e-277	6.61944e-277	7.91783e-277	8.40432e-277	9.94701e-277	1.10535e-276	1.11783e-276	1.22286e-276	1.24842e-276
90	7.59443e-278	8.57519e-278	1.02572e-277	1.08874e-277	1.28859e-277	1.43194e-277	1.4481e-277	1.58416e-277	1.61728e-277
90.1	9.8058e-279	1.10721e-278	1.32439e-278	1.40577e-278	1.66381e-278	1.84889e-278	1.86976e-278	2.04544e-278	2.0882e-278
90.2	1.26193e-279	1.4249e-279	1.70439e-279	1.80911e-279	2.14119e-279	2.37938e-279	2.40624e-279	2.63233e-279	2.68735e-279
90.3	1.61865e-280	1.82769e-280	2.18618e-280	2.32051e-280	2.74646e-280	3.05198e-280	3.08643e-280	3.37643e-280	3.447e-280
90.4	2.06936e-281	2.3366e-281	2.79492e-281	2.96664e-281	3.5112e-281	3.90179e-281	3.94583e-281	4.31658e-281	4.40681e-281
90.5	2.63684e-282	2.97736e-282	3.56137e-282	3.78019e-282	4.47407e-282	4.97177e-282	5.0279e-282	5.50031e-282	5.61529e-282
90.6	3.34885e-283	3.78133e-283	4.52303e-283	4.80094e-283	5.68219e-283	6.31428e-283	6.38556e-283	6.98554e-283	7.13156e-283
90.7	4.2391e-284	4.78654e-284	5.72541e-284	6.0772e-284	7.19273e-284	7.99285e-284	8.08308e-284	8.84256e-284	9.02739e-284
90.8	5.34831e-285	6.039e-285	7.22353e-285	7.66737e-285	9.07478e-285	1.00843e-284	1.01981e-284	1.11563e-284	1.13895e-284
90.9	6.72549e-286	7.59403e-286	9.08358e-286	9.64171e-286	1.14115e-285	1.2681e-285	1.28241e-285	1.4029e-285	1.43223e-285
91	8.4294e-287	9.51799e-287	1.13849e-286	1.20844e-286	1.43027e-286	1.58937e-286	1.60731e-286	1.75833e-286	1.79509e-286
91.1	1.05301e-287	1.189e-287	1.42222e-287	1.50961e-287	1.78671e-287	1.98547e-287	2.00788e-287	2.19654e-287	2.24245e-287
91.2	1.3111e-288	1.48042e-288	1.7708e-288	1.87961e-288	2.22463e-288	2.4721e-288	2.5e-288	2.7349e-288	2.79207e-288
91.3	1.62706e-289	1.83719e-289	2.19755e-289	2.33257e-289	2.76074e-289	3.06784e-289	3.10247e-289	3.39398e-289	3.46492e-289
91.4	2.01251e-290	2.27241e-290	2.71813e-290	2.88514e-290	3.41474e-290	3.7946e-290	3.83743e-290	4.198e-290	4.28575e-290
91.5	2.48105e-291	2.80146e-291	3.35096e-291	3.55685e-291	4.20974e-291	4.67804e-291	4.73084e-291	5.17535e-291	5.28353e-291
91.6	3.04858e-292	3.44228e-292	4.11748e-292	4.37047e-292	5.17271e-292	5.74813e-292	5.81301e-292	6.3592e-292	6.49213e-292
91.7	3.73359e-293	4.21575e-293	5.04266e-293	5.35249e-293	6.33499e-293	7.0397e-293	7.11917e-293	7.78808e-293	7.95087e-293
91.8	4.55742e-294	5.14597e-294	6.15534e-294	6.53354e-294	7.73284e-294	8.59304e-294	8.69005e-294	9.50656e-294	9.70527e-294
91.9	5.54468e-295	6.26073e-295	7.48876e-295	7.94889e-295	9.40799e-295	1.04545e-294	1.05726e-294	1.15659e-294	1.18077e-294
92	6.72357e-296	7.59186e-296	9.08098e-296	9.63895e-296	1.14083e-295	1.26773e-295	1.28204e-295	1.4025e-295	1.43182e-295
92.1	8.1262e-297	9.17563e-297	1.09754e-296	1.16498e-296	1.37882e-296	1.5322e-296	1.5495e-296	1.69509e-296	1.73052e-296
92.2	9.78905e-298	1.10532e-297	1.32213e-297	1.40336e-297	1.66096e-297	1.84573e-297	1.86657e-297	2.04195e-297	2.08463e-297
92.3	1.17533e-298	1.32711e-298	1.58742e-298	1.68495e-298	1.99424e-298	2.21609e-298	2.2411e-298	2.45167e-298	2.50292e-298
92.4	1.4065e-299	1.58814e-299	1.89965e-299	2.01637e-299	2.3865e-299	2.65197e-299	2.68191e-299	2.9339e-299	2.99523e-299
92.5	1.6776e-300	1.89425e-300	2.2658e-300	2.40502e-300	2.84649e-300	3.16313e-300	3.19884e-300	3.4994e-300	3.57255e-300
92.6	1.99435e-301	2.25191e-301	2.69361e-301	2.85912e-301	3.38394e-301	3.76037e-301	3.80282e-301	4.16013e-301	4.24708e-301
92.7	2.36309e-302	2.66826e-302	3.19164e-302	3.38774e-302	4.00959e-302	4.45562e-302	4.50592e-302	4.92929e-302	5.03233e-302
92.8	2.79076e-303	3.15117e-303	3.76926e-303	4.00086e-303	4.73525e-303	5.262e-303	5.3214e-303	5.8214e-303	5.94308e-303
92.9	3.28497e-304	3.70919e-304	4.43674e-304	4.70935e-304	5.5738e-304	6.19383e-304	6.26375e-304	6.85228e-304	6.99552e-304
93	3.85393e-305	4.35164e-305	5.2052e-305	5.52502e-305	6.53919e-305	7.26662e-305	7.34864e-305	8.03912e-305	8.20716e-305
93.1	4.50653e-306	5.08851e-306	6.08661e-306	6.46059e-306	7.64649e-306	8.49709e-306	8.59301e-306	9.4004e-306	9.5969e-306
93.2	5.25225e-307	5.93053e-307	7.09379e-307	7.52966e-307	8.9118e-307	9.90315e-307	1.00149e-306	1.09559e-306	1.11849e-306

## Sheet: S57-K427-D41N-E129Q (ND)
S57-K427-D41N-E129Q (ND)
r	pH 3.6	pH 4.0	pH 4.4	pH 5.0	pH 6.0	pH 7.4	pH 9.0									pH	(P2)%	±Error
5	6.01933e-25	5.5583e-25	4.50385e-25	3.17268e-25	2.11192e-25	2.16613e-25	3.46911e-25									3.6	0.35181	0.01827
5.1	1.07885e-24	9.96214e-25	8.07225e-25	5.6864e-25	3.78519e-25	3.88236e-25	6.21769e-25									3.95	0.3792	0.01893
5.2	1.9271e-24	1.7795e-24	1.44192e-24	1.01574e-24	6.76134e-25	6.93492e-25	1.11064e-24									4.4	0.44695	0.02136
5.3	3.43072e-24	3.16796e-24	2.56697e-24	1.80827e-24	1.20369e-24	1.23459e-24	1.97722e-24									5	0.53471	0.02418
5.4	6.08697e-24	5.62075e-24	4.55445e-24	3.20833e-24	2.13565e-24	2.19047e-24	3.50809e-24									6	0.59622	0.02644
5.5	1.07634e-23	9.93905e-24	8.05354e-24	5.67322e-24	3.77641e-24	3.87336e-24	6.20328e-24									7.4	0.61699	0.0279
5.6	1.89687e-23	1.75158e-23	1.41929e-23	9.99804e-24	6.65526e-24	6.8261e-24	1.09322e-23									9	0.58489	0.02673
5.7	3.33163e-23	3.07645e-23	2.49283e-23	1.75604e-23	1.16892e-23	1.19893e-23	1.92011e-23
5.8	5.83192e-23	5.38524e-23	4.36362e-23	3.0739e-23	2.04616e-23	2.09869e-23	3.3611e-23
5.9	1.01742e-22	9.39497e-23	7.61267e-23	5.36266e-23	3.56969e-23	3.66132e-23	5.8637e-23
6	1.76899e-22	1.6335e-22	1.32362e-22	9.32405e-23	6.20661e-23	6.36595e-23	1.01952e-22
6.1	3.06539e-22	2.83061e-22	2.29362e-22	1.61571e-22	1.07551e-22	1.10312e-22	1.76667e-22
6.2	5.29396e-22	4.88849e-22	3.96111e-22	2.79035e-22	1.85742e-22	1.9051e-22	3.05106e-22
6.3	9.11193e-22	8.41403e-22	6.81783e-22	4.80274e-22	3.19697e-22	3.27904e-22	5.25147e-22
6.4	1.56306e-21	1.44334e-21	1.16953e-21	8.23859e-22	5.48407e-22	5.62485e-22	9.00834e-22
6.5	2.67223e-21	2.46756e-21	1.99945e-21	1.40849e-21	9.37567e-22	9.61636e-22	1.54008e-21
6.6	4.55311e-21	4.20438e-21	3.40678e-21	2.39986e-21	1.59748e-21	1.63849e-21	2.62409e-21
6.7	7.73174e-21	7.13955e-21	5.78513e-21	4.07526e-21	2.71272e-21	2.78236e-21	4.45602e-21
6.8	1.30852e-20	1.2083e-20	9.79077e-21	6.89699e-21	4.59103e-21	4.70888e-21	7.54139e-21
6.9	2.20709e-20	2.03805e-20	1.65141e-20	1.16332e-20	7.7437e-21	7.94249e-21	1.27201e-20
7	3.71017e-20	3.426e-20	2.77606e-20	1.95557e-20	1.30173e-20	1.33515e-20	2.13828e-20
7.1	6.21588e-20	5.7398e-20	4.65091e-20	3.27628e-20	2.18088e-20	2.23686e-20	3.58239e-20
7.2	1.03788e-19	9.58385e-20	7.76572e-20	5.47047e-20	3.64145e-20	3.73493e-20	5.98159e-20
7.3	1.72713e-19	1.59484e-19	1.29229e-19	9.10339e-20	6.05973e-20	6.21529e-20	9.95394e-20
7.4	2.86443e-19	2.64504e-19	2.14325e-19	1.50979e-19	1.005e-19	1.0308e-19	1.65085e-19
7.5	4.73463e-19	4.372e-19	3.5426e-19	2.49554e-19	1.66117e-19	1.70382e-19	2.7287e-19
7.6	7.79955e-19	7.20217e-19	5.83586e-19	4.111e-19	2.73651e-19	2.80676e-19	4.4951e-19
7.7	1.28052e-18	1.18245e-18	9.58127e-19	6.74941e-19	4.49279e-19	4.60812e-19	7.38002e-19
7.8	2.09527e-18	1.93479e-18	1.56775e-18	1.10438e-18	7.35138e-19	7.54009e-19	1.20757e-18
7.9	3.41687e-18	3.15516e-18	2.55661e-18	1.80097e-18	1.19883e-18	1.2296e-18	1.96924e-18
8	5.5533e-18	5.12796e-18	4.15515e-18	2.92704e-18	1.9484e-18	1.99842e-18	3.20052e-18
8.1	8.99515e-18	8.3062e-18	6.73045e-18	4.74118e-18	3.156e-18	3.23702e-18	5.18416e-18
8.2	1.45212e-17	1.34089e-17	1.08652e-17	7.65384e-18	5.09483e-18	5.22562e-18	8.36895e-18
8.3	2.3363e-17	2.15736e-17	1.74809e-17	1.23142e-17	8.19703e-18	8.40746e-18	1.34648e-17
8.4	3.7462e-17	3.45927e-17	2.80302e-17	1.97455e-17	1.31437e-17	1.34812e-17	2.15904e-17
8.5	5.98671e-17	5.52817e-17	4.47944e-17	3.15548e-17	2.10047e-17	2.15439e-17	3.45031e-17
8.6	9.53498e-17	8.80468e-17	7.13437e-17	5.02572e-17	3.3454e-17	3.43128e-17	5.49528e-17
8.7	1.51352e-16	1.39759e-16	1.13246e-16	7.97747e-17	5.31025e-17	5.44657e-17	8.72282e-17
8.8	2.39436e-16	2.21097e-16	1.79153e-16	1.26202e-16	8.40073e-17	8.61639e-17	1.37994e-16
8.9	3.77507e-16	3.48593e-16	2.82463e-16	1.98977e-16	1.32451e-16	1.35851e-16	2.17568e-16
9	5.93195e-16	5.47761e-16	4.43846e-16	3.12662e-16	2.08126e-16	2.13468e-16	3.41875e-16
9.1	9.28974e-16	8.57822e-16	6.95087e-16	4.89646e-16	3.25936e-16	3.34303e-16	5.35394e-16
9.2	1.44992e-15	1.33887e-15	1.08488e-15	7.64229e-16	5.08714e-16	5.21773e-16	8.35632e-16
9.3	2.25539e-15	2.08264e-15	1.68755e-15	1.18877e-15	7.91316e-16	8.11629e-16	1.29984e-15
9.4	3.49649e-15	3.22869e-15	2.61618e-15	1.84294e-15	1.22676e-15	1.25826e-15	2.01513e-15
9.5	5.4023e-15	4.98853e-15	4.04217e-15	2.84746e-15	1.89543e-15	1.94408e-15	3.1135e-15
9.6	8.31878e-15	7.68163e-15	6.22437e-15	4.38468e-15	2.91869e-15	2.99362e-15	4.79435e-15
9.7	1.27666e-14	1.17888e-14	9.55237e-15	6.72905e-15	4.47924e-15	4.59422e-15	7.35776e-15
9.8	1.95266e-14	1.8031e-14	1.46104e-14	1.02921e-14	6.85101e-15	7.02688e-15	1.12537e-14
9.9	2.97654e-14	2.74856e-14	2.22714e-14	1.56888e-14	1.04434e-14	1.07115e-14	1.71547e-14
10	4.52202e-14	4.17567e-14	3.38352e-14	2.38348e-14	1.58658e-14	1.62731e-14	2.60617e-14
10.1	6.84681e-14	6.3224e-14	5.12299e-14	3.60883e-14	2.40224e-14	2.46391e-14	3.94601e-14
10.2	1.03319e-13	9.54052e-14	7.73061e-14	5.44574e-14	3.62499e-14	3.71805e-14	5.95455e-14
10.3	1.55383e-13	1.43482e-13	1.16262e-13	8.18996e-14	5.4517e-14	5.59165e-14	8.95517e-14
10.4	2.32897e-13	2.15059e-13	1.74261e-13	1.22756e-13	8.17132e-14	8.38109e-14	1.34225e-13
10.5	3.47904e-13	3.21257e-13	2.60312e-13	1.83374e-13	1.22064e-13	1.25197e-13	2.00507e-13
10.6	5.17951e-13	4.7828e-13	3.87547e-13	2.73003e-13	1.81726e-13	1.86391e-13	2.9851e-13
10.7	7.68517e-13	7.09655e-13	5.75028e-13	4.05072e-13	2.69639e-13	2.7656e-13	4.42918e-13
10.8	1.13646e-12	1.04941e-12	8.50333e-13	5.99007e-13	3.98733e-13	4.08968e-13	6.54973e-13
10.9	1.6749e-12	1.54661e-12	1.25321e-12	8.82808e-13	5.87647e-13	6.02732e-13	9.65291e-13
11	2.46013e-12	2.2717e-12	1.84074e-12	1.29669e-12	8.63149e-13	8.85307e-13	1.41784e-12
11.1	3.60132e-12	3.32549e-12	2.69462e-12	1.89819e-12	1.26354e-12	1.29598e-12	2.07554e-12
11.2	5.25413e-12	4.85171e-12	3.9313e-12	2.76936e-12	1.84344e-12	1.89077e-12	3.02811e-12
11.3	7.63968e-12	7.05454e-12	5.71625e-12	4.02674e-12	2.68042e-12	2.74923e-12	4.40297e-12
11.4	1.10709e-11	1.0223e-11	8.28362e-12	5.83529e-12	3.8843e-12	3.98401e-12	6.3805e-12
11.5	1.59893e-11	1.47646e-11	1.19637e-11	8.42765e-12	5.60992e-12	5.75393e-12	9.21507e-12
11.6	2.30148e-11	2.12521e-11	1.72204e-11	1.21307e-11	8.07487e-12	8.28216e-12	1.32641e-11
11.7	3.30157e-11	3.0487e-11	2.47034e-11	1.7402e-11	1.15838e-11	1.18811e-11	1.90279e-11
11.8	4.7203e-11	4.35876e-11	3.53187e-11	2.48799e-11	1.65614e-11	1.69866e-11	2.72044e-11
[truncated: 882 more rows]

## Sheet: S25-S386-D41N (ND)
S25-S386-D41N (ND)
[truncated: 952 more rows]

## Sheet: S25-S386-D41N-E129Q (ND)
S25-S386-D41N-E129Q (ND)
[truncated: 952 more rows]

[truncated: 5 more sheets: S25-S386 (LMNG), S57-L111 (LMNG), capreomycin, rifampicin, EtBr]
